# Supplementary material for: Crystal structure of bis­(μ2-5-nona­noylquinolin-8-olato)bis­[aqua­dichlorido­indium(III)]
Source: Acta Crystallogr E Crystallogr Commun. 2024 Sep 17;80(Pt 10):1020–3. doi: 10.1107/S205698902400882X (PMC11451490; doi:10.1107/S205698902400882X)
Supplement: Supplementary file 1 [file e-80-01020-sup1.cif]

##############################################################################
#                                                                            #
# This CIF contains the data in a paper accepted for publication in          #
# Acta Crystallographica Section E. It conforms to the requirements of       #
# Notes for Authors for Acta Crystallographica Section E, and has been       #
# peer reviewed under the auspices of the IUCr Commission on Journals.       #
#                                                                            #
# Full details of the Crystallographic Information File format               #
# are given in the paper "The Crystallographic Information File (CIF):       #
# a New Standard Archive File for Crystallography" by S. R. Hall, F. H.      #
# Allen and I. D. Brown [Acta Cryst. (1991), A47, 655-685].                  #
#                                                                            #
# The current version of the core CIF dictionary is obtainable from          #
# ftp://ftp.iucr.org/pub/cif_core.dic.                                       #
#                                                                            #
# Software is freely available for graphical display of the structure(s)     #
# in this CIF. For information consult the CIF software page                 #
# http://www.iucr.org/resources/cif/software.                                #
#                                                                            #
# This file may be used for bona fide research purposes within the           #
# scientific community so long as proper attribution is given to the journal # 
# article from which it was obtained.                                        #
#                                                                            #
##############################################################################
data_I
_audit_creation_method     'SHELXL-2018/3'
_journal_date_recd_electronic     2024-07-26
_journal_date_accepted     2024-09-10
_journal_name_full     'Acta Crystallographica, Section E'
_journal_year     2024
_journal_volume     80
_journal_issue      1
_journal_page_first     0
_journal_page_last     0
_journal_paper_category     GM
_journal_paper_doi     10.1107/S205698902400882X
_journal_coeditor_code     JP2009
_publ_contact_author_name     'Mazik, Monika'
_publ_contact_author_address
;
Institut f\"ur Organische Chemie
Technische Universit\"at Bergakademie Freiberg
Leipziger Str. 29
D-09596 Freiberg/Sachsen
Germany
;
_publ_contact_author_email
;
monika.mazik@chemie.tu-freiberg.de
;
_publ_contact_author_fax     '+49(0)3731/394058'
_publ_contact_author_phone     '+49(0)3731/392386'
_publ_section_title
;
Crystal structure of
bis(\m~2~-5-nonanoylquinolin-8-olato)bis[aquadichloridoindium(III)]
;
_publ_section_title_footnote     .
loop_
    _publ_author_name
    _publ_author_footnote
    _publ_author_address
    'Fuhrmann, Betty' .
;
Technische Universit\"at Bergakademie Freiberg
Leipziger Str. 29
D-09596 Freiberg/Sachsen
Germany
;
    'Meier, Eric' .
;
Technische Universit\"at Bergakademie Freiberg
Leipziger Str. 29
D-09596 Freiberg/Sachsen
Germany
;
    'Mazik, Monika' .
;
Technische Universit\"at Bergakademie Freiberg
Leipziger Str. 29
D-09596 Freiberg/Sachsen
Germany
;
_publ_section_synopsis
;
An analysis of the complex structure obtained by crystallization of
5-nonanoyl-8-hydroxyquinoline and InCl~3~ in acetonitrile is reported.
;
_chemical_name_systematic
;
Bis(\m~2~-5-nonanoylquinolin-8-olato)bis[aquadichloridoindium(III)]
;
_chemical_name_common
;
Indium(III)[5-nonanoyl-8-hydroxyquinolinate]dichloride monohydrate
;
_chemical_formula_moiety
;
C36 H48 Cl4 In2 N2 O6
;
_chemical_formula_sum     'C36 H48 Cl4 In2 N2 O6'
_chemical_formula_iupac
;
[In2 (C18 H22 N1 O2)2 Cl4 (H2 O1)2]
;
_chemical_formula_weight     976.20
_chemical_melting_point     ?
_space_group_crystal_system     triclinic
_space_group_name_H-M_alt     'P -1'
_space_group_name_Hall     '-P 1'
loop_
    _space_group_symop_operation_xyz
    'x, y, z'
    '-x, -y, -z'
_cell_length_a     10.297(4)
_cell_length_b     10.940(4)
_cell_length_c     11.711(5)
_cell_angle_alpha     63.57(3)
_cell_angle_beta     72.47(3)
_cell_angle_gamma     62.92(3)
_cell_volume     1043.8(8)
_cell_formula_units_Z     1
_cell_measurement_reflns_used     24127
_cell_measurement_theta_min     2.24
_cell_measurement_theta_max     28.68
_cell_measurement_temperature     163(2)
_exptl_crystal_description     'plate'
_exptl_crystal_colour     'colourless'
_exptl_crystal_size_max     0.190
_exptl_crystal_size_mid     0.100
_exptl_crystal_size_min     0.070
_exptl_crystal_density_diffrn     1.553
_exptl_crystal_density_meas     ?
_exptl_crystal_density_method     ?
_exptl_crystal_F_000     492
loop_
    _exptl_crystal_face_index_h
    _exptl_crystal_face_index_k
    _exptl_crystal_face_index_l
    _exptl_crystal_face_perp_dist
    30 -1 6 0.1126
    30 21 17 0.0965
    29 25 30 0.1082
    18 -30 -13 0.0997
    15 -1 -14 0.0711
    12 30 17 0.1117
    1 0 15 0.1420
    -14 -30 3 0.1397
    -30 1 -5 0.0749
    -30 -20 -9 0.0933
    -10 27 -3 0.1477
    -10 27 30 0.0755
    -6 -23 -30 0.0983
_exptl_absorpt_coefficient_mu     1.404
_exptl_absorpt_correction_type     multi-scan
_exptl_absorpt_process_details
;
(X-Red32; Stoe & Cie, 2002)
;
_exptl_absorpt_correction_T_min     0.7664
_exptl_absorpt_correction_T_max     0.9066
_diffrn_ambient_temperature     163(2)
_diffrn_source     'Primux 50 Mo'
_diffrn_source_power     0.050
_diffrn_source_voltage     60
_diffrn_source_current     0.830
_diffrn_radiation_type     'Mo K\a'
_diffrn_radiation_wavelength     0.71073
_diffrn_radiation_monochromator     'Graded multilayer mirror'
_diffrn_measurement_device_type     'Stoe Stadivari'
_diffrn_measurement_device     'Eulerian 4-circle diffractometer'
_diffrn_measurement_method     'rotation method, \w scans'
_diffrn_detector     'Pilatus300K'
_diffrn_detector_area_resol_mean     5.81
_diffrn_reflns_number     62899
_diffrn_reflns_av_R_equivalents     0.0392
_diffrn_reflns_av_unetI/netI     0.1047
_diffrn_reflns_theta_min     2.239
_diffrn_reflns_theta_max     27.499
_diffrn_reflns_theta_full     25.242
_diffrn_measured_fraction_theta_max     0.997
_diffrn_measured_fraction_theta_full     1.000
_diffrn_reflns_limit_h_min     -13
_diffrn_reflns_limit_h_max     13
_diffrn_reflns_limit_k_min     -14
_diffrn_reflns_limit_k_max     14
_diffrn_reflns_limit_l_min     -15
_diffrn_reflns_limit_l_max     15
_diffrn_radiation_probe     x-ray
_refine_special_details
;
 Refined as a 2-component twin.
;
_reflns_number_total     62899
_reflns_number_gt     42801
_reflns_threshold_expression     'I > 2\s(I)'
_refine_ls_structure_factor_coef     Fsqd
_refine_ls_matrix_type     full
_refine_ls_R_factor_all     0.0713
_refine_ls_R_factor_gt     0.0388
_refine_ls_wR_factor_gt     0.0555
_refine_ls_wR_factor_ref     0.0606
_refine_ls_goodness_of_fit_ref     0.879
_refine_ls_restrained_S_all     0.879
_refine_ls_number_reflns     62899
_refine_ls_number_parameters     234
_refine_ls_number_restraints     0
_refine_ls_hydrogen_treatment     mixed
_refine_ls_weighting_scheme     calc
_refine_ls_weighting_details
                      'w=1/[\s^2^(Fo^2^)+(0.0118P)^2^] where P=(Fo^2^+2Fc^2^)/3'
_atom_sites_solution_hydrogens     mixed
_atom_sites_solution_primary     dual
_atom_sites_solution_secondary     ?
_refine_ls_shift/su_max     0.001
_refine_ls_shift/su_mean     0.000
_refine_diff_density_max     0.942
_refine_diff_density_min     -0.741
_refine_ls_extinction_method     none
_refine_ls_extinction_coef     .
loop_
    _atom_type_symbol
    _atom_type_description
    _atom_type_scat_dispersion_real
    _atom_type_scat_dispersion_imag
    _atom_type_scat_source
    'C' 'C' 0.0033 0.0016
                         'International Tables Vol C Tables 4.2.6.8 and 6.1.1.4'
    'H' 'H' 0.0000 0.0000
                         'International Tables Vol C Tables 4.2.6.8 and 6.1.1.4'
    'Cl' 'Cl' 0.1484 0.1585
                         'International Tables Vol C Tables 4.2.6.8 and 6.1.1.4'
    'In' 'In' -0.7276 1.3100
                         'International Tables Vol C Tables 4.2.6.8 and 6.1.1.4'
    'N' 'N' 0.0061 0.0033
                         'International Tables Vol C Tables 4.2.6.8 and 6.1.1.4'
    'O' 'O' 0.0106 0.0060
                         'International Tables Vol C Tables 4.2.6.8 and 6.1.1.4'
_computing_data_collection
;
X-Area (Stoe & Cie, 2002)
;
_computing_cell_refinement
;
X-Area <i>Recipe</i> (Stoe & Cie, 2002)
;
_computing_data_reduction
;
X-RED32 and <i>LANA</i> (Stoe & Cie, 2002)
;
_computing_structure_solution
;
<i>SHELXT2018/2</i> (Sheldrick, 2015a)
;
_computing_structure_refinement
;
<i>SHELXL2018/3</i> (Sheldrick, 2015b),
Olex2 1.3 (Dolomanov <i>et al.</i>,  2009)
;
_computing_molecular_graphics
;
XP in SHELXTL (Sheldrick, 2008),
<i>ORTEP-3 for Windows</i> (Farrugia, 2012)
;
_computing_publication_material     ?
loop_
    _atom_site_type_symbol
    _atom_site_label
    _atom_site_fract_x
    _atom_site_fract_y
    _atom_site_fract_z
    _atom_site_U_iso_or_equiv
    _atom_site_adp_type
    _atom_site_calc_flag
    _atom_site_occupancy
    _atom_site_disorder_assembly
    _atom_site_disorder_group
    C C1 0.7219(4) 0.0957(5) 0.3966(5) 0.0270(12) Uani d 1 . .
    H H1 0.6420 0.0662 0.4143 0.032 Uiso calc 1 . .
    C C2 0.8613(4) 0.0088(5) 0.3551(4) 0.0284(12) Uani d 1 . .
    H H2 0.8760 -0.0788 0.3459 0.034 Uiso calc 1 . .
    C C3 0.9763(4) 0.0515(5) 0.3279(4) 0.0260(12) Uani d 1 . .
    H H3 1.0710 -0.0055 0.2973 0.031 Uiso calc 1 . .
    C C4 0.9562(4) 0.1795(5) 0.3447(4) 0.0202(11) Uani d 1 . .
    C C5 1.0678(4) 0.2360(5) 0.3187(4) 0.0226(11) Uani d 1 . .
    C C6 1.0297(4) 0.3609(5) 0.3417(5) 0.0266(12) Uani d 1 . .
    H H6 1.1039 0.3973 0.3255 0.032 Uiso calc 1 . .
    C C7 0.8868(4) 0.4380(5) 0.3880(4) 0.0260(12) Uani d 1 . .
    H H7 0.8668 0.5223 0.4053 0.031 Uiso calc 1 . .
    C C8 0.7761(4) 0.3912(5) 0.4080(4) 0.0202(11) Uani d 1 . .
    C C9 0.8106(4) 0.2605(5) 0.3875(4) 0.0202(11) Uani d 1 . .
    C C10 1.2233(4) 0.1595(5) 0.2701(5) 0.0252(12) Uani d 1 . .
    C C11 1.3194(4) 0.2486(5) 0.2001(5) 0.0274(12) Uani d 1 . .
    H H11A 1.3243 0.2894 0.2584 0.033 Uiso calc 1 . .
    H H11B 1.2720 0.3328 0.1255 0.033 Uiso calc 1 . .
    C C12 1.4756(4) 0.1645(5) 0.1521(5) 0.0301(13) Uani d 1 . .
    H H12A 1.4734 0.1317 0.0866 0.036 Uiso calc 1 . .
    H H12B 1.5228 0.0760 0.2244 0.036 Uiso calc 1 . .
    C C13 1.5642(4) 0.2633(5) 0.0937(5) 0.0312(13) Uani d 1 . .
    H H13A 1.5621 0.2980 0.1595 0.037 Uiso calc 1 . .
    H H13B 1.5156 0.3510 0.0216 0.037 Uiso calc 1 . .
    C C14 1.7255(4) 0.1892(5) 0.0439(5) 0.0327(13) Uani d 1 . .
    H H14A 1.7693 0.0905 0.1089 0.039 Uiso calc 1 . .
    H H14B 1.7296 0.1761 -0.0356 0.039 Uiso calc 1 . .
    C C15 1.8144(4) 0.2809(5) 0.0162(5) 0.0340(13) Uani d 1 . .
    H H15A 1.8062 0.2969 0.0953 0.041 Uiso calc 1 . .
    H H15B 1.7710 0.3785 -0.0501 0.041 Uiso calc 1 . .
    C C16 1.9767(4) 0.2114(5) -0.0297(5) 0.0404(14) Uani d 1 . .
    H H16A 2.0183 0.1097 0.0320 0.048 Uiso calc 1 . .
    H H16B 1.9861 0.2058 -0.1140 0.048 Uiso calc 1 . .
    C C17 2.0644(4) 0.2983(6) -0.0424(5) 0.0453(15) Uani d 1 . .
    H H17A 2.0549 0.3039 0.0420 0.054 Uiso calc 1 . .
    H H17B 2.0225 0.4001 -0.1039 0.054 Uiso calc 1 . .
    C C18 2.2278(4) 0.2295(6) -0.0887(5) 0.066(2) Uani d 1 . .
    H H18A 2.2719 0.1317 -0.0248 0.099 Uiso calc 1 . .
    H H18B 2.2781 0.2924 -0.1001 0.099 Uiso calc 1 . .
    H H18C 2.2379 0.2203 -0.1707 0.099 Uiso calc 1 . .
    Cl Cl1 0.34019(11) 0.21319(13) 0.53300(14) 0.0374(4) Uani d 1 . .
    Cl Cl2 0.38785(12) 0.53711(14) 0.27233(13) 0.0403(4) Uani d 1 . .
    In In1 0.47713(3) 0.36247(4) 0.47732(4) 0.02240(9) Uani d 1 . .
    N N1 0.6970(3) 0.2161(4) 0.4119(4) 0.0220(9) Uani d 1 . .
    O O1 0.6352(2) 0.4620(3) 0.4468(3) 0.0220(8) Uani d 1 . .
    O O2 1.2707(3) 0.0302(3) 0.2842(4) 0.0403(10) Uani d 1 . .
    O O3 0.5333(3) 0.2442(3) 0.6779(3) 0.0288(9) Uani d 1 . .
    H H3A 0.588(4) 0.154(5) 0.700(5) 0.043 Uiso d 1 . .
    H H3B 0.559(4) 0.294(5) 0.707(4) 0.043 Uiso d 1 . .
loop_
    _atom_site_aniso_label
    _atom_site_aniso_U_11
    _atom_site_aniso_U_22
    _atom_site_aniso_U_33
    _atom_site_aniso_U_12
    _atom_site_aniso_U_13
    _atom_site_aniso_U_23
    C1 0.026(3) 0.023(3) 0.035(4) -0.012(2) 0.000(2) -0.013(3)
    C2 0.029(2) 0.019(3) 0.040(4) -0.007(2) 0.000(2) -0.017(3)
    C3 0.023(2) 0.019(3) 0.030(3) -0.003(2) 0.001(2) -0.012(3)
    C4 0.021(2) 0.016(3) 0.021(3) -0.004(2) -0.002(2) -0.007(2)
    C5 0.018(2) 0.019(3) 0.029(3) -0.003(2) -0.003(2) -0.011(2)
    C6 0.016(2) 0.024(3) 0.039(4) -0.007(2) -0.001(2) -0.014(3)
    C7 0.023(2) 0.019(3) 0.039(4) -0.006(2) -0.001(2) -0.017(3)
    C8 0.019(2) 0.016(3) 0.021(3) -0.003(2) -0.002(2) -0.007(2)
    C9 0.019(2) 0.016(3) 0.025(3) -0.003(2) -0.006(2) -0.008(2)
    C10 0.021(2) 0.024(3) 0.030(3) -0.003(2) -0.007(2) -0.013(3)
    C11 0.021(2) 0.027(3) 0.035(4) -0.009(2) 0.002(2) -0.015(3)
    C12 0.018(2) 0.033(3) 0.039(4) -0.004(2) -0.001(2) -0.020(3)
    C13 0.023(2) 0.033(3) 0.037(4) -0.009(2) 0.000(2) -0.017(3)
    C14 0.022(2) 0.037(3) 0.037(4) -0.008(2) 0.000(2) -0.017(3)
    C15 0.026(3) 0.036(3) 0.038(4) -0.013(2) 0.000(2) -0.013(3)
    C16 0.026(3) 0.056(4) 0.040(4) -0.018(3) 0.004(2) -0.020(3)
    C17 0.032(3) 0.068(4) 0.036(4) -0.029(3) 0.003(3) -0.013(3)
    C18 0.033(3) 0.106(6) 0.065(5) -0.036(3) 0.008(3) -0.035(4)
    Cl1 0.0307(6) 0.0322(8) 0.0596(11) -0.0178(6) 0.0014(6) -0.0234(8)
    Cl2 0.0544(8) 0.0296(8) 0.0394(10) -0.0098(7) -0.0191(7) -0.0124(7)
    In1 0.01802(15) 0.01785(17) 0.0336(2) -0.00564(12) -0.00088(14) -0.01387(16)
    N1 0.0185(18) 0.018(2) 0.030(3) -0.0068(17) 0.0014(17) -0.011(2)
    O1 0.0158(15) 0.0197(17) 0.032(2) -0.0057(13) 0.0026(13) -0.0154(17)
    O2 0.0220(17) 0.022(2) 0.069(3) -0.0035(15) 0.0001(17) -0.018(2)
    O3 0.0322(18) 0.0194(19) 0.032(2) -0.0070(15) -0.0026(16) -0.0109(18)
_geom_special_details
;
 All esds (except the esd in the dihedral angle between two l.s. planes)
 are estimated using the full covariance matrix.  The cell esds are taken
 into account individually in the estimation of esds in distances, angles
 and torsion angles; correlations between esds in cell parameters are only
 used when they are defined by crystal symmetry.  An approximate (isotropic)
 treatment of cell esds is used for estimating esds involving l.s. planes.
;
loop_
    _geom_bond_atom_site_label_1
    _geom_bond_atom_site_label_2
    _geom_bond_site_symmetry_2
    _geom_bond_distance
    _geom_bond_publ_flag
    C1 N1 . 1.308(5) ?
    C1 C2 . 1.396(5) ?
    C1 H1 . 0.9500 ?
    C2 C3 . 1.367(5) ?
    C2 H2 . 0.9500 ?
    C3 C4 . 1.414(5) ?
    C3 H3 . 0.9500 ?
    C4 C9 . 1.420(5) ?
    C4 C5 . 1.437(5) ?
    C5 C6 . 1.368(6) ?
    C5 C10 . 1.497(5) ?
    C6 C7 . 1.402(5) ?
    C6 H6 . 0.9500 ?
    C7 C8 . 1.372(5) ?
    C7 H7 . 0.9500 ?
    C8 O1 . 1.344(4) ?
    C8 C9 . 1.421(6) ?
    C9 N1 . 1.370(5) ?
    C10 O2 . 1.215(5) ?
    C10 C11 . 1.511(5) ?
    C11 C12 . 1.522(5) ?
    C11 H11A . 0.9900 ?
    C11 H11B . 0.9900 ?
    C12 C13 . 1.528(5) ?
    C12 H12A . 0.9900 ?
    C12 H12B . 0.9900 ?
    C13 C14 . 1.538(5) ?
    C13 H13A . 0.9900 ?
    C13 H13B . 0.9900 ?
    C14 C15 . 1.522(5) ?
    C14 H14A . 0.9900 ?
    C14 H14B . 0.9900 ?
    C15 C16 . 1.524(5) ?
    C15 H15A . 0.9900 ?
    C15 H15B . 0.9900 ?
    C16 C17 . 1.522(6) ?
    C16 H16A . 0.9900 ?
    C16 H16B . 0.9900 ?
    C17 C18 . 1.534(5) ?
    C17 H17A . 0.9900 ?
    C17 H17B . 0.9900 ?
    C18 H18A . 0.9800 ?
    C18 H18B . 0.9800 ?
    C18 H18C . 0.9800 ?
    Cl1 In1 . 2.3825(14) ?
    Cl2 In1 . 2.4302(19) ?
    In1 O1 2_666 2.166(3) ?
    In1 O1 . 2.209(3) ?
    In1 O3 . 2.227(4) ?
    In1 N1 . 2.241(3) ?
    O1 In1 2_666 2.166(3) ?
    O3 H3A . 0.84(4) ?
    O3 H3B . 0.92(4) ?
loop_
    _geom_angle_atom_site_label_1
    _geom_angle_atom_site_label_2
    _geom_angle_atom_site_label_3
    _geom_angle_site_symmetry_1
    _geom_angle_site_symmetry_3
    _geom_angle
    _geom_angle_publ_flag
    N1 C1 C2 . . 122.5(4) ?
    N1 C1 H1 . . 118.7 ?
    C2 C1 H1 . . 118.7 ?
    C3 C2 C1 . . 119.0(4) ?
    C3 C2 H2 . . 120.5 ?
    C1 C2 H2 . . 120.5 ?
    C2 C3 C4 . . 120.8(4) ?
    C2 C3 H3 . . 119.6 ?
    C4 C3 H3 . . 119.6 ?
    C3 C4 C9 . . 116.0(4) ?
    C3 C4 C5 . . 125.9(4) ?
    C9 C4 C5 . . 118.0(4) ?
    C6 C5 C4 . . 118.3(4) ?
    C6 C5 C10 . . 120.2(4) ?
    C4 C5 C10 . . 121.4(4) ?
    C5 C6 C7 . . 123.5(4) ?
    C5 C6 H6 . . 118.2 ?
    C7 C6 H6 . . 118.2 ?
    C8 C7 C6 . . 119.7(4) ?
    C8 C7 H7 . . 120.2 ?
    C6 C7 H7 . . 120.2 ?
    O1 C8 C7 . . 123.6(4) ?
    O1 C8 C9 . . 117.5(3) ?
    C7 C8 C9 . . 118.9(4) ?
    N1 C9 C4 . . 121.8(4) ?
    N1 C9 C8 . . 116.8(4) ?
    C4 C9 C8 . . 121.4(4) ?
    O2 C10 C5 . . 121.4(4) ?
    O2 C10 C11 . . 120.6(4) ?
    C5 C10 C11 . . 118.0(4) ?
    C10 C11 C12 . . 115.3(4) ?
    C10 C11 H11A . . 108.5 ?
    C12 C11 H11A . . 108.5 ?
    C10 C11 H11B . . 108.5 ?
    C12 C11 H11B . . 108.5 ?
    H11A C11 H11B . . 107.5 ?
    C11 C12 C13 . . 109.9(3) ?
    C11 C12 H12A . . 109.7 ?
    C13 C12 H12A . . 109.7 ?
    C11 C12 H12B . . 109.7 ?
    C13 C12 H12B . . 109.7 ?
    H12A C12 H12B . . 108.2 ?
    C12 C13 C14 . . 114.7(4) ?
    C12 C13 H13A . . 108.6 ?
    C14 C13 H13A . . 108.6 ?
    C12 C13 H13B . . 108.6 ?
    C14 C13 H13B . . 108.6 ?
    H13A C13 H13B . . 107.6 ?
    C15 C14 C13 . . 111.3(4) ?
    C15 C14 H14A . . 109.4 ?
    C13 C14 H14A . . 109.4 ?
    C15 C14 H14B . . 109.4 ?
    C13 C14 H14B . . 109.4 ?
    H14A C14 H14B . . 108.0 ?
    C14 C15 C16 . . 114.1(4) ?
    C14 C15 H15A . . 108.7 ?
    C16 C15 H15A . . 108.7 ?
    C14 C15 H15B . . 108.7 ?
    C16 C15 H15B . . 108.7 ?
    H15A C15 H15B . . 107.6 ?
    C17 C16 C15 . . 112.3(4) ?
    C17 C16 H16A . . 109.1 ?
    C15 C16 H16A . . 109.1 ?
    C17 C16 H16B . . 109.1 ?
    C15 C16 H16B . . 109.1 ?
    H16A C16 H16B . . 107.9 ?
    C16 C17 C18 . . 112.7(4) ?
    C16 C17 H17A . . 109.0 ?
    C18 C17 H17A . . 109.0 ?
    C16 C17 H17B . . 109.0 ?
    C18 C17 H17B . . 109.0 ?
    H17A C17 H17B . . 107.8 ?
    C17 C18 H18A . . 109.5 ?
    C17 C18 H18B . . 109.5 ?
    H18A C18 H18B . . 109.5 ?
    C17 C18 H18C . . 109.5 ?
    H18A C18 H18C . . 109.5 ?
    H18B C18 H18C . . 109.5 ?
    O1 In1 O1 2_666 . 72.65(11) ?
    O1 In1 O3 2_666 . 78.60(12) ?
    O1 In1 O3 . . 84.69(12) ?
    O1 In1 N1 2_666 . 144.79(11) ?
    O1 In1 N1 . . 73.40(11) ?
    O3 In1 N1 . . 89.29(13) ?
    O1 In1 Cl1 2_666 . 112.71(8) ?
    O1 In1 Cl1 . . 169.15(8) ?
    O3 In1 Cl1 . . 87.16(9) ?
    N1 In1 Cl1 . . 99.38(10) ?
    O1 In1 Cl2 2_666 . 89.09(9) ?
    O1 In1 Cl2 . . 91.53(9) ?
    O3 In1 Cl2 . . 167.69(9) ?
    N1 In1 Cl2 . . 100.88(11) ?
    Cl1 In1 Cl2 . . 97.88(6) ?
    C1 N1 C9 . . 119.8(3) ?
    C1 N1 In1 . . 124.9(3) ?
    C9 N1 In1 . . 115.3(3) ?
    C8 O1 In1 . 2_666 134.6(2) ?
    C8 O1 In1 . . 117.0(2) ?
    In1 O1 In1 2_666 . 107.35(11) ?
    In1 O3 H3A . . 118(3) ?
    In1 O3 H3B . . 115(3) ?
    H3A O3 H3B . . 112(4) ?
loop_
    _geom_torsion_atom_site_label_1
    _geom_torsion_atom_site_label_2
    _geom_torsion_atom_site_label_3
    _geom_torsion_atom_site_label_4
    _geom_torsion_site_symmetry_1
    _geom_torsion_site_symmetry_2
    _geom_torsion_site_symmetry_3
    _geom_torsion_site_symmetry_4
    _geom_torsion
    _geom_torsion_publ_flag
    N1 C1 C2 C3 . . . . -0.8(7) ?
    C1 C2 C3 C4 . . . . 1.7(7) ?
    C2 C3 C4 C9 . . . . -1.6(7) ?
    C2 C3 C4 C5 . . . . -179.6(4) ?
    C3 C4 C5 C6 . . . . -179.3(5) ?
    C9 C4 C5 C6 . . . . 2.8(7) ?
    C3 C4 C5 C10 . . . . -0.5(7) ?
    C9 C4 C5 C10 . . . . -178.4(4) ?
    C4 C5 C6 C7 . . . . -0.8(7) ?
    C10 C5 C6 C7 . . . . -179.6(4) ?
    C5 C6 C7 C8 . . . . -2.3(7) ?
    C6 C7 C8 O1 . . . . -177.0(4) ?
    C6 C7 C8 C9 . . . . 3.2(7) ?
    C3 C4 C9 N1 . . . . 0.5(6) ?
    C5 C4 C9 N1 . . . . 178.6(4) ?
    C3 C4 C9 C8 . . . . 180.0(4) ?
    C5 C4 C9 C8 . . . . -1.8(7) ?
    O1 C8 C9 N1 . . . . -1.4(6) ?
    C7 C8 C9 N1 . . . . 178.4(4) ?
    O1 C8 C9 C4 . . . . 179.1(4) ?
    C7 C8 C9 C4 . . . . -1.1(7) ?
    C6 C5 C10 O2 . . . . 157.9(5) ?
    C4 C5 C10 O2 . . . . -20.8(7) ?
    C6 C5 C10 C11 . . . . -23.3(6) ?
    C4 C5 C10 C11 . . . . 157.9(4) ?
    O2 C10 C11 C12 . . . . -0.7(7) ?
    C5 C10 C11 C12 . . . . -179.4(4) ?
    C10 C11 C12 C13 . . . . -175.2(4) ?
    C11 C12 C13 C14 . . . . 178.9(4) ?
    C12 C13 C14 C15 . . . . -166.9(4) ?
    C13 C14 C15 C16 . . . . 178.2(4) ?
    C14 C15 C16 C17 . . . . -173.9(4) ?
    C15 C16 C17 C18 . . . . -179.9(4) ?
    C2 C1 N1 C9 . . . . -0.3(7) ?
    C2 C1 N1 In1 . . . . 179.8(3) ?
    C4 C9 N1 C1 . . . . 0.5(7) ?
    C8 C9 N1 C1 . . . . -179.1(4) ?
    C4 C9 N1 In1 . . . . -179.6(3) ?
    C8 C9 N1 In1 . . . . 0.8(5) ?
    C7 C8 O1 In1 . . . 2_666 -12.1(7) ?
    C9 C8 O1 In1 . . . 2_666 167.7(3) ?
    C7 C8 O1 In1 . . . . -178.5(4) ?
    C9 C8 O1 In1 . . . . 1.3(5) ?
loop_
    _geom_hbond_atom_site_label_D
    _geom_hbond_atom_site_label_H
    _geom_hbond_atom_site_label_A
    _geom_hbond_site_symmetry_A
    _geom_hbond_distance_DH
    _geom_hbond_distance_HA
    _geom_hbond_distance_DA
    _geom_hbond_angle_DHA
    O3 H3A O2 2_756 0.84(4) 1.84(4) 2.668(4) 168(5)
    O3 H3B Cl2 2_666 0.92(4) 2.27(4) 3.165(4) 165(4)
_shelx_space_group_comment
;
The symmetry employed for this shelxl refinement is uniquely defined
by the following loop, which should always be used as a source of
symmetry information in preference to the above space-group names.
They are only intended as comments.
;
_shelx_estimated_absorpt_T_min     0.776
_shelx_estimated_absorpt_T_max     0.908
_shelx_hkl_file
;
  -4  -3  11  -11.34   12.49   1
  -3  -3  11   -0.49    9.77   1
  -1   0  -1 1556.21   13.76   1
   1  -2   9  115.25   16.48   1
   3  -4   8   -1.46   13.81   1
   4  -3   5   -7.66   10.73   1
   5  -8   3   43.26   15.42   1
   5  -7   3   12.66   12.85   1
   5  -6   0   -6.15    7.63   1
   5  -6   3   59.56   13.20   1
  -2   0   8    6.92    7.98   1
   0  -2  10   56.02   15.53   1
   3  -3   8   46.20   15.11   1
   4  -3   0   29.74    6.44   1
   5  -7   4   -3.95   13.70   1
   5  -6   4   54.65   14.74   1
   5  -5   1   39.75    9.33   1
   5  -5   2  100.14   12.53   1
   5  -5   3  315.88   19.32   1
  -3  -2  11   32.30   13.55   1
   0  -3  11    2.43   14.57   1
   3  -4   9    6.46   14.72   1
   4  -3   6   69.36   14.73   1
   5  -7   5   -0.62   15.25   1
   5  -6   5   81.59   16.83   1
   5  -5   0  312.78   14.47   1
  -3  -1  10  269.57   18.21   1
   1  -2  10    0.60   13.66   1
   1  -1   9   33.46   12.98   1
   4  -2   4  329.29   16.73   1
   5  -6   6   37.92   16.90   1
   5  -5   5   53.94   11.92   1
  -2   0   9   10.88   11.18   1
   0  -2  11   39.45   15.08   1
   3  -3   9    2.71   10.03   1
   4  -2   5  311.06   16.45   1
   4  -2   6  370.39   20.65   1
  -1   0   9   36.38   10.95   1
   2   0   6  841.84   23.78   1
   4  -3   8    8.36   13.41   1
   5  -5  -1  404.40   14.11   1
   5  -5   7   77.38   17.89   1
  -3  -2  12    4.55   13.22   1
  -3  -1  11   70.56   13.58   1
  -3   0  -1   13.05    3.93   1
  -2  -2  12   19.61   15.02   1
  -2   0  -1   19.94    3.01   1
   1   0   1 1574.10   14.20   1
   2   0   3  719.39   16.35   1
   3  -3  10   37.34   16.32   1
   4  -3  -1  304.36    9.67   1
   4  -2   1  143.09    9.88   1
   4  -2   7  278.28   17.86   1
  -6   0   1  456.04   10.82   1
  -1   1   6   44.00    7.37   1
   0  -2  12   37.52   16.58   1
   4  -3   9   -1.23    9.85   1
   6  -6   1    7.53   11.05   1
   6  -6   2   17.36   10.86   1
   6  -6   4   56.02   14.55   1
   6  -6   5   -7.69   14.20   1
   6  -5   3  254.72   18.00   1
   6  -5   4   39.76   12.59   1
  -2   0  10    8.80    9.73   1
  -1   0  10   25.84   11.36   1
  -1   1   7    4.44    6.64   1
   1  -1  11   -9.51   13.57   1
   2   0   8   55.93   10.15   1
   4  -2   9   37.56   15.12   1
   4  -1   4  225.97   13.80   1
   4  -1   5  103.31   12.19   1
   4  -1   6  282.94   17.73   1
   6  -5   2  223.31   16.03   1
   6  -5   5   68.00   15.48   1
  -2  -1  12   44.08   14.55   1
   0  -2  -4  649.92   12.51   1
   2   0   2  172.03    7.96   1
   2   0   9   20.93   12.73   1
   4  -1   7  267.50   16.72   1
   6  -5   1  146.76   14.03   1
   6  -5   6   46.95   12.35   1
   6  -4   3   77.76   12.24   1
   6  -4   4   13.15   11.27   1
   6  -4   5   24.56   13.14   1
  -3  -1  12   16.90   12.06   1
  -1   0  11    2.54   11.02   1
  -1   1   8   -2.57    7.45   1
   2  -5  -6   17.51    3.73   1
   4  -2  10   95.10   17.79   1
   4  -1   8   67.62   11.40   1
   5  -5  -2  216.95    9.49   1
   6  -4   6   -2.63    9.31   1
   6  -4   7   38.08   16.17   1
  -2   0  11   31.62   11.87   1
  -1   1   9   45.42   11.93   1
   1  -1  12   11.40   14.71   1
   2   0  10   56.10   14.49   1
   4  -1   9   26.78   14.09   1
   6  -4   2  100.58   11.65   1
  -4   1   5   16.13    3.34   1
  -4   1   6   30.83    5.28   1
   1   0  11   13.29    9.96   1
   4  -1  10   21.03   14.31   1
   5  -1   6  205.21   16.75   1
  -4   1   7   34.89    6.18   1
  -2  -1  13   33.58   11.42   1
  -1   0  12   -0.83   12.32   1
   2   1   6  702.46   21.22   1
   2   1   7  105.09   11.86   1
   2   1   8  203.98   15.31   1
   5  -1   5  208.96   15.37   1
   5  -1   7   50.48   10.71   1
   5  -1   8   -1.67   11.96   1
   6  -4   1   74.77    9.55   1
  -2   0  12    4.59   11.81   1
  -1   1  10   81.57   12.12   1
   0  -1  -2   34.34    3.74   1
   1   0  12  -10.01   13.12   1
   2   1   5    6.13    7.67   1
   2   1   9   65.48   13.27   1
   4  -1  11   14.87   15.23   1
  -4   1   8   15.85    6.57   1
   2   0  12   14.15   14.83   1
   5  -1  10   24.68   14.95   1
   7  -4   4    9.55   11.36   1
   7  -4   5   10.68   12.80   1
   7  -4   6  -14.01   12.58   1
   7  -4   7    6.24   14.78   1
  -5   0   1  802.23   12.59   1
  -1   0  13   19.51   13.95   1
  -1   1  11  153.36   15.18   1
   1   0  13   12.24   15.00   1
   2   1   4    0.02    5.92   1
   3   1   6  477.07   18.70   1
   4  -4  -3  459.87    7.11   1
   7  -4   3    7.18   10.26   1
   7  -3   6   88.36   15.68   1
   7  -3   7   20.99   14.80   1
  -4   1   9   13.92    7.27   1
   2   0  13  -10.98   14.46   1
   2   1  11   66.84   15.99   1
   3   1   5  257.69   13.82   1
   5  -1  11   13.87   11.14   1
   5   0   7   35.10    9.82   1
   5   0   8   76.14   11.77   1
   5   0   9   91.25   16.09   1
   7  -3   5  157.59   16.49   1
   7  -3   8   77.22   18.16   1
  -1   1  12   57.69   13.34   1
   2   0   1   19.84    4.24   1
   5   0   5    2.42    8.91   1
   5   0  10   22.66   14.41   1
   7  -4   2    6.20   10.73   1
   7  -3   4   51.44   11.91   1
   7  -2   7   82.16   16.16   1
  -2   1  12   59.14   12.30   1
   0   2   8  320.11   15.02   1
   2   1  12   57.99   12.55   1
   4  -3  -2   36.04    3.44   1
   5   0  11    2.60   13.92   1
   7  -3   3   22.09    9.65   1
   7  -2   5  149.68   15.53   1
   7  -2   6   67.67   14.57   1
   7  -2   8   32.71   11.69   1
  -1   1  13    5.56   12.25   1
  -1   2   7  483.91   15.45   1
  -1   2   9   87.85   10.18   1
   0   2   9  120.72   12.07   1
   0   2  10  156.67   14.40   1
   2   1  13   21.34   14.99   1
   3   1   4   24.75    7.55   1
   5  -1   2  232.95   11.79   1
   6   0   8   82.11   16.83   1
   6   0   9   60.93   15.88   1
  -2  -1  -2    8.85    4.51   1
  -1   2  10   81.93   11.08   1
   2   1   3   79.29    6.80   1
   3   1  13   53.60   17.06   1
   5   0   4    5.30    5.98   1
   6   0  10    0.91   14.34   1
   7  -2   4  104.86   13.06   1
  -2   0   0  616.63    8.29   1
  -1   2   6  219.77   10.23   1
   0   2  11  246.00   17.36   1
   2  -1  -1 1984.58   10.53   1
   3   2   8  115.15   12.97   1
   3   2   9  137.95   15.16   1
   6   0  11   18.17   11.65   1
   7  -4   1   -2.35    7.14   1
   7  -3   2    7.89    9.69   1
  -6   0   3  615.42    9.28   1
  -5   1   6   71.22    4.03   1
  -1   2  11   41.94   11.06   1
   0   2  12   91.74   14.25   1
   3   2   7   31.74    9.17   1
   4  -2  -1  228.81    7.14   1
   8  -2   7   30.40   14.35   1
   8  -2   8   16.70   15.49   1
  -1   2  12   67.67   12.63   1
   2   2  13   16.75   14.12   1
   3   2  12   23.48   15.03   1
   6  -4  -1   95.79    7.76   1
   6   1   8  224.24   18.78   1
   6   1   9  121.23   16.60   1
   6   1  10   11.04   14.24   1
   7  -2   3   74.81   10.89   1
   8  -2   6   55.01   14.01   1
   0   2  13   25.06   13.02   1
   3   1   3   11.35    5.78   1
   3   2  13   14.56   15.01   1
   6   1   7  114.68   14.96   1
   6   1  11   23.15   11.33   1
   6   1  12   41.57   16.91   1
   8  -2   5  108.52   14.39   1
   8  -1   8   -3.62   14.12   1
   8  -1   9   18.43   15.38   1
  -1   2  13   21.06   11.86   1
   0  -2  -3 1041.65   13.41   1
   0   1   2   25.22    3.24   1
   2   2  14   23.99   15.38   1
   3   0   1   15.56    4.21   1
   5  -1   1  356.08   12.58   1
   8  -1   7    9.30    9.63   1
  -1   0   0 1530.17    8.69   1
  -1   2   5  156.54    7.48   1
   0   2  14   -5.18   12.62   1
   3   2  14   39.35   13.57   1
   6   1   6   37.92   11.29   1
   7  -3   1   38.39    7.80   1
   8  -2   4  168.54   15.18   1
   8  -1   6    9.57   11.64   1
  -5   0   2 1078.00   12.83   1
   1   1   2 1537.81   16.27   1
   3   2   5 1342.12   25.68   1
   6   2   9  196.33   18.30   1
   6   2  10   42.64   15.15   1
   6   2  11    5.22   14.06   1
   6   2  12   -8.57   14.49   1
   7  -2   2  146.70   11.31   1
   8   0   8   25.88   14.81   1
  -1   1   2  884.94    7.58   1
   0   3   9   92.20   10.32   1
   0   3  10   95.22   11.55   1
   0   3  11   73.92   11.59   1
   3   3   9   10.40   10.37   1
   3   3  12    4.06   13.15   1
   4   3  10   38.07   13.52   1
   4   3  11   21.90   13.64   1
   6   2   8  253.56   18.71   1
   8  -1   5   68.52   12.80   1
   8   0   7   83.68   15.54   1
   9  -1   8   11.29   14.48   1
   0   3  12   53.74   12.38   1
   3   3   8   -7.52    8.73   1
   3   3  13    4.50    9.77   1
   4   3   9  -18.36   11.00   1
   4   3  13   21.93   15.34   1
   6   0   3   57.39    9.12   1
   7   2  11   19.46   14.87   1
   8  -2   3   69.85   12.74   1
   8   0   6   18.56   12.10   1
   0   3   8  389.72   15.18   1
   0   3  13   -2.23   10.87   1
   2   1   2    6.63    4.66   1
   3   3  14    1.16   14.24   1
   4   3  14   -1.17   14.87   1
   6   2   7  131.78   15.15   1
   7   2   9   60.43   15.05   1
   7   2  10   10.66    9.79   1
   7   2  12   30.81   12.70   1
   9   0   9   18.79   15.50   1
   0   2   4  635.44   12.63   1
   0   3  14    3.39   14.39   1
   2   2   4   13.75    4.38   1
   3   3   7  128.21   12.30   1
   9  -1   6   10.69   12.46   1
   9   0   8    1.66   13.69   1
   0   3   7 1049.51   21.81   1
   4   3   7   29.13    9.31   1
   6   2   6  164.42   14.26   1
   8   0   5   23.34   11.17   1
   9   0   7   46.13   14.48   1
   2  -5  -5    2.00    3.32   1
   3   1   2   27.54    5.35   1
   7  -3   0   65.94    7.94   1
   7   3  11   -5.72   13.79   1
   7   3  12   -2.47   14.40   1
   9  -1   5   49.07   12.61   1
   3   3   6  196.19   13.11   1
   4   4  13   21.97   14.58   1
   6  -3  -1   17.91    4.93   1
   7   3  10    8.50   13.63   1
   8  -2   2  133.64   11.62   1
   8  -1   3  204.35   15.07   1
   9   0   6   27.82   11.93   1
   9   1   8  223.53   20.61   1
   1   4  11    9.80    9.82   1
   1   4  12   15.43   10.37   1
   1   4  13   89.19   14.13   1
   4   4  10   76.93   13.71   1
   4   4  14  -14.19    9.60   1
   6   0   2  287.27   12.65   1
   7   3   9    0.98   11.89   1
   8   0   4   16.38    9.60   1
   1   4  10   74.46   11.50   1
   1   4  14   34.19   13.26   1
   4   4   9  -10.28   10.08   1
   5  -2  -1   57.28    4.98   1
   6   2   5  594.35   20.89   1
   7   2   6  218.71   14.59   1
   9   1   7  225.54   19.52   1
  -6   0   4  409.85    7.71   1
   0   4  11   11.73    9.08   1
   0   4  12    1.54    9.37   1
   0   4  13   23.82   10.87   1
   1   4   9   84.57   10.55   1
   3  -2  -2   27.32    1.65   1
   5  -1   0   54.26    5.11   1
   7   3   8   13.78    8.86   1
   7   4  12   74.33   17.08   1
   7   4  13   52.76   17.28   1
   9   0   5   19.03   10.63   1
  10   1   9   37.00   16.31   1
   0   4  10   45.88    9.39   1
   7   4  11  192.82   17.60   1
   9   1   6  101.69   14.58   1
  10   1   8   -3.36   13.45   1
  -2  -1  -1   -3.45    3.43   1
   4   5  13   21.13   14.41   1
   5   0   1  201.44    9.27   1
   7   4  10  221.36   17.87   1
   8   4  12   26.86   15.89   1
  -4   2   7   66.67    4.46   1
   0   4   9  -14.88    6.55   1
   1   4   8    6.95    7.22   1
   2  -4  -4 1048.14   12.50   1
   2   2   3   24.19    5.50   1
   4   3   5  624.03   19.12   1
   4   5  12   97.66   16.04   1
   4   5  14   -0.59    9.75   1
   4   5  15    6.07   15.40   1
   5   5  13   71.42   13.58   1
   5   5  14    4.27   10.76   1
   8  -1   2  323.41   15.03   1
   8   0   3    6.30    7.94   1
  10   1   7   45.03   14.19   1
  10   2   9   38.23   16.00   1
   3   2   3   -1.50    3.64   1
   4   4   7   27.38    8.89   1
   6   2   4 1065.95   25.27   1
   8   4  10  218.80   20.24   1
   9  -1   3  194.56   14.37   1
   9   0   4    0.44    9.09   1
   2   5  15   34.58   14.21   1
   4   2   3  340.19   12.80   1
   5   5  10  155.67   16.81   1
   7  -2   0  136.94    8.93   1
   7   1   3  455.59   17.12   1
   7   3   6    9.12   10.18   1
   7   4   8   40.52   12.47   1
   9   1   5   24.96   10.90   1
  10   2   8   -2.10   13.37   1
   1   5  12  195.82   15.47   1
   1   5  13  152.88   15.22   1
   1   5  14   39.85   12.70   1
  10   1   6   96.88   14.35   1
   1   4   7   50.14    7.89   1
   1   5  11   90.59   11.66   1
   8   5  11   43.84   15.44   1
  10   2   7    8.68   12.81   1
  10   3   9   58.15   12.96   1
  -5   0   3  624.10    9.74   1
   5   6  14   -7.08   13.67   1
   6   0   1  356.91   12.25   1
   8   4   8   50.16   10.81   1
  -4   0   2  898.69   10.96   1
   0   2   3 1037.34   13.43   1
   1   5  10  135.89   12.13   1
   4   4   6    4.79    7.83   1
   5   4   6  191.72   13.41   1
   6   1   2   20.22    6.53   1
   9   0   3   67.79   10.58   1
   9   1   4   11.51    9.46   1
  10   1   5  181.78   16.06   1
  10   3   8   23.57   10.74   1
  -1  -1  -1  666.79    8.81   1
   4   3   4  341.78   14.05   1
   7   3   5    4.69    9.19   1
   8   0   2    6.22    6.49   1
   8   6  13   32.44   16.31   1
   9  -1   2  117.17   12.24   1
  10   2   6    6.17   11.16   1
  11   3   9   32.38   16.17   1
  -3   2   5   53.68    2.95   1
  -3   3   8  251.55    8.59   1
  -2   4  10    4.66    6.86   1
   0   4   7   21.92    7.06   1
   2   1   1   -0.40    3.74   1
   2   6  13   39.20   12.06   1
   2   6  14    8.16   11.62   1
   2   6  15    5.39   11.76   1
   8   4   7  111.94   14.79   1
   8   5   9   76.47   14.68   1
   8   6  12   10.58   14.84   1
  10   3   7   -3.08   12.36   1
   1   5   9  225.43   13.23   1
   2   6  12   22.78   10.26   1
   3   1   1   40.56    4.96   1
   5   6  10   10.06   11.90   1
   8   6  11   -4.99   13.48   1
   9   6  12   39.30   16.18   1
  11   3   8   54.23   15.58   1
  12   1   7   12.90   13.97   1
   4  -1  -1  158.75    5.49   1
   5   7  15   30.65   15.76   1
   6   7  14   86.64   17.78   1
   7   1   2  279.25   12.86   1
   1   3   4  395.07   11.42   1
   1   6  13   -5.09    9.13   1
   2   6  11   16.85    9.64   1
   4   5   7  850.19   24.20   1
   5   5   7 1241.87   29.91   1
   5   7  14   48.94   12.23   1
   6   7  13   71.24   16.80   1
   8   5   8   43.37    9.99   1
   9   6  11   16.71   10.56   1
  10   1   4  116.34   13.25   1
  10   2   5   -9.94    9.66   1
  11   4   9   72.15   13.87   1
  -3  -1   0   65.32    4.46   1
   0  -3  -3 1143.00   15.01   1
   1   6  12    2.67   11.07   1
   4   4   5    0.38    7.74   1
   5   6   9   87.62   13.74   1
   9   1   3  246.75   14.68   1
  10   3   6   -4.25   10.58   1
  11   3   7    3.38   12.40   1
  -1   3   5  626.09   12.07   1
   1   5   8  161.15   10.95   1
   2   6  10   63.84   10.78   1
   3  -5  -4    3.33    2.86   1
   3   2   2   23.67    5.28   1
   3   7  14   21.60   12.25   1
   3   7  15   37.80   14.18   1
   4   2   2  141.28    8.60   1
   9   0   2   12.73    9.10   1
  11   4   8  102.54   16.94   1
   1   6  11   17.15    8.78   1
   8   5   7   60.66   13.23   1
   8   6   9    1.80    8.86   1
   9   7  12   61.24   16.61   1
   2   2   2  791.85   13.72   1
   5   2   2  332.96   12.02   1
   5   6   8  254.12   16.66   1
   8   3   4   -1.98    8.64   1
   9   6   9   19.07   12.97   1
  11   5   9  146.55   16.35   1
   0   4   6    1.11    4.84   1
   2   7  14   -4.50   10.40   1
   4   3   3  455.22   14.67   1
   4   5   6  539.13   19.00   1
   5   5   6  806.47   23.54   1
   6   7  10   55.60   14.05   1
   6   8  14  112.72   18.43   1
   9   7  11   31.53   11.54   1
  10   2   4   10.38    9.56   1
  10   3   5   24.65   10.92   1
  11   3   6    3.60   11.30   1
  11   4   7  157.67   17.58   1
   2   6   9  375.25   16.86   1
   2   7  13   -6.43    9.70   1
   3   3   3  308.17   11.56   1
   6   1   1   -2.52    4.70   1
   6   8  13   98.82   17.00   1
   8   6   8    1.08    7.86   1
  10   1   3  192.99   15.15   1
  -3   3   7   74.58    4.64   1
   2   7  12   24.00   10.47   1
   5  -1  -1   67.72    4.57   1
   8   5   6  152.87   14.99   1
   9   6   8    2.92   12.46   1
   1   5   7   65.02    7.90   1
   2  -5  -4    0.81    3.51   1
   4   4   4   41.12    8.59   1
   5   4   4   71.82    9.62   1
   6   6   7  143.54   13.90   1
   6   7   9   10.92   11.81   1
   9   2   3    5.41    8.06   1
   0  -1  -1   -0.46    1.32   1
   2   7  11    5.58    8.86   1
   3   8  14   78.83   14.16   1
   7  -2  -1   24.39    4.14   1
   7   2   2  475.99   16.05   1
   9   1   2  352.35   15.46   1
  11   3   5    4.38   10.53   1
  11   4   6   49.96   12.78   1
  12   5   8   71.89   16.09   1
  13   3   7   15.99   13.26   1
   2   6   8  536.70   18.62   1
   6  -3  -2   35.84    2.88   1
   7   1   1   53.03    6.80   1
   7   4   4   63.79   10.41   1
   8  -1   0  536.05   14.42   1
   8   6   7  106.33   12.21   1
   9   7   9   17.00    9.48   1
  11   5   7   77.82   15.44   1
   1  -2  -2  121.17    3.66   1
   3   8  13   81.19   13.58   1
   7   9  13   23.45   15.00   1
   9   6   7   40.97   13.33   1
  10   3   4   -8.69    8.74   1
  10   8  11   70.94   17.32   1
  12   6   9   10.94   11.18   1
   4   5   5  363.02   15.69   1
   6   7   8   44.74   12.13   1
   7   8  10   12.36    9.36   1
  10   2   3   67.70   10.81   1
  -2   0   1 1601.32   10.63   1
   2   7  10   23.07    9.16   1
   3   8  12  159.26   15.15   1
   4   9  15   43.81   14.49   1
   5   7   8   -3.60   10.36   1
   9   7   8   66.20   14.23   1
  10   8  10  115.25   17.89   1
  12   5   7   53.92   14.49   1
  -5   0   4  331.52    7.96   1
   2   4   4   15.86    4.73   1
   4   9  14   39.37   13.92   1
   5   6   6  154.70   12.78   1
   8   6   6  260.78   17.86   1
   9   5   5  232.86   17.05   1
  10   1   2  168.74   13.28   1
  11   4   5   65.40   12.62   1
  11   5   6  226.67   18.72   1
  12   6   8   -3.26   13.42   1
  -2  -2  -1  749.27   12.64   1
   1   3   3   64.98    5.88   1
   1   6   8  219.98   12.11   1
   3   8  11  199.14   15.62   1
   7   9  11    1.75   13.16   1
   9   6   6   57.70   13.21   1
  11   3   4    1.37    9.65   1
  -2  -1   0  389.44    7.90   1
   0   4   5    5.00    4.71   1
   2   6   7  382.58   15.63   1
   4   6   6  487.18   17.70   1
   4   9  13    3.10   11.55   1
   6   7   7   34.68   11.17   1
   6   8   9   46.28   10.32   1
   9   2   2  103.38   10.12   1
  10   8   9   86.14   15.97   1
  10   9  11   -7.06   14.02   1
   0   1   1   -1.33    1.44   1
   3   7   8   93.71   11.54   1
   3   9  14   20.29   11.91   1
   4   2   1  427.68   12.22   1
   4   3   2 1373.24   22.83   1
   5   4   3  162.17   10.39   1
   9   7   7   41.06   13.53   1
  10   4   4  188.40   15.17   1
  12   5   6   59.46   14.58   1
  12   6   7   11.42   13.22   1
   2   5   5  110.39    9.76   1
   3   8  10  266.29   16.56   1
   4   4   3   20.71    7.64   1
   5   5   4  254.33   14.05   1
   6   2   1  762.19   17.70   1
   7   3   2  101.33    9.78   1
   7   9  10   88.37   16.03   1
  10   3   3   30.89    9.50   1
  10   9  10   10.81   13.79   1
   7   8   8  459.78   21.52   1
   8  10  12   28.62   12.01   1
   0   2  -7   78.63   12.81   1
   0   3  -8   39.57   12.73   1
   4   3  -7   74.07   15.78   1
   4   4  -8  125.60   20.43   1
   5   1   0   29.38    6.62   1
   8   5  -6   -5.17   16.36   1
  11   5  -1   60.68   14.96   1
  12   6  -1   15.36   14.89   1
  -3   3  -7   28.78    8.30   1
   2   5  -9   31.67   16.93   1
   3   1  -4  186.87   12.37   1
   3   2  -6    1.04   11.19   1
   5   5  -8   88.54   19.60   1
   6   2  -3  177.08   13.51   1
   7   2   1  413.12   14.66   1
   7   2   2  502.60   13.41   1
   7   3  -4   46.20   11.25   1
  11   5   0  184.30   17.31   1
  12   6   0    5.47   12.78   1
  -2   4  -8   -2.47    9.86   1
   2   6  -9   24.81   17.06   1
  -4   3  -6   84.49    8.48   1
   2   1  -4  387.10   16.45   1
   4   5  -8   93.46   15.60   1
   8   5  -5    2.39   15.63   1
  11   5   1  174.55   15.60   1
  12   6   1   28.50   12.38   1
   0   4  -8   86.74   12.17   1
   4   4  -7   86.13   16.10   1
  11   5   2  118.08   14.36   1
  12   7  -1    1.05   15.47   1
  -3   4  -7    0.79    8.08   1
  -1   0   1 1726.72   16.46   1
  -1   2  -6   78.80   10.13   1
   0   3  -7   -6.30    9.95   1
   3   2  -5   -2.00    6.66   1
   5   5  -7   60.54   13.42   1
   6   6  -7   27.14   17.37   1
   8   4  -3   57.75   11.92   1
   1   5  -8    9.84   13.96   1
   7   4  -4  228.79   19.94   1
   8   5  -4   24.03   15.37   1
   8   6  -5   89.45   19.00   1
  -3   3  -6   11.73    8.00   1
  -1   0   2  146.39    8.68   1
  -1   6  -8   -0.16   11.94   1
   1   6  -8   -9.58   13.21   1
   2   1  -3   -0.24    6.89   1
   2   6  -8    2.55   14.99   1
   3   1  -2  117.34    9.33   1
   5   6  -7   -4.69   15.14   1
   8   4  -2   64.47   13.62   1
  12   7   0   19.13   14.70   1
  -2   0   0  632.69    9.05   1
   1   4  -7  163.47   16.70   1
   2   7  -8   14.93   16.01   1
   4   3  -5  309.76   17.63   1
   4   4  -6   44.18   13.79   1
  10   7  -3   30.78   16.80   1
  -5   1  -1  383.07    9.00   1
   3   2  -4    5.27    6.14   1
   5   5  -6   43.76   11.87   1
   6   6  -6   51.91   13.05   1
   7   3  -1  201.53   14.03   1
   7   4  -3  178.56   16.93   1
   9   7  -4   15.03   16.66   1
  12   7   1   18.47   12.93   1
  -2   5  -7   96.71   12.82   1
  -1   3  -6   14.71    8.71   1
   0   3  -6   21.38    9.66   1
   3   3  -5  127.76   13.56   1
   6   2   1  785.77   17.20   1
   6   2   6  183.10    4.99   1
   8   4  -1   46.73   11.61   1
   8   6  -4  165.17   17.29   1
  -4   3  -5   -3.02    5.10   1
  -2   6  -7   41.40   11.70   1
  -1   2  -5    5.25    6.71   1
   3   1  -1  328.01   10.81   1
   5   6  -6   32.45   14.90   1
   6   7  -6  116.03   16.35   1
  10   7  -2   14.69   15.69   1
  12   7   2    3.60   10.97   1
  -4   2  -4  332.40    8.41   1
  -3   4  -6    6.46    6.95   1
   1   6  -7   55.73   14.70   1
   2   1  -2    2.70    5.36   1
   2   6  -7   33.08   14.93   1
   3   7  -7    6.03   15.07   1
   4   3  -4  732.67   23.57   1
   4   4  -5   38.44   12.47   1
   7   3   0  316.83   14.68   1
  -1   7  -7    6.94   11.72   1
   1   0   3 9740.32   42.83   1
   1   4  -6  385.42   20.15   1
   2   7  -7    9.75   14.25   1
   3   2  -3   -4.22    7.95   1
   5   5  -5   15.29    9.96   1
   6   2   2  602.87   12.90   1
   6   6  -5   94.72   14.12   1
  -2   4  -6   11.34    7.75   1
   0   4  -6  300.63   17.26   1
   0   8  -7   49.17   15.15   1
   2   8  -7   33.84   12.42   1
   8   4   0  194.92   14.09   1
  10   8  -2  -10.40   14.78   1
  -3   3  -5   17.44    6.66   1
  -3   5  -6   87.48   10.70   1
   1   3  -5   68.85   10.68   1
   3   4  -5  215.29   15.07   1
   4   5  -5    8.46   11.63   1
   5   6  -5   14.61   13.06   1
   6   7  -5   59.75   12.87   1
   7   3   1   57.25    7.65   1
  10   7  -1   -8.20    8.89   1
  -2   5  -6  173.63   15.11   1
  -1   1  -3 1848.26   20.88   1
   1   5  -6  272.63   18.66   1
   4   3  -3  587.21   20.42   1
   6   2   3  883.80   12.59   1
   6   8  -5    3.20   14.76   1
   8   5  -1   78.75   12.94   1
   9   6  -1  128.06   16.14   1
   2   2  -3   17.18    7.86   1
   2   6  -6   12.04   13.16   1
   3   1   0   75.29    5.32   1
   3   7  -6   18.01   10.89   1
   4   4  -4  158.76   12.90   1
   5   5  -4   65.29   13.58   1
   6   2   7  127.17    5.70   1
   6   6  -4   29.60   10.43   1
   8   4   1   26.93    8.18   1
  -2   6  -6   46.46   10.89   1
   1   6  -6    7.19   11.64   1
   2   7  -6   30.43   14.23   1
   3   8  -6   89.89   14.39   1
   5   4  -3  120.46   11.34   1
   7   8  -4    8.10   10.62   1
  10   8  -1  -11.66   13.71   1
  -5   1  -2  248.44    4.29   1
  -1   6  -6   37.19   11.48   1
  -1   7  -6    6.16   10.91   1
  -1   8  -6   66.23   13.84   1
   0   9  -6   14.42   13.65   1
   2   1  -1  182.55    7.69   1
   3   2  -2    1.00    6.76   1
   6   7  -4  170.96   18.96   1
   7   3   2   99.29    7.48   1
   9   6   0  362.03   20.24   1
  11   9   0  129.40   18.95   1
  -3   4  -5   90.81    8.79   1
   0   8  -6   33.92   13.32   1
   4   5  -4   92.72   13.50   1
   5   6  -4   11.98   12.42   1
   7   4   0  115.49   11.40   1
   8   5   0   77.69   11.75   1
   9   7  -1   33.76   10.64   1
  10   9  -1   78.74   17.50   1
  -5   2  -3   14.74    2.09   1
   1   3  -4   81.12   10.05   1
   2   0   4  617.12   11.72   1
   4   9  -5  -11.66   14.51   1
   6   2   4 1123.21   10.71   1
   6   8  -4    6.60    9.93   1
   8   4   2    2.53    6.06   1
  10   8   0    3.28   12.93   1
   1   5  -5   92.97   12.89   1
   4   3  -2  259.06   12.64   1
   4   4  -3  272.34   15.85   1
   5   5  -3   27.74   11.29   1
   7   8  -3   -7.22   12.98   1
  11   9   1   82.38   16.27   1
  -4   3  -4   73.84    6.26   1
  -3   5  -5  164.89   11.48   1
   0   1  -2 1476.79   17.48   1
   2   7  -5   13.84   12.68   1
   3   9  -5    1.87   14.64   1
   7   3   3  167.04    8.10   1
   7   9  -3   20.71   14.76   1
   9   6   1  495.56   21.49   1
   9   7   0   28.44   12.73   1
  -2   0  -1   16.63    1.18   1
  -2   5  -5  383.53   16.68   1
   1   6  -5   10.28   10.92   1
   1  10  -5   18.05   15.30   1
   2   2  -2  164.31    9.39   1
   6   7  -3  254.56   17.97   1
   8   5   1  462.23   19.56   1
  10   9   0   59.11   15.83   1
  -2   6  -5  154.21   13.25   1
  -2   7  -5   -2.86    9.08   1
  -1   3  -4    3.80    6.13   1
  -1   6  -5  172.59   14.31   1
   0   2  -3  200.36    9.98   1
   0   9  -5   22.30   13.33   1
   4   2   0  403.58   12.17   1
   5   6  -3   35.49   12.51   1
   6   8  -3   -3.62   12.86   1
   7   4   1    5.98    6.97   1
   8   4   3    0.17    5.06   1
   8   6   0  594.77   23.59   1
  11  10   1   39.69   16.17   1
  -3   3  -4   32.93    5.39   1
  -1   7  -5    8.92   10.38   1
  -1   8  -5   31.13   11.69   1
   0   8  -5   34.87   12.54   1
   1   4  -4  278.07   13.88   1
   2   5  -4   30.81   10.53   1
   3   2  -1   74.09    7.24   1
   4   5  -3  103.67   12.66   1
   4  10  -4   35.35   16.90   1
   6   6  -2  208.37   16.76   1
  11   9   2  137.42   17.05   1
   3   3  -2 1861.74   29.71   1
   3   7  -4  108.61   15.35   1
   5   5  -2   -2.65    8.67   1
   9   6   2  421.47   18.77   1
  -5   0  -1  205.92    6.89   1
  -4   4  -4  194.58    9.83   1
   1   1  -1  340.08    8.44   1
   3   9  -4   71.32   16.38   1
   4   3  -1  350.86   14.29   1
   4   4  -2  296.60   13.98   1
   7   9  -2   16.36   13.81   1
   7  10  -2    8.06   14.22   1
  10   9   1   45.96   14.63   1
  11  10   2   58.79   15.59   1
  -1   1  -2  143.95    5.41   1
   1   3  -3  230.14   11.12   1
   7   3   4   88.22    5.59   1
   8   5   2   50.56    8.84   1
   8   9  -1   33.00   11.34   1
  10   8   2   60.64   12.80   1
  -3   4  -4  292.52   11.80   1
  -2  -1   1  170.40    7.19   1
  -2   4  -4  146.73    9.88   1
   0   5  -4   76.39   10.61   1
   0  10  -4    5.70   12.55   1
   1   6  -4   63.29   11.94   1
   1  10  -4  -13.99   12.98   1
   2   1   0  385.94    8.22   1
   5   6  -2  103.32   13.40   1
   6   8  -2   13.23   12.86   1
   7   4   2   60.91    8.45   1
   8   4   4    4.99    4.28   1
   8  10  -1   98.16   14.22   1
  11   9   3  116.53   15.32   1
  -4   2  -3  611.79    9.57   1
  -1   9  -4    9.93   11.30   1
   0   9  -4   30.21   12.29   1
   7   8  -1   -4.91   11.15   1
  -3   2  -3  532.38   10.51   1
  -3   5  -4  183.37   11.09   1
  -2   5  -4  190.33   11.94   1
  -1   8  -4   66.40   12.51   1
   0   3  -3    0.16    6.75   1
   0   8  -4   95.21   13.61   1
   4   5  -2    8.58    6.48   1
   4   9  -3  127.43   14.84   1
   5   1   6    9.79    2.64   1
   7   9  -1   79.36   15.26   1
   9   6   3  350.04   16.29   1
   9   7   2   15.13   10.11   1
  10   9   2   79.59   15.03   1
  11  10   3   25.51   13.41   1
  12  11   4   73.66   16.67   1
  -6   0  -1  343.65    9.15   1
  -2   6  -4  109.75   11.36   1
  -2   7  -4   20.63    9.42   1
  -1   6  -4   61.98   10.46   1
  -1   7  -4   77.20   11.67   1
   1   4  -3 1054.17   23.89   1
   2   5  -3   64.43   10.29   1
   3   4  -2  447.66   16.01   1
   3   7  -3   84.30   13.95   1
   5   5  -1    1.85    8.03   1
   7  10  -1   75.99   16.11   1
  10   8   3  135.06   14.50   1
  11   9   4   44.77   12.66   1
   1  11  -3   44.62   15.63   1
   2   2  -1   53.11    5.97   1
   3   9  -3   14.89   10.43   1
   4   2   1  433.96   10.69   1
   4   4  -1  326.77   14.57   1
   6   7  -1  294.34   16.98   1
   8   5   3  151.54   10.45   1
   8  10   0  132.76   17.78   1
  11  11   3   19.93   10.69   1
  -3  -1   0   68.37    4.84   1
  -1   3  -3   63.58    7.36   1
   2   6  -3  138.40   13.60   1
   3   3  -1  313.45   12.43   1
   5   4   0   51.26    8.63   1
   6   8  -1   26.00   12.25   1
   9  11   1    7.54   14.89   1
  12  11   5  148.25   18.36   1
   0   2  -2  187.74    8.13   1
   0  10  -3    2.28   12.37   1
   1  10  -3    6.54   12.24   1
   4   3   0 2330.31   29.23   1
   5   6  -1  132.69   12.94   1
   7   8   0   73.74   13.82   1
   8   4   5  221.48    9.01   1
   9   6   4   55.98    9.85   1
  10   9   3   92.21   14.75   1
  11  10   4   11.77   12.23   1
   1   9  -3   85.93   14.96   1
   2   0   2  157.58    2.86   1
   4   9  -2   84.69   15.72   1
   6   6   0  128.17   12.61   1
   7   3   5    8.46    3.37   1
   7   4   3   42.46    6.13   1
   7   9   0  130.98   16.03   1
   9   7   3   38.10   10.04   1
  10   8   4  108.51   12.90   1
  11  11   4   32.56   14.39   1
  -1   9  -3   44.94   11.94   1
   0   9  -3   24.30   11.84   1
   1  -1   3 1885.79   19.98   1
   1   3  -2  264.41   11.40   1
   4   5  -1   22.90    8.45   1
   7  10   0  156.94   15.74   1
   7  11   0   30.80   11.17   1
   8   9   1   70.70   11.86   1
  12  11   6   75.66   15.18   1
  -4   3  -3   66.52    5.36   1
  -3   3  -3   20.11    5.19   1
   0   5  -3   57.12    7.64   1
   0   8  -3  202.11   16.13   1
   2  11  -2  149.88   18.53   1
   3   7  -2   52.96   12.06   1
   3  10  -2  190.62   17.12   1
   5  11  -1   -2.42    9.88   1
   6   7   0  143.83   14.44   1
   8  11   1   63.12   12.64   1
  -1   8  -3  194.16   15.35   1
   1  11  -2   64.01   15.47   1
   2   5  -2  181.52   12.52   1
   3   8  -2  249.98   16.64   1
   5   5   0    5.55    5.68   1
   8   5   4   95.31    8.33   1
   8   6   3  140.73   11.64   1
  10   9   4   85.07   13.44   1
  11  10   5    3.92    7.73   1
  -2  -1   0  376.81    7.83   1
  -2   4  -3  102.20    8.19   1
  -2   7  -3   73.38   10.76   1
  -1   6  -3    0.80    7.76   1
  -1   7  -3  189.65   14.20   1
   0   1  -1 2417.58   17.45   1
   6   8   0    1.81    7.58   1
   7   8   1  118.34   14.94   1
   9   7   4   50.98    9.76   1
  11   9   6   12.55    9.94   1
  11  11   5   39.72   13.79   1
  -3   4  -3  278.81   10.89   1
  -3   6  -3   27.19    7.78   1
  -2   5  -3  115.79    9.63   1
  -2   6  -3    5.59    7.45   1
   1  10  -2   38.56   13.38   1
   2   6  -2  108.03   11.92   1
   2   7  -2   85.82   12.69   1
   4   4   0 1283.59   24.39   1
   4  10  -1  103.58   16.65   1
   5   4   1  185.98   11.03   1
  10   8   5  157.83   13.57   1
  12  11   7   75.33   14.23   1
  -3   5  -3   53.94    7.66   1
  -1   2  -2  121.30    6.39   1
   0   3  -2   27.54    6.66   1
   0  10  -2    1.84    8.25   1
   4   8  -1   97.72   13.65   1
   4   9  -1   10.13    8.90   1
   5   6   0   34.00    7.10   1
   6   6   1  223.60   14.09   1
   7  10   1  131.41   14.01   1
   8   4   6  199.97    7.94   1
   8  10   2   31.05   13.86   1
   8  11   2    7.75   13.71   1
   9  12   3   45.97   16.44   1
  11  10   6    8.30   10.85   1
  12  12   7   50.65   15.46   1
  -5  -1  -1   -1.49    3.69   1
   0   9  -2   -3.28    9.83   1
   1   5  -2  359.73   15.47   1
   5   7   0  158.66   13.84   1
   5  11   0   12.70    9.92   1
   7   5   3   14.27    6.41   1
  10   9   5   24.89   10.48   1
  -1   9  -2    1.92   10.27   1
   3   3   0 1395.40   21.42   1
   5  10   0  102.77   13.03   1
   6   7   1  187.97   14.57   1
   6  12   1    4.06   10.14   1
   9   8   4  179.73   13.16   1
  11   9   7   61.94   11.01   1
   0   8  -2   86.19   12.76   1
   0  11  -1  129.88   16.93   1
   1  11  -1   71.05   14.98   1
   3   6  -1  405.68   16.58   1
   3   7  -1  680.11   23.81   1
   3   8  -1  144.89   15.45   1
   4   3   1 4929.92   38.39   1
   4  11   0   37.64   14.80   1
   6   8   1    3.67   10.06   1
   8   6   4  100.58    9.80   1
  10   8   6  193.34   14.04   1
  12  12   8   93.84   16.20   1
  -7   1  -2  188.55    4.07   1
  -1   8  -2  296.08   17.31   1
   5   5   1   23.73    7.90   1
   5  12   1   24.05   14.85   1
   6   9   1  555.95   23.27   1
   7   8   2   25.83   10.95   1
   8  12   3   50.71   16.03   1
   9   6   6   60.28    8.78   1
   9   7   5    8.97    7.81   1
  11  10   7    7.54   10.52   1
   1  10  -1   86.61   14.82   1
   2   2   0   18.68    3.47   1
   2  12   0    6.97   14.24   1
   4  10   0  188.92   16.26   1
   7   9   2  173.99   14.57   1
   7  10   2   83.68   12.22   1
   8  10   3   41.57   13.75   1
   8  11   3   -2.69   12.94   1
   9  11   4   -1.80    9.37   1
  -1   7  -2  264.71   15.49   1
   0  -1   1 2486.92   17.33   1
   0  10  -1   31.09   12.41   1
   1  -1   2  139.98    5.39   1
   2   5  -1   57.79    9.23   1
   3   2   1  119.05    5.92   1
   4   9   0   30.06    9.21   1
   5  11   1   42.12   14.08   1
  10   9   6    9.57    9.60   1
  11   9   8   17.67    9.63   1
  11  11   7   32.49    9.74   1
  -2   7  -2  210.96   13.69   1
  -2  10  -1   15.91   11.27   1
  -1   6  -2    3.92    7.50   1
   1   1   0  930.68   10.01   1
   1   3  -1  119.27    7.74   1
   1   9  -1    2.23   11.28   1
   2   6  -1  376.31   16.75   1
   2   7  -1  220.54   15.15   1
   3   4   0  375.06   13.65   1
   4  12   1   12.49   11.15   1
   5   6   1   31.94    6.95   1
   6   3   4  325.10    9.11   1
   6   6   2  403.82   16.69   1
   7   3   6    4.86    3.28   1
   0   9  -1    2.29   10.36   1
   5   4   2  160.47    9.90   1
   5   7   1  136.25   12.60   1
  10   8   7  238.34   14.50   1
  11  10   8   -3.30    9.52   1
  -2   6  -2    6.01    6.90   1
  -1   9  -1   14.13   10.29   1
   1  11   0   86.62   15.54   1
   4   4   1   78.43    7.16   1
   4  11   1   61.91   12.21   1
   5  12   2   26.53   14.24   1
   6   7   2  344.66   16.02   1
   6   8   2   -0.94   10.24   1
   6   9   2  691.89   26.13   1
   8   4   7  103.60    6.22   1
   8   6   5  158.76   11.58   1
   8  11   4   13.27   13.24   1
   8  12   4   38.83   11.25   1
   9   7   6   23.77    7.90   1
  -2   5  -2  139.34    9.75   1
   0   2  -1   13.15    4.19   1
   0  11   0  152.64   15.01   1
   1   4  -1  507.23   15.40   1
   2  12   1   -0.50   13.55   1
   3   1   2   31.69    2.34   1
   3   8   0  196.57   15.99   1
   4  10   1  478.27   24.08   1
   7   4   5  143.75    7.76   1
   7   8   3   13.93    7.58   1
   7  10   3   49.69   10.81   1
   8   9   4  258.57   16.36   1
  10   9   7   44.52   10.86   1
  -6   0  -2  304.43    5.62   1
  -5   5  -2  102.42    8.31   1
  -3  -1  -1   42.02    2.91   1
   0   8  -1   29.54    8.12   1
   1   5  -1  116.93   10.09   1
   1   6  -1  291.25   14.88   1
   1  10   0   37.62   12.90   1
   2  -1   3 1515.66   15.49   1
   5  11   2   21.87   13.33   1
  -3   2  -2  907.77   12.65   1
  -3   5  -2   70.59    7.71   1
  -1   8  -1   71.05   11.37   1
   1  12   1   18.33   10.39   1
   2   3   0  400.68   11.12   1
   4   9   1   22.15    8.57   1
   5   0   7   36.33    4.04   1
   5   5   2  199.70   11.58   1
  11  10   9   21.36   10.41   1
  -3   4  -2  251.08   10.58   1
  -1  -1   0  886.45    9.48   1
  -1  12   1   34.46   11.06   1
   0   7  -1  412.94   17.11   1
   0  10   0  131.90   13.14   1
   2  11   1   47.65   14.45   1
   4   8   1  246.87   15.04   1
   5  10   2  178.30   15.22   1
   9  12   6  104.11   17.03   1
  -5   0  -2   17.61    1.71   1
  -4   1  -2 1316.10    8.88   1
  -3   3  -2   86.22    6.40   1
  -2  10   0  132.34   14.93   1
   0   3  -1  139.88    7.75   1
   1   9   0    7.14   11.10   1
   2   7   0  535.32   20.32   1
   4  11   2  149.18   17.66   1
   5   6   2  268.86   14.02   1
   5  12   3   67.64   15.81   1
   6  13   4  124.43   18.75   1
  -4   4  -2  347.14   11.13   1
  -1   7  -1  299.92   15.74   1
   0   9   0   10.62   10.44   1
   1  11   1  104.11   13.36   1
   2   4   0  488.85   13.95   1
   3   9   1   -2.38   10.72   1
   4   3   2 1320.67   18.88   1
   5   7   2  278.00   15.53   1
   6   7   3  306.07   15.98   1
   7   9   4  931.83   29.12   1
   7  10   4   90.80   14.53   1
   9   7   7   52.92    8.68   1
  10   9   8   39.60   10.52   1
  -6   3  -2   24.06    4.21   1
  -2  11   1  112.03   15.54   1
  -1   1  -1  379.74    6.30   1
   2  12   2   13.79   13.76   1
   4  10   2  249.49   18.84   1
   5  11   3    6.00   12.66   1
   6   8   3    2.08    6.81   1
   6  12   4  101.09   16.83   1
   8   6   6  273.32   12.63   1
   9   6   8    3.73    6.48   1
   9  13   7   82.78   14.40   1
  11  11  10   47.41   12.43   1
  -4   3  -2    8.55    3.99   1
  -4   7  -1  135.80   11.43   1
  -3   9   0   33.46   12.39   1
  -1   6  -1   40.97    8.38   1
   1  12   2   16.37   13.48   1
   3   8   1   37.58    8.34   1
   5  13   4  116.91   15.41   1
  10   8   9   72.93   10.32   1
  -4   2  -2  446.37    8.55   1
   0   8   0  168.00   14.54   1
   1  10   1   14.23    9.02   1
   3   4   1  907.21   18.62   1
   3   7   1  173.84   13.06   1
   4   9   2  211.10   16.58   1
   6  13   5   93.55   17.31   1
   9  11   7   48.78   10.81   1
  -7  -1  -2  286.59    7.99   1
  -6  -1  -2   15.78    3.25   1
  -2   6  -1   14.82    7.15   1
   0  10   1   85.30   14.25   1
   2  11   2   89.94   16.13   1
   4  11   3  100.10   15.48   1
   5  12   4  195.27   19.62   1
   8   4   8   54.15    5.30   1
   8   5   7   48.97    6.96   1
   9  13   8   23.11   15.61   1
  10   9   9   12.47    9.07   1
  -5   6  -1    3.68    7.40   1
  -3  10   1   48.06   13.60   1
  -1   8   0  128.80   13.08   1
   1   6   0  437.51   16.98   1
   1  11   2  168.20   17.90   1
   2   8   1   76.81   12.48   1
   4   4   2  398.73   12.39   1
   7  10   5  138.57   15.73   1
   9   7   8   74.29   10.36   1
  -5   2  -2  664.06    9.71   1
  -2  10   1  203.14   17.08   1
   1   9   1   -3.48    7.69   1
   2  12   3   10.39   13.94   1
   4   6   2 1236.51   26.09   1
   5  11   4   46.88   14.04   1
   6   3   5  202.80    7.15   1
   6  12   5  127.61   14.88   1
   7   4   6  279.09    9.74   1
   7   8   5  219.19   15.21   1
   9  12   8   15.90    9.94   1
  -4   8   0  150.82   13.26   1
  -3   8   0  263.63   15.85   1
  -2   5  -1  375.25   13.78   1
  -1   2  -1  422.08    9.17   1
   1   3   0   13.65    4.79   1
   1   4   0  130.52    8.82   1
   1  12   3   10.67   14.01   1
   3   9   2   38.68    9.27   1
   4  10   3  369.50   21.09   1
   5   5   3  873.36   19.54   1
   5   6   3  745.16   20.56   1
   5   7   3  159.48   12.54   1
   6   7   4  153.27   12.63   1
   6   8   4  172.35   14.08   1
  -3  -2  -1  129.37    5.81   1
  -2  11   2   95.05   15.42   1
   0   9   1   37.41    8.96   1
   2   7   1  501.16   18.41   1
   6  13   6   74.19   13.62   1
   7   3   7    4.50    3.18   1
   8   6   7   94.62    8.92   1
   9  13   9   -0.09   14.95   1
  10   9  10   -0.25    8.77   1
  -5  -1  -2   37.14    3.29   1
  -3   5  -1  289.83   12.75   1
  -2  12   3   21.92   14.52   1
  -1   7   0  280.26   15.10   1
  -1   9   1   12.46   10.04   1
  -1  12   3    6.87   13.96   1
   0  -2   1   10.73    3.73   1
   1  10   2   55.84   13.88   1
   3   8   2    2.09    8.98   1
   4   9   3   41.15   11.98   1
   5  10   4  338.57   18.90   1
   5  12   5  186.29   19.33   1
   8  10   7   24.27   11.97   1
   9  12   9   24.98   13.57   1
  -3   9   1   13.67   10.02   1
  -2   4  -1  742.27   16.87   1
  -2   7   0  111.24   11.27   1
   2   2   1  738.34   11.67   1
   2   6   1  818.09   21.14   1
   8  12   8   92.22   16.44   1
  -5   5  -1   40.05    7.44   1
   0   8   1  421.03   19.32   1
   0  10   2    4.71    8.37   1
   1  11   3  206.94   19.26   1
   2   5   1   72.50    8.82   1
   3   7   2   20.08    8.62   1
   3  13   5  232.89   19.86   1
   5  13   6   50.98   12.64   1
   9   7   9   16.99    7.40   1
  -4   7   0  247.03   14.21   1
  -3  10   2   58.49   13.22   1
  -1   6   0   16.71    7.65   1
   1   7   1  692.59   21.25   1
   2   3   1  850.93   15.19   1
   3   2   2   26.40    3.53   1
   5  11   5    8.60    9.20   1
   6   9   5  260.67   16.02   1
   6  13   7   73.30   13.57   1
   0  11   3   71.12   12.04   1
   4  10   4  217.00   15.96   1
  -3  -7  -9   55.30   10.41   1
   4  -3 -11   48.88   16.07   1
   4  -1  -5   21.09    9.16   1
   4   6   3  732.82   11.48   1
   5  -1  -7   66.88   13.56   1
   5   7   3  146.22    5.43   1
   6   1  -5   82.85   11.79   1
   6   2  -3  174.36   11.44   1
   8   4  -4   66.33   10.55   1
  -7  -8  -9  111.69    8.17   1
  -6  -3  -2  145.78    6.07   1
  -4  -9 -15   50.94   16.33   1
  -3  -8 -12  145.15   16.32   1
  -2  -7 -10   26.31   11.37   1
   2  -5 -12   28.82   15.36   1
   3  -4 -11   -3.10   13.21   1
   3   0  -2  583.58   14.56   1
   4  -2  -7   70.87   13.06   1
   7   2  -5   28.33   10.25   1
   8   6  -1  234.76   10.58   1
  -7  -9 -11    1.79    8.16   1
  -5  -2  -1  993.65   14.85   1
  -4  -9 -14   28.62   13.86   1
  -1  -3  -3   57.87    5.53   1
   2  -5 -11  116.75   17.46   1
   3  -4 -10   15.27   13.34   1
   7   3  -3   -1.77    6.66   1
  -6  -8  -9   35.83    7.20   1
  -4  -9 -13   -0.80   11.45   1
  -3  -8 -11  206.03   16.59   1
  -1  -5  -6  105.26   10.44   1
   2  -5 -10   98.75   15.97   1
   4  -3  -9   73.55   14.71   1
   5  -1  -6   68.60   12.72   1
   6   1  -4  110.52   11.54   1
   9   5  -4   16.40    9.00   1
  -6  -7  -7   27.79    5.36   1
  -2  -7  -9  145.60   13.94   1
   0  -4  -5   11.75    5.75   1
   2   0  -1 1648.93   18.18   1
   3  -4  -9   85.12   15.01   1
   4  -2  -6   49.15   11.71   1
   7   2  -4    1.52    8.40   1
   8   4  -3   45.11    8.67   1
  -5 -10 -15    6.22   13.28   1
  -4  -9 -12   17.30   10.66   1
  -3  -9 -14   24.62   10.74   1
  -3  -7  -8   95.63   10.66   1
   0  -1  -1   -2.08    1.37   1
   4  -1  -4   -3.75    7.41   1
  -5  -7  -7    7.64    5.95   1
  -3  -9 -13   21.55   13.16   1
  -3  -8 -10  259.72   17.05   1
   2  -6 -12   89.89   17.67   1
   2  -1  -2 1092.82   18.50   1
   3  -5 -11   31.66   15.02   1
   3  -4  -8   92.54   14.43   1
   3  -3  -6  207.98   13.63   1
   6   3  -1  511.32   13.72   1
  -1  -4  -4  104.58    8.52   1
   0  -2  -2 2010.92   20.38   1
   5  -1  -5   52.40   11.13   1
   9   5  -3   57.47    9.36   1
  -3  -9 -12  139.49   16.47   1
  -1   1   1 1552.08   16.49   1
   1  -7 -12   23.39   15.00   1
   1   3   2 1322.76   15.59   1
   2  -6 -11  137.20   15.69   1
   2  -5  -8   20.22   11.52   1
   2  -4  -6  282.21   16.25   1
   3  -2  -4    5.71    5.44   1
   4  -3  -7   61.80   10.27   1
   4  -2  -5    9.31    9.20   1
   7   3  -2  708.30   18.83   1
   7   5   0   94.77    6.18   1
   9   2  -8    2.28   13.89   1
  -4 -10 -14   -4.96   13.18   1
  -2  -7  -8   54.93    8.52   1
   3  -4  -7   39.09   12.07   1
   6   1  -3   40.92    8.74   1
   7   2  -3   63.50    9.37   1
  -3  -8  -9  167.71   13.86   1
   1  -7 -11   26.31   14.42   1
   2  -6 -10  261.07   18.55   1
   3  -3  -5  143.57   12.42   1
   4   0  -2  887.96   19.70   1
   8   4  -2   47.04    7.72   1
   8   5  -1   76.48    7.03   1
   9   2  -7   35.27   13.87   1
  -6  -8  -8    7.44    6.22   1
  -4 -10 -13    4.41   11.81   1
  -3  -9 -11  218.55   17.18   1
   6   0  -4  410.25   18.51   1
   8   0  -8   48.87   15.23   1
  -4  -9 -10  175.90   14.06   1
  -3  -7  -7    8.46    6.93   1
   0  -4  -4  242.80   12.25   1
   1  -7 -10  106.16   16.62   1
   4  -1  -3  260.73   12.42   1
   5  -1  -4  121.27   10.47   1
   5   4   1  189.79    4.70   1
   8   6   0  566.62   12.54   1
  -4 -10 -12  -10.39   10.13   1
   3  -4  -6  146.89   14.14   1
   7  -2  -9   -3.32   14.38   1
  -5 -11 -14   14.12    9.45   1
  -2  -7  -7   40.16    9.22   1
   1  -8 -12   -0.82   15.14   1
   3   0  -1  457.79   11.92   1
   4  -2  -4    8.10    6.15   1
   6   7   2  348.40    5.79   1
   9   1  -7   60.05   15.13   1
  -4  -5  -4  771.92   11.17   1
  -3  -9 -10  200.35   15.91   1
   0  -5  -5   55.35    9.14   1
   1  -7  -9  136.07   16.88   1
   1  -2  -2  119.57    6.59   1
   2  -6  -8  524.59   24.52   1
   3  -2  -3   76.62    9.44   1
   4   5   2   95.36    3.51   1
   7  -2  -8   -7.35   13.41   1
   8  -1  -8   54.58   15.72   1
  -4 -11 -14   53.37   14.96   1
   1  -8 -11   -2.01   14.07   1
   1  -1  -1 1576.38   16.95   1
   4  -3  -5  252.87   14.95   1
   6   1  -2   -0.95    6.49   1
   6   2  -1  845.03   18.78   1
   7   2  -2   -6.21    6.26   1
   7   3  -1  185.67   10.44   1
  10   2  -7   11.89   13.72   1
  -5 -11 -13   33.88   12.17   1
  -4 -10 -11   18.38   10.85   1
  -4  -6  -5  329.22   10.07   1
  -4  -4  -3   14.22    1.83   1
   0  -9 -12   31.46   11.65   1
   2  -5  -6   22.62    7.72   1
   3  -3  -4 1194.21   26.87   1
   7  -2  -7   11.14   13.20   1
   8   3  -2   27.91    7.25   1
   9   1  -6   12.27   12.19   1
  -8  -5  -5  220.66    6.64   1
  -5  -6  -5  454.71    9.17   1
  -5  -5  -4  265.21    4.27   1
  -4 -11 -13   26.32   13.40   1
  -4  -9  -9  152.20   12.59   1
  -3  -6  -5  735.01   16.26   1
  -2  -8  -8  158.85   13.88   1
   1  -8 -10    0.32   13.39   1
   3  -4  -5  308.22   17.18   1
   3   1   0   68.39    4.46   1
   5   6   2  236.55    5.08   1
   6  -4  -9   45.69   16.59   1
   8  -1  -7   40.00   11.02   1
  -3  -9  -9  101.40   12.63   1
  -2   0   0  615.85   10.05   1
   1  -7  -8  215.61   16.12   1
   2  -6  -7  469.66   22.69   1
   7   4   0  105.18    6.88   1
   9   0  -7   27.33   10.87   1
  10   2  -6   49.29   13.40   1
  -5 -11 -12   58.10   12.00   1
  -5  -7  -6    5.72    4.46   1
  -3  -7  -6   20.27    6.71   1
  -1 -10 -12   83.49   17.16   1
   4  -1  -2  352.59   14.47   1
   7  -3  -8  112.39   18.50   1
   7  -2  -6   29.91   13.27   1
   9   1  -5    3.63   11.00   1
  -4 -11 -12    6.58   11.54   1
  -4 -10 -10   -5.77   11.52   1
  -1  -5  -4   98.03    9.24   1
  -1  -4  -3  212.50    9.15   1
   1  -6  -6  266.98   15.20   1
   3  -5  -6   74.69   11.14   1
   4  -3  -4  152.99   13.42   1
   4   3   1 4734.13   18.48   1
   9   0  -6   53.70   14.72   1
   9   5  -1  186.96   10.01   1
  10   2  -5    5.21   13.50   1
  10   3  -4  127.24   13.64   1
  -2  -7  -6  201.96   12.43   1
  -1   0   0 1563.36   10.82   1
   0  -9 -10  144.23   18.06   1
   1  -8  -9   33.96   10.95   1
   2  -5  -5    2.58    8.93   1
   2  -1  -1 1922.39   22.41   1
   4   0  -1  119.65    9.02   1
   8  -2  -7    1.33   13.89   1
   8   5   0   77.57    6.46   1
  -7  -4  -4   68.32    4.87   1
  -6  -7  -6   31.29    3.92   1
  -3  -8  -7  273.05   14.10   1
  -2  -3  -2 1166.30   11.26   1
   0  -4  -3 1142.07   21.17   1
   0   2   1  319.95    7.90   1
   4  -4  -5  332.73   17.72   1
   6  -4  -7   29.02   14.53   1
   6   0  -2  525.14   18.46   1
  -6  -8  -7    2.52    4.68   1
  -4  -9  -8   75.60   11.04   1
  -1  -3  -2 1276.01   15.61   1
   2  -6  -6  434.98   21.06   1
   3  -3  -3  121.43   11.09   1
   6   8   2    6.71    3.60   1
   7  -2  -5   -2.91   12.10   1
   7   2  -1  734.49   18.93   1
   9   0  -5   65.50   13.68   1
   9   1  -4   -2.40   10.08   1
  -8  -6  -6  259.50    5.43   1
  -6  -3  -3  155.46    6.53   1
  -4 -11 -11    7.76   10.53   1
  -3  -9  -8  134.54   12.62   1
   0  -3  -2 1505.82   20.29   1
   3  -2  -2   24.70    6.16   1
   5  -2  -3   37.75    9.95   1
   5  -1  -2  499.78   18.02   1
   6  -5  -8   -1.94   13.87   1
   6   1  -1    9.43    6.40   1
   8   3  -1   91.04    8.64   1
  10   2  -4  101.11   13.60   1
  10   3  -3  173.26   15.26   1
  -6  -9  -8   87.02    8.36   1
  -1 -10 -10   40.87   14.34   1
   0  -9  -9  164.31   15.58   1
   3  -5  -5   39.98    9.03   1
   5  -6  -8   57.19   16.22   1
   6  -4  -6  139.22   17.68   1
  10   1  -5   18.78   12.16   1
  -6  -6  -5   44.78    2.15   1
  -5 -10  -9   44.63    9.16   1
  -4 -10  -9    7.29    8.70   1
   1  -6  -5  204.06   14.68   1
   5   7   2  272.57    7.82   1
  -3  -1  -1   41.88    3.74   1
   4  -3  -3   82.82   11.03   1
   6  -5  -7    3.19   14.07   1
   8  -1  -4  249.70   18.40   1
   8   0  -3   67.18   11.87   1
   9   0  -4   53.32   12.38   1
   9   1  -3   -4.78    8.86   1
  -1 -11 -11    4.20   13.96   1
   2  -6  -5    7.51   10.04   1
   2  -4  -3  925.26   23.33   1
   4  -2  -2    6.56    5.72   1
   6   2   0  863.75   17.15   1
   7  -2  -4   37.69   10.03   1
   8  -2  -5   23.32   13.21   1
   8   4   0  189.87    9.48   1
   9   2  -2  272.79   15.66   1
  10   1  -4   29.45   11.91   1
  -5 -11 -10    9.66    8.90   1
  -4 -11 -10   11.69   10.08   1
  -1 -10  -9   83.88   15.11   1
   0  -9  -8  301.79   20.73   1
   1  -8  -7  195.76   17.75   1
   2   0   0  623.19   10.37   1
   5  -6  -7   27.31   10.80   1
   6  -4  -5  228.81   19.44   1
   7   5   1  126.68    5.01   1
  10   2  -3  155.98   14.47   1
  -7  -8  -7  369.48    8.08   1
  -3  -7  -5  290.20   12.38   1
  -2 -11 -10   30.63   13.06   1
  -2  -8  -6   99.46   10.91   1
  -2  -7  -5  694.44   19.27   1
   2  -7  -6  690.95   25.72   1
   4  -1  -1  183.37   11.13   1
  10   3  -2  218.26   14.37   1
  -3  -9  -7  338.19   16.26   1
   3  -5  -4   -0.43    6.96   1
   3  -4  -3  791.70   22.85   1
   5  -5  -5  148.86   16.43   1
   5  -2  -2   65.30   10.43   1
   6  -5  -6   42.31   11.68   1
   9   5   0  408.60   12.47   1
  -4  -9  -7  188.09   11.68   1
  -3  -6  -4 1414.12   20.60   1
  -1 -11 -10   23.26   14.00   1
  -1  -9  -7  211.50   16.60   1
   0  -7  -5  553.34   19.85   1
   1  -2  -1   44.75    4.54   1
   3  -3  -2  725.26   20.64   1
   3   0   0   70.04    5.67   1
   5  -6  -6   31.30   13.98   1
   8  -2  -4   55.68   14.19   1
   8  -1  -3  284.97   18.52   1
   9   0  -3   12.11   10.64   1
  -4 -10  -8   10.66    8.52   1
  -3 -10  -8   28.68    9.95   1
  -2 -12 -11   56.82   15.83   1
   0  -5  -3   54.71    8.56   1
   1  -7  -5   90.68   13.01   1
   1  -6  -4  106.01   11.74   1
   2  -2  -1   83.30    7.31   1
   4  -8  -8   18.49   11.36   1
   7  -2  -3   41.29    9.89   1
   8   0  -2   49.26   10.85   1
   9   1  -2   12.34    9.09   1
  -7  -5  -5  235.00    6.12   1
  -4  -2  -2  145.26    5.34   1
   0  -9  -7  236.53   16.67   1
   1   3   1  107.54    5.27   1
   5  -7  -7  146.06   19.22   1
   5  -1  -1   70.38    7.90   1
   7   2   0  781.61   18.28   1
  10   2  -2  183.88   14.39   1
  -4 -11  -9   38.98   10.60   1
   2  -5  -3    6.91    8.09   1
   3  -9  -8    5.71   15.07   1
   3  -2  -1   -4.64    6.82   1
   4  -3  -2   34.08    7.38   1
   6  -5  -5   55.98   12.26   1
   6   1   0   12.44    5.77   1
   8   6   1  454.92    7.39   1
  -5 -11  -9   56.79   10.01   1
   0  -4  -2  604.24   15.34   1
   4  -8  -7    2.19   14.36   1
   5  -5  -4   69.50   13.82   1
   6  -6  -6   11.80   10.55   1
  -2 -12 -10   78.15   15.69   1
  -1   1   0 1101.48   13.55   1
   2  -4  -2  198.94   12.49   1
   3  -5  -3  100.07   12.53   1
   4  -2  -1  225.02   12.87   1
   5  -6  -5   28.67   10.35   1
   7   4   1    9.57    3.94   1
   8  -2  -3   47.10   13.47   1
   9   0  -2    5.44    9.86   1
  10   3  -1  192.46   12.90   1
   6   3   1  322.66    8.91   1
   7  -2  -2   42.12   11.93   1
   8  -1  -2  238.36   15.50   1
  -6  -9  -7  111.31    7.57   1
  -5  -7  -5    4.24    3.35   1
  -2  -8  -5   15.94    8.01   1
  -1 -10  -7  198.67   17.31   1
   0  -9  -6  132.82   15.62   1
   3  -4  -2  518.31   18.37   1
   3   2   1  132.85    3.24   1
   4  -7  -5  184.38   18.62   1
   6  -5  -4   32.69   14.28   1
   6  -4  -3  107.85   15.47   1
   8   0  -1  105.66   12.15   1
  -3  -8  -5   11.57    6.48   1
  -1 -11  -8   -2.07   12.06   1
   0 -10  -7  273.36   20.49   1
   1  -8  -5   71.32   10.95   1
   1  -7  -4  121.72   13.60   1
   4  -8  -6    9.98   13.89   1
   5  -2  -1   58.61    8.08   1
   6  -6  -5   -5.27    9.17   1
   6  -3  -2   37.36   11.88   1
   8   5   1  442.69    9.66   1
  -4 -11  -8   10.55    8.94   1
  -4 -10  -7  172.59   12.32   1
  -4  -9  -6  254.93   12.94   1
  -2 -12  -9   39.03   13.87   1
   1  -6  -3  136.13   12.25   1
   2  -7  -4   44.47   12.43   1
   2  -1   0 1223.45   17.40   1
   2   3   1  842.03    9.41   1
   4  -4  -2  198.86   13.25   1
   5  -6  -4   71.91   14.94   1
   6   0   0  285.47   13.41   1
  10   2  -1  130.01   12.28   1
   2  -6  -3  153.70   13.54   1
   4  -1   0   31.95    7.65   1
   5  -7  -5  161.11   16.47   1
   5  -5  -3   50.73   10.29   1
   7   3   1   55.41    5.82   1
   8  -2  -2   12.67   11.80   1
   9  -1  -2  188.56   14.75   1
  -6  -8  -6   48.42    4.60   1
  -5 -11  -8   88.87   11.48   1
  -3  -7  -4  564.81   15.30   1
  -2 -13 -10  133.10   18.39   1
  -2  -4  -2 1258.14   15.44   1
   3  -9  -6   12.82   14.28   1
   4  -3  -1  284.18   15.06   1
   8   4   1   23.77    5.07   1
   9   0  -1   11.57    9.57   1
   9   2   0   67.63   10.53   1
  -4  -8  -5    1.15    4.77   1
  -2  -1  -1    2.22    1.65   1
   0  -5  -2  103.45    9.69   1
   0  -3  -1  588.41   12.87   1
   1  -5  -2    7.02    5.65   1
   1  -1   0 1107.81   13.77   1
   4  -8  -5   23.50   13.97   1
   4  -7  -4  294.05   21.38   1
   5  -1   0   65.29    7.51   1
   6  -6  -4   21.14   13.77   1
   6  -5  -3  159.62   17.85   1
   8  -1  -1  256.55   16.99   1
  -1 -11  -7   21.18   12.58   1
  -1 -10  -6  209.90   16.88   1
  -1  -9  -5  227.92   15.99   1
   0 -10  -6  221.43   18.86   1
   0  -9  -5  125.81   14.99   1
   3  -5  -2    3.15    6.48   1
   6  -4  -2   96.00   14.96   1
   7  -2  -1   16.88   10.94   1
  10   3   0  127.46   10.71   1
  -2 -12  -8    5.80   11.94   1
  -2 -11  -7   34.16    8.86   1
   1  -8  -4   12.12   11.32   1
   5  -7  -4  278.22   22.19   1
   5  -6  -3   54.38   13.73   1
  -3 -10  -6  172.63   13.04   1
  -1  -5  -2   39.62    7.19   1
   0  -7  -3  436.45   18.34   1
   1  -7  -3  219.25   15.48   1
   2  -7  -3   -8.57   10.52   1
   3  -4  -1  885.44   23.91   1
   3  -2   0   67.28    8.46   1
   4  -2   0  121.97   10.51   1
   5  -5  -2  219.22   17.57   1
   8   0   0   63.47   10.55   1
   9   1   0   87.78   10.81   1
   9   5   1  349.90    9.90   1
  -4 -11  -7   24.08   10.61   1
  -3  -9  -5   91.10    9.79   1
  -2 -13  -9   73.23   12.97   1
  -2  -8  -4   -3.60    6.85   1
   3  -9  -5   28.18   11.19   1
   3  -8  -4   75.49   11.87   1
   4  -4  -1 1165.21   29.21   1
   5  -2   0  152.02   12.03   1
   6   7   1  170.03    6.54   1
   8  -2  -1   52.24   12.97   1
  10   2   0  121.48   11.71   1
  -2   0  -1   16.18    3.62   1
   2  -6  -2  190.60   14.36   1
   4  -9  -5    9.09   14.57   1
   6  -5  -2  300.76   21.22   1
  11  -1  -2   27.22   14.15   1
  -3  -6  -3 1638.55   21.14   1
   0   2   0 1072.63   14.09   1
   1  -6  -2  194.53   12.14   1
   3  -6  -2   -1.77    6.82   1
   7   1   1   53.92    7.77   1
  -3  -8  -4   16.53    7.54   1
  -1 -11  -6   12.02   11.83   1
  -1 -10  -5   83.69   13.28   1
   0 -10  -5  318.64   18.91   1
   0  -9  -4  177.50   16.17   1
   0  -4  -1  158.76    9.30   1
   4   0   1   24.20    6.32   1
   5  -8  -4   75.32   13.75   1
   5  -7  -3  216.37   20.24   1
   6  -4  -1   87.63   14.39   1
   6   0   1  350.66   14.31   1
  10   1   0   15.98    9.55   1
  -5 -11  -7   -0.01    6.96   1
  -4  -9  -5  103.71    9.51   1
  -2 -13  -8  110.88   16.90   1
  -2 -12  -7   -1.45    7.79   1
  -2  -7  -3  275.40   12.47   1
  -1  -9  -4  466.16   20.28   1
   1  -8  -3   71.50   12.95   1
   1  -2   0  140.04    6.71   1
   2  -5  -1   10.26    7.91   1
   3 -10  -5   78.91   17.83   1
   3  -9  -4   23.45   14.37   1
   3  -5  -1   57.63   10.90   1
   3  -3   0  788.64   20.91   1
   4  -3   0   39.17    9.15   1
   5  -6  -2   14.03   12.06   1
   5   6   1   27.29    3.51   1
   9   2   1   28.71    8.92   1
  10  -3  -2    1.02   13.95   1
  -3 -13  -8  118.43   15.21   1
   3   0   1   21.77    4.72   1
   4   5   1  217.59    6.40   1
   7  -4  -1  163.23   17.92   1
   1  -5  -1    8.89    5.79   1
   2  -7  -2   31.32   11.63   1
   4  -9  -4    8.16   10.42   1
   4  -8  -3   81.48   15.90   1
   5  -5  -1  376.64   19.51   1
   5  -1   1  365.77   14.92   1
   6  -3   0   23.05    8.19   1
   8  -2   0  211.30   17.25   1
  11  -1  -1   13.09   13.09   1
  -5 -10  -6  414.51   14.28   1
  -3 -10  -5  168.17   12.69   1
   1  -7  -2  449.06   18.76   1
   4  -1   1  684.65   17.11   1
   6  -5  -1  258.91   20.08   1
   8   0   1   45.11    9.72   1
   9   1   1  178.99   12.88   1
  -6  -9  -6   50.80    5.60   1
  -4 -11  -6   37.11    9.07   1
  -1 -11  -5   47.67   13.10   1
   0  -5  -1  186.14   11.23   1
   1  -3   0  365.87   12.36   1
   3  -4   0  961.80   24.82   1
   4  -4   0  491.14   20.08   1
   5  -7  -2   91.90   16.34   1
  10   2   1  197.81   13.16   1
  -6  -6  -5   44.81    1.88   1
  -5  -6  -4   83.75    3.05   1
  -4  -5  -3 1174.82   10.12   1
  -3  -7  -3  231.76   10.60   1
  -3  -1  -2   32.26    3.57   1
  -2 -13  -7   92.20   15.65   1
  -1  -4  -1  179.10    8.21   1
   0 -10  -4  265.26   17.43   1
   2  -4   0  757.33   20.88   1
   3  -9  -3   56.00   15.59   1
   4  -6  -1   47.63   10.29   1
   5  -6  -1    3.93   11.47   1
   6  -4   0   92.06   14.17   1
   8  -1   1  311.32   17.68   1
   9  -4  -1   29.73   15.41   1
   9   0   1    0.37    8.71   1
  10  -3  -1    7.62   13.85   1
  10   1   1   65.40   12.53   1
  11  -2  -1   55.31   16.27   1
  -4  -8  -4   -4.21    4.35   1
  -3  -9  -4   62.17    8.65   1
  -2 -11  -5  100.00   12.95   1
  -2  -8  -3    7.28    7.20   1
  -1 -10  -4  217.69   16.52   1
   1   3   0   13.01    3.80   1
   4  -9  -3   30.64   14.89   1
   4  -2   1  127.58   10.62   1
   6   6   1  198.13    5.48   1
  -4 -10  -5  371.30   15.12   1
  -3  -2  -2   27.05    2.37   1
   1  -8  -2  236.72   17.15   1
   3  -8  -2  306.58   19.00   1
   3  -2   1  404.32   14.65   1
   4  -8  -2  139.33   17.70   1
   6  -6  -1   19.89    9.90   1
   7  -4   0   27.54   10.19   1
  11  -1   0    3.60   12.37   1
   0  -2   0 1102.20   14.40   1
   2   0   1   20.54    4.04   1
   3  -5   0  309.18   17.05   1
   5  -5   0  292.45   19.10   1
   7   2   2  459.45   13.59   1
   7   3   2   97.87    6.02   1
   8  -2   1  232.27   17.45   1
  -5 -11  -6   17.77    8.22   1
  -1  -5  -1   85.23    8.31   1
   2  -7  -1   84.22   13.34   1
   2  -5   0  181.21   12.94   1
   4  -7  -1   47.15   10.94   1
   4  -3   1  141.14   12.04   1
   5  -7  -1   69.85   15.31   1
   6  -5   0  146.26   14.43   1
   6  -3   1   47.49    9.25   1
   6   1   2   19.71    5.94   1
   7   1   2  258.72   12.26   1
   8   1   2  134.90   10.63   1
   8   4   2    5.27    4.51   1
  -2 -13  -6  111.39   15.92   1
  -1 -11  -4   61.51   13.34   1
  -1   1  -1  400.28    9.22   1
   1  -7  -1  568.26   22.05   1
   3 -10  -3   23.89   11.33   1
   3  -3   1  505.18   17.50   1
   6   0   2  292.36   13.52   1
   9   2   2   91.54    9.20   1
  10  -3   0   38.82   11.47   1
  11  -2   0   56.60   12.50   1
  -3  -8  -3    5.23    5.94   1
  -2 -12  -5   18.99   11.42   1
  -2  -7  -2  212.70   11.25   1
   0  -3   0   59.59    5.04   1
   1  -5   0  205.29   12.74   1
   2  -2   1    6.01    5.69   1
   3  -9  -2   50.15   11.93   1
   4  -9  -2   23.34   14.60   1
   5  -6   0    2.79   11.54   1
   7   4   2   61.18    4.14   1
   9   1   2  352.04   16.29   1
  -4 -11  -5   17.40    9.64   1
  -4  -9  -4   39.20    6.66   1
  -4  -6  -3  749.50   11.35   1
  -3 -13  -6  171.43   15.96   1
  -2 -11  -4  133.47   13.77   1
  -1 -10  -3  267.85   17.58   1
   0  -7  -1  727.82   22.65   1
   4  -8  -1   74.30   15.38   1
   4  -4   1  509.78   19.42   1
   5  -1   2  243.14   13.01   1
   5   5   1   16.54    2.41   1
   6  -6   0    6.44   12.46   1
   6  -4   1   60.62   10.56   1
   7  -4   1   11.67   12.76   1
   9   0   2    1.89    8.66   1
  10   2   2  229.96   13.56   1
  10   4   2    6.47    5.82   1
  11  -1   1    3.75   12.02   1
  -4  -3  -3  428.73    6.92   1
   0  -9  -2   34.30   11.82   1
   0  -4   0    2.01    6.07   1
   2  -6   0   33.02    8.05   1
   3  -4   1  466.67   18.48   1
   5  -8  -1   74.03   13.09   1
   8  -1   2  328.35   16.60   1
  10   1   2  183.40   13.93   1
  -5 -10  -5  196.06   10.16   1
  -5  -7  -4  170.41    5.61   1
  -5  -4  -4   73.82    3.87   1
   1  -8  -1  234.83   17.47   1
   4  -7   0  252.75   19.45   1
   4   0   2   62.15    7.54   1
   5  -7   0  152.59   17.82   1
   5  -5   1   47.72   12.18   1
   5  -2   2  683.44   21.31   1
   6  -5   1  156.68   17.04   1
   9  -1   2  118.54   13.72   1
  10  -3   1   21.99   13.82   1
  11  -2   1   93.06   16.48   1
  -3  -9  -3  108.70    9.83   1
  -2  -8  -2   11.24    7.26   1
  -1 -12  -4   36.96   13.00   1
  -1  -9  -2   22.85    9.98   1
   1  -6   0   26.34    6.95   1
   2  -4   1  730.24   20.78   1
   4  -1   2 1271.39   23.36   1
   4   4   1   69.51    2.88   1
  12  -1   1    6.07   13.02   1
  -4 -10  -4  190.38   12.42   1
  -2 -13  -5  131.32   16.38   1
  -1 -11  -3  207.02   17.22   1
   2  -7   0  107.68   11.90   1
   3  -9  -1   25.58   14.05   1
   3  -5   1  286.86   15.50   1
   4  -2   2  440.40   16.60   1
   6  -3   2   26.15    8.20   1
  -2 -12  -4    6.02   10.54   1
   0 -10  -2   25.80    9.57   1
   4  -3   2   12.52    7.97   1
   5  -6   1   14.15   12.02   1
   6  -6   1    0.76   11.85   1
   8  -3   2   17.65    9.02   1
   0   2  -1    8.60    3.11   1
   1  -7   0  257.78   15.04   1
   1  -2   1  430.26   11.15   1
   2  -5   1  369.31   16.03   1
   5  -8   0   79.98   13.48   1
  11  -1   2    6.78    8.64   1
  -3   4   9   99.84   11.46   1
  -1   6  14   20.41   15.28   1
   0  -1  -1   -1.58    1.90   1
   1   4   5    4.85    5.54   1
   1   5   7   79.66   10.65   1
   4   5   6  538.30   19.01   1
   5   5   6  776.12   22.20   1
   6   7  10   71.02   14.69   1
   6   8  13   87.97   17.49   1
   9   6   9   20.51   10.80   1
   9   7  11   44.98   14.21   1
  10   7  12   84.45   16.57   1
  -4   3   8  112.97   10.72   1
  -2   5  11  139.15   14.77   1
   2   2   2  887.75   13.86   1
   2   7  12   17.48   10.49   1
   7   3   4   97.77    8.03   1
   8   5   7   50.73    9.97   1
  -3   4  10   13.53   11.91   1
  -2   1   2 1026.53   12.26   1
  -2   5  12   16.99   12.02   1
   1  -2  -2  126.93    5.86   1
   3   2   2   28.92    4.31   1
   7   2   3  676.30   13.86   1
   8   6   9    0.55   10.53   1
   9   5   8    8.49    9.50   1
   9   7  12   58.26   15.58   1
  11   5  10   10.51   11.14   1
  -2   5  13   47.87   14.29   1
  -2   5  14   20.43   14.90   1
   0  -2  -2 1984.15   19.69   1
   0   4   6   -0.56    7.31   1
   6   7  11   10.28    9.09   1
   8   4   6  191.74   11.99   1
   9   6  10    1.21   10.88   1
   9   7  13   27.59   15.97   1
  -5   0   3  632.04    9.62   1
  -5   1   5   46.90    6.07   1
  -4   0   2  879.77    9.14   1
  -4   3   9   81.93   10.71   1
  -3   3   7   74.18    8.87   1
  -3   4  11    5.12   10.19   1
   1   1   1  645.58    8.16   1
   1   5   8  165.76   13.87   1
   2   6  10   78.08   14.02   1
   3   7  14   23.38   15.80   1
   4   4   5    6.47    7.51   1
   5   4   5    8.95    7.31   1
  -4   2   6   48.71    6.81   1
  -3   4  12    6.51   11.21   1
  -3   4  13  -10.40   11.62   1
   4   5   7  831.21   23.93   1
   5   5   7 1253.64   28.99   1
   5   6   9   93.67   11.15   1
   6   3   4  311.87   12.19   1
   8   5   8   28.71   10.24   1
   8   6  10   -2.06   11.70   1
   9   6  11   10.57   12.42   1
  11   5  11   25.40   12.64   1
  -4   3  10   32.47   10.05   1
   1   3   4  395.47   12.24   1
   1   6  13    3.76    9.54   1
   1   6  14   17.77   14.57   1
   2   6  11    8.51   12.03   1
   3  -2  -2   28.40    4.18   1
   5   7  14   73.85   17.68   1
   6   7  13   71.83   13.21   1
   7   4   6  272.50   14.82   1
   8   3   5    4.02    5.57   1
  -5   2   9   99.08   11.13   1
  -4   1   4   -0.11    4.17   1
  -4   3  11   41.31   11.22   1
   1   5   9  207.43   15.84   1
   2   6  12   18.81   13.59   1
   3   1   1   48.34    3.08   1
   8   6  11   -9.46   12.54   1
   9   6  12   36.73   14.57   1
  11   5  12    0.22   13.48   1
  -3   3   8  236.70   13.85   1
   0   4   7   30.21    6.83   1
   2   6  13   25.77   15.42   1
   9   6  13   -3.53   14.62   1
  10   3   7    4.94    7.91   1
  -4   2   7   81.42    9.52   1
  -1  -1  -1  681.69    8.26   1
   0   2   3 1005.52   16.20   1
   1   5  10  133.09   15.01   1
   5   5   8  551.98   21.53   1
   5   6  11   61.59   13.82   1
   8   4   7  108.55   11.31   1
   8   5   9   65.87   12.46   1
   8   6  12   16.02   10.49   1
  -5   1   6   69.06    7.88   1
  -3   3   9   66.14   10.55   1
   0   3   5  551.20   16.28   1
   3   3   4   45.88    5.71   1
   4  -1  -1  159.01    3.99   1
   5   6  12   57.29   14.91   1
   7   3   5   -0.56    5.65   1
   8   0   2   -1.59    3.13   1
   8   6  13   12.25   11.05   1
   9   2   5   28.69    7.35   1
  -7  -3   0  310.78    7.23   1
  -6  -3  -1  326.49    8.57   1
  -3   3  10   28.41   10.22   1
   1   4   7   53.40    9.62   1
   5   6  13    3.81   13.34   1
   5   6  14   -2.54   14.18   1
   6   6  13    7.48   13.83   1
   8   5  10   81.53   14.15   1
  -4   2   8  100.83   10.48   1
  -3   3  11   14.36   11.09   1
  -3   3  12    6.24   11.36   1
  -3   3  13   24.31   13.01   1
  -2  -2  -2  876.25   13.51   1
   1   5  13  154.98   19.16   1
   1   5  14   37.79   11.98   1
   4   5   9  280.32   17.85   1
   5   5   9  276.57   17.95   1
   7   4   7  147.34   12.49   1
   9   1   4    8.28    5.40   1
  10   3   8   11.94    9.22   1
   4  -2  -2    7.51    2.94   1
   6   1   2   16.23    3.80   1
   8   4   8   63.72   11.12   1
   8   5  11   48.70   14.24   1
  -5   1   7   69.90    9.27   1
  -4   2   9  148.44   12.87   1
  -4   2  12   60.13   13.68   1
  -1   2   4  298.46   10.92   1
   4   5  10  140.92   15.60   1
   8   5  12   -9.27   13.49   1
   8   5  13   -0.43   14.46   1
  -7  -2   2    3.44    1.56   1
  -4   1   5   20.59    5.97   1
  -4   2  10   41.87   10.63   1
  -4   2  11   34.28   11.13   1
  -1   1   2  877.59   11.75   1
   0   4  11   22.13   12.64   1
   0   4  13   24.98   14.48   1
   0   4  14    5.61   14.82   1
   4   4   7   25.74    8.96   1
   4   5  11   75.47   14.74   1
   7   4   8   38.04   10.68   1
   8   4   9  150.82   14.90   1
  10   3   9   74.29   12.38   1
  -6   0   6  432.66   13.43   1
  -5   1   8   81.34    9.78   1
   0   4  12   -4.75    8.84   1
   1   4   9   87.96   13.10   1
   4   2   3  321.30   10.37   1
   4   5  12  101.33   13.76   1
   4   5  13   11.92   14.10   1
   4   5  14    8.80   10.83   1
   5   5  12  218.15   19.71   1
   5   5  13   73.00   16.18   1
   7   3   6    3.73    7.07   1
   9   2   6  239.89   14.32   1
  10   3  10   21.18   12.02   1
  -5   1   9    1.71    8.18   1
  -5   1  10    1.01    9.41   1
   1   4  10   66.57   13.83   1
   3   2   3    6.52    4.77   1
   3   3   5  277.30   12.86   1
   4   3   5  647.56   17.94   1
   7   4   9   85.45   13.35   1
   8   4  10  219.34   18.11   1
  10   3  11   22.67   13.66   1
  -5   0   4  339.06    9.63   1
   1   4  11    9.14   12.47   1
   4   4   8   28.91    9.55   1
   8   4  11   90.82   16.07   1
   8   4  12   28.93   14.90   1
  10   2   8    0.12    9.31   1
  10   3  12   20.23   15.52   1
   0   3   7 1047.06   25.03   1
   1   3   6  692.23   18.89   1
   6   2   4 1081.58   20.39   1
   7   4  10  203.17   18.25   1
   8   4  13   23.40   12.03   1
  -6  -1   3   46.62    3.73   1
  -4   1   6   28.29    6.32   1
  -3  -2  -2   26.74    4.07   1
   0   2   4  658.87   14.66   1
   4   4   9   -6.07    6.62   1
   6   0   1  356.40    6.63   1
   7   3   7    6.66    8.36   1
   9   1   5   19.39    6.44   1
  10   2   9   17.67   10.86   1
  -4   1  12    1.37   11.44   1
  -1   2   5  153.52    9.95   1
   0   3   8  390.10   17.77   1
   0   3  13   12.44   13.96   1
   4   4  10   70.87   13.27   1
   4   4  11  196.67   18.32   1
   4   4  12   66.64   15.44   1
   4   4  13   18.69   14.18   1
   5   1   2   38.56    4.43   1
   7   2   5  521.47   16.96   1
  10   2  10   11.49   11.73   1
  10   2  11   10.26   13.31   1
  -4   1   7   38.08    7.84   1
  -4   1  11    0.52   10.57   1
  -2  -1  -1   -0.83    2.73   1
   0   3  12   50.72   14.90   1
   3   3   6  197.46   11.21   1
   7   3   8   18.92    9.95   1
   9   2   8   61.26   13.26   1
  -4   1   8   10.91    7.89   1
  -4   1   9   11.16    9.25   1
  -4   1  10   15.03   10.40   1
   5  -2  -2   65.31    3.92   1
  -5   0   5  218.89    9.36   1
   0   1   2   28.77    3.94   1
   3   3   7  137.08   11.90   1
   7   3   9    2.18   10.39   1
   9   1   6  100.40   11.85   1
   9   2   9   -1.57   10.40   1
  -5   0  10   48.54   11.04   1
  -1   2  12   91.68   15.83   1
   2   2   4   12.23    5.56   1
   3   3  13   11.32   14.27   1
   4   3   7   26.82    7.02   1
   6   2   5  592.73   17.17   1
   7   3  10    5.36    8.40   1
   7   3  11   -0.13   12.90   1
   7   3  12   -1.02   10.11   1
   9   2  10    3.60   11.48   1
   9   2  11   26.32   14.03   1
  -5   0   6  583.14   16.39   1
  -5   0   9  144.72   13.07   1
  -1   2  11   50.76   13.68   1
   0   2  13   28.61   14.95   1
   3   2   4  481.62   13.69   1
   3   3   8   -5.86    8.46   1
   3   3  12   12.48   13.00   1
   4   3  13   26.66   11.11   1
   7   2   6  202.26   12.56   1
   8   0   3    4.10    4.89   1
  -5   0   7  404.82   15.67   1
  -5   0   8  107.67   11.19   1
  -2   1  13   18.11   10.41   1
  -1   2   9   87.22   12.71   1
  -1   2  10   84.16   13.66   1
   3   3   9    4.81    9.99   1
   3   3  10   12.13   12.08   1
   3   3  11   -1.15   11.95   1
   4   3   9  -19.39    9.61   1
   4   3  10   24.32   11.68   1
   4   3  11    8.14   11.84   1
   4   3  12   38.90   11.21   1
   9   1   7  226.36   14.81   1
  -6  -1   4  116.52    6.68   1
  -2   0   1 1619.42    9.68   1
  -1   1   3  175.68    7.26   1
   0   2  12   86.30   13.41   1
   3  -2  -3   63.71    4.85   1
   7   2   7  185.43   13.75   1
   9   1   8  248.86   16.97   1
   9   1  11   31.82   14.86   1
   1   1   2 1474.36   15.69   1
   6   2   6  168.05   11.71   1
   7   2  11   22.20   14.53   1
   7   2  12   37.92   11.75   1
   9   1   9  107.54   14.65   1
   9   1  10   50.96   14.24   1
  -7  -3  -1   51.59    3.83   1
  -6  -1   5   99.60    7.96   1
  -6  -1   8   30.40    8.80   1
  -5  -1  11   50.17   13.17   1
   0   2   7  753.96   21.67   1
   0   2   8  324.74   16.71   1
   0   2   9   97.71   13.24   1
   1  -1  -2  887.98   11.45   1
   3   1   2   28.84    3.92   1
   3   2   5 1333.32   24.28   1
   3   2  13   19.04   14.51   1
   6   2  12    4.48   14.90   1
   7   2   9   71.01   13.22   1
   7   2  10    4.52   12.28   1
  -6  -1   6   -5.88    6.67   1
  -6  -1   7   42.94    8.25   1
  -1   1  12   34.93   14.58   1
   2   1   2    6.49    3.87   1
   3   2  12   45.26   14.69   1
   6   2   7  119.88   12.01   1
   9   0   6   16.39    8.36   1
  -5  -1  10   38.19   11.55   1
  -1   1  11  168.37   17.57   1
   0  -1  -2   33.07    3.85   1
   3   2  11   69.52   14.82   1
   5   1   3  102.72    7.38   1
   6   2   8  215.67   14.35   1
   9   0   7   44.98   12.01   1
   9   0  10   51.01   14.50   1
  -7  -2   3   55.54    4.45   1
  -6  -2   0  869.27    6.55   1
  -2   0  12   10.89   13.23   1
   2   1  13   30.86   15.19   1
   3   2   6  389.30   15.59   1
   3   2  10  230.04   18.53   1
   6   1   4  376.13   12.80   1
   9   0   8   -0.56    9.65   1
   9   0   9   21.02   12.08   1
  -5  -1   2  127.65    4.33   1
  -5  -1   9   11.90    9.75   1
  -1   1   4  176.35    8.93   1
  -1   1  10   75.25   13.75   1
   3   1  13   46.94   12.92   1
   3   2   7   19.73    8.35   1
   3   2   8  124.76   12.65   1
   3   2   9  163.05   14.97   1
   4  -2  -3  174.76    6.54   1
   8   0  11   25.07   15.30   1
  -7  -2   4   -2.71    5.04   1
  -7  -2   5   28.34    6.43   1
  -3  -1  12   10.76   14.11   1
  -2   0  11    5.21   12.27   1
   2   1  12   35.28   14.71   1
   3   1  12   -7.44   13.44   1
   5   1  12   77.21   16.94   1
   8   0   5   27.71    8.82   1
   9  -1  10   -1.73   13.38   1
  -6  -2   9    2.71    8.82   1
  -5  -1   8   78.81   10.97   1
  -1  -1  -2 1498.48   15.53   1
  -1   0  12   12.82   10.08   1
  -1   1   5  162.72   10.32   1
   5   0   1  200.79    5.72   1
   6   1   5   58.65    8.11   1
   8   0   9   10.04   11.67   1
   8   0  10   20.03   10.25   1
   9  -1   9    6.14   11.48   1
  -2   0  10    8.01   11.29   1
  -1   1   6   51.86    8.81   1
  -1   1   7    2.34    8.16   1
   2   1  11   73.29   14.74   1
   6   0   2  300.97    9.01   1
   6   1   6   48.32    9.25   1
   6   1   9   99.43   14.88   1
   8   0   6   25.04    8.82   1
   8   0   7   96.21   12.49   1
   8   0   8   35.91   11.47   1
   9  -1   7   -5.04    8.27   1
   9  -1   8    4.73   10.80   1
  -3  -1  11   61.65   14.40   1
  -2  -1  12   50.79   15.74   1
   2   1  10  240.67   18.71   1
   3   1   3   12.95    4.88   1
   5   0  12   61.65   17.11   1
   6   1   7  112.17   12.35   1
   6   1   8  237.59   16.70   1
   8  -1   3  196.58   10.17   1
  -6  -2   8   -4.40    8.41   1
  -5  -1   6  132.18   11.03   1
  -3  -1  -1   43.26    2.89   1
  -2   0   9   10.33   10.49   1
   2   0  12    6.45   13.87   1
   6   0  11   27.96   11.32   1
   8  -1  10    2.76    9.59   1
  -5  -1   5   80.47    8.24   1
  -3  -1  10  285.85   19.78   1
  -2  -1  11   51.14   14.50   1
   2   1   9   65.05   12.88   1
   5   0  11    3.17   13.93   1
   5   1   8  228.22   15.15   1
   6   0  10   -8.34   12.55   1
   8  -1   9    6.05   12.08   1
  -7  -3  -2   97.71    5.34   1
  -6  -2   7   41.66    9.15   1
  -5  -1   4  165.47    7.92   1
  -2   0   8    7.07    9.23   1
   1   0  11   12.55    9.79   1
   2   0  11   -0.86   12.58   1
   3   1   8   23.78   11.28   1
   8  -1   8   -2.62   10.58   1
  -6  -3   9   -6.01   10.00   1
  -3  -2  11   37.17   14.15   1
   1  -1  12   24.46   15.27   1
   2  -1  12   -7.82   14.26   1
   2   1   4    0.71    5.26   1
   2   1   7   96.36   11.20   1
   3   1   4   23.41    5.02   1
   5   0  10   12.40   13.43   1
   6   0   9   55.94   14.70   1
   8  -1   5   56.22    9.38   1
   8  -1   6    9.72    8.69   1
   8  -1   7    2.45    9.68   1
  -6  -2   6   32.08    8.84   1
  -4  -3  11   -3.81   13.69   1
  -3  -1   9  249.73   17.43   1
  -2  -1  -2    0.84    3.32   1
  -2  -1  10  210.53   18.57   1
   2   0  10   71.49   14.71   1
   2   1   5    7.94    7.04   1
   2   1   6  699.99   20.33   1
   3   1   5  264.59   13.04   1
   3   1   6  453.16   17.34   1
   8  -2   9    3.13   13.27   1
  -2  -2  11   27.88   14.96   1
  -2   0   2  453.40    8.39   1
   4  -1  11    5.98   13.92   1
   6   0   7   46.59   11.31   1
   7  -2  10   -2.64   13.86   1
   8  -2   8   17.00   12.15   1
  -3  -1   8  116.56   13.37   1
   1  -1  11    1.86    9.10   1
   1   0   9   35.50   11.79   1
   5   0   2    8.37    4.25   1
   6   0   6  -22.68    8.35   1
   8  -2   7   35.72   13.54   1
  -7  -3   6   57.22    8.94   1
  -6  -2   5   17.74    6.17   1
  -3  -3  11    4.51   13.86   1
  -2  -1   9  231.82   16.11   1
  -1   0   7   13.93    8.68   1
   1  -1  -3  183.55    7.24   1
   2   0   9   31.88    9.52   1
   7  -2   9   30.75   13.39   1
  -4  -3  10   -1.83   12.04   1
  -2   0   3   14.61    4.47   1
   0  -2  11   36.02   15.08   1
   1  -1  10    1.27   11.77   1
   4  -1  -2  332.78    5.98   1
   4  -1  10    4.41    9.70   1
   8  -2   5  105.23   12.87   1
   8  -2   6   44.24   10.73   1
  -3  -2   9   34.83   12.46   1
  -3  -1   7  247.90   15.25   1
  -2  -1   8  234.43   16.47   1
   1  -2  11   32.34   14.69   1
   7  -3   9   37.97   15.92   1
   7  -2   8   36.04   12.23   1
   8  -2   4  158.51   11.68   1
  -7  -3   5    7.26    7.68   1
  -3  -3  10   -8.44   12.39   1
   4  -2  10   79.56   16.13   1
   4  -1   9   37.07   13.36   1
   5   0   4    0.12    5.92   1
   5   0   5    7.89    5.40   1
   7  -2   7   82.80   13.19   1
  -7  -4   7   37.62   10.74   1
  -6  -2   3  165.65    7.93   1
  -4  -4  10    2.66   13.59   1
  -4  -3   9   -4.47   11.60   1
  -1   0   1 1782.22   11.56   1
   0  -2  10   41.81   14.87   1
   2   0   7  231.83   13.58   1
   7  -3   8   97.11   16.35   1
  -6  -2  -1  779.48    9.09   1
  -3  -2   8   18.85   10.82   1
  -3  -1  -2   34.71    3.83   1
   4  -1   8   94.00   14.31   1
   7  -2   0  139.95    5.96   1
   7  -2   6   80.50   12.04   1
   2   0   6  821.49   22.05   1
   4  -3  10   20.46   11.31   1
   4  -2   9   50.60   14.58   1
   5  -1   7   64.85   10.06   1
   7  -4   8   -5.15   13.76   1
   7  -3   7   21.63   11.90   1
  -7  -3   4   53.86    6.71   1
  -6  -2   2  271.76    7.44   1
  -3  -3   9   -3.80   12.10   1
  -1   0   2  114.63    6.90   1
   0  -3  10   12.31   13.81   1
   1  -1   8   41.89    9.47   1
   3  -3  10   41.60   15.26   1
   7  -2   5  145.74   12.90   1
  -7  -4   6   88.53   11.28   1
  -5  -5   9   84.16   16.78   1
  -4  -4   9   50.82   14.34   1
  -4  -3   8   33.57   11.51   1
   1  -2   9  107.18   15.72   1
   2   0   5  871.87   21.44   1
   5  -1   6  203.56   14.72   1
   7  -4   7   -1.82   12.70   1
   7  -3   6   68.01   12.94   1
   7  -2   4  107.72   10.58   1
  -3  -2   7   10.13    9.53   1
  -1  -4  10   63.68   16.76   1
   4  -3   9    5.75   10.34   1
   4  -2   8   85.48   14.69   1
   6  -4   8    6.27   13.63   1
   7  -2   1  277.62    9.85   1
   7  -2   3   65.79    9.19   1
  -6  -2  -2  581.59   10.57   1
  -3  -3   8   57.57   13.40   1
   0  -4  10   30.65   11.33   1
   1  -1   7  163.16   12.41   1
   1   0   4 2157.35   28.25   1
   2   0   4  647.12   16.22   1
   3  -3   9    2.02   13.33   1
   4  -1   6  268.03   15.97   1
   5  -1   5  202.08   13.27   1
   7  -3   5  194.03   16.65   1
   7  -2   2  134.82    8.63   1
  -7  -3   3    5.03    5.17   1
  -6  -2   1  860.23    9.13   1
  -4  -5   9   57.64   15.56   1
  -4  -3   7   60.15   11.90   1
   0  -3   9   47.23   10.81   1
   0  -2   8  315.02   18.04   1
   1  -2   8  356.72   20.98   1
   7  -4   6    0.49   11.14   1
  -7  -4   5  182.23   13.84   1
  -4  -4   8  138.27   16.33   1
   1   0   3 9679.85   51.58   1
   2   0   3  718.93   14.79   1
   3  -4   9   14.21   14.35   1
   5  -1   4  114.61    9.96   1
   6  -4   7   20.65    9.75   1
   7  -3   4   71.18   12.09   1
  -6  -6   8    1.43    9.15   1
  -5  -5   8   68.81   12.00   1
  -3  -2   6    1.08    8.15   1
  -1  -4   9   60.11   12.34   1
   0  -4   9   46.45   15.08   1
   1  -1   6  351.16   16.52   1
   2   0   2  162.62    7.00   1
   3  -3   8   30.74   13.48   1
   5  -1   3  163.88   10.35   1
   6  -5   7   95.25   17.60   1
   7  -4   5    0.62   10.20   1
  -8  -4   3   44.03    7.03   1
  -3  -3   7  137.96   14.66   1
   0  -3   8   23.39   12.05   1
   4  -1  -3  264.52    7.17   1
   6  -4   6   -5.56   10.69   1
   7  -3   3    6.21    8.98   1
  -5  -6   8   18.95   13.81   1
  -2  -1   4  396.32   13.92   1
  -1  -5   9   32.82   11.93   1
   1  -2   7  260.45   15.75   1
   3  -4   8   15.69   13.86   1
   7  -4   4   -4.63   10.84   1
  -4  -4   7   73.63   13.22   1
  -4  -3   6   80.27   11.30   1
   3  -3   7   31.20   12.74   1
   6  -6   6   43.47   15.81   1
   6  -5   6   73.33   15.42   1
  -7  -4   4  203.48   12.77   1
  -7  -3   2  723.36   13.67   1
  -5  -5   7   76.35   13.55   1
  -3  -2   5    3.96    7.39   1
  -1  -4   8  147.94   14.94   1
   5  -1   0   56.38    3.89   1
   5  -1   1  372.87    9.79   1
   6  -4   5   39.65   11.54   1
  -8  -6   5   71.32   13.46   1
  -8  -5   4   49.01   10.30   1
   0  -3   7   -9.40   10.19   1
   1  -2   6   74.38   11.45   1
   2  -5   8   50.91   15.34   1
   7  -4   3    7.85    8.40   1
   7  -3   1   41.44    7.06   1
  -6  -7   7   45.87   15.79   1
  -4  -5   7   75.70   14.79   1
  -3  -3   6   81.37    9.83   1
  -1  -5   8   13.29    9.95   1
   3  -4   7   -0.60    8.98   1
   5  -5   6   71.26   15.12   1
   6  -5   5   58.12   13.54   1
  -5  -6   7    2.77   12.50   1
  -4  -3   5  316.20   15.64   1
  -2  -6   8   10.37   11.03   1
  -2  -1   3   -0.78    5.36   1
   1  -6   8    2.80   10.87   1
   1  -1   4 2547.63   33.61   1
   1   0  -2  124.31    6.75   1
   2  -1   4 1040.93   22.05   1
   3  -5   7   65.89   16.45   1
   3  -3   6    1.86   10.58   1
   5  -6   6   24.79   14.80   1
   6  -6   5   -2.69    8.94   1
   6  -4   4   19.90   10.13   1
   7  -4   2   10.87    9.31   1
   7  -3   0   68.02    6.55   1
  -8  -4   2   56.44    6.47   1
  -6  -3   3   73.93    7.07   1
  -4  -4   6   47.11   11.47   1
  -1  -4   7  164.29   16.89   1
   0  -4   7  126.12   15.88   1
   4  -1   2 1330.75   20.94   1
  -6  -6   6   66.73   13.03   1
  -5  -7   7   76.72   13.43   1
  -5  -5   6   20.58   11.06   1
   0  -3   6    1.23    9.73   1
   2  -6   7   37.95   15.96   1
   2  -5   7   84.74   13.38   1
   3  -4   6   -2.68   11.52   1
   4  -3   5    3.38    6.96   1
   6  -5   4   31.86   11.79   1
  -5  -4   5  184.99   13.87   1
  -1  -5   7  159.40   17.46   1
   0  -2   5  142.57   10.49   1
   1  -2   5    7.62    5.90   1
   2   0  -2  472.81    8.76   1
   5  -7   5   -2.68   14.69   1
   5  -6   5   61.62   14.97   1
   6  -6   4   74.21   14.46   1
  -8  -6   4  169.69   13.75   1
  -7  -4   3  162.33   10.04   1
  -6  -7   6  123.52   16.64   1
  -5  -6   6   39.78   13.02   1
  -4  -5   6   12.54   11.61   1
  -2  -6   7   17.41   14.54   1
  -1  -6   7   44.78   15.11   1
  -1   0  -1 1522.60   12.54   1
   1  -6   7   -1.08    9.29   1
   3  -3   5   13.95    9.71   1
   6  -4   3   54.85   10.51   1
  -7 -10 -12   22.04   13.97   1
  -6  -7  -7   30.49    8.09   1
  -4 -10 -13   -6.64   16.31   1
  -3   0   0   62.48    4.62   1
  -2  -6  -6  276.18   15.24   1
   3   1   0   65.88    3.33   1
   6   6   2  416.42   10.98   1
   7  -2  -8    0.51   13.20   1
   8  -1  -8   32.75   14.55   1
   8   0  -6   36.93   11.56   1
  -8 -10 -12   23.07   12.66   1
  -7  -9 -10   91.64   13.93   1
   1  -2  -2  132.58    8.43   1
   3  -2  -3   83.18   10.52   1
   6   0  -3  639.08   19.47   1
  -8 -11 -14   67.63   16.42   1
  -4 -10 -12   -3.35   15.53   1
  -4  -9 -10  198.41   17.35   1
  -1  -6  -6  228.32   16.08   1
   1  -7  -9  161.24   20.02   1
   1  -3  -3 2205.06   32.28   1
   1  -1  -1 1572.63   17.68   1
   2  -6  -8  563.31   28.48   1
   5   0  -2 1094.55   21.68   1
   6  -4 -10   62.56   18.42   1
  -6  -8  -8   15.34    9.09   1
   0  -8 -10   19.81   11.75   1
   1  -8 -11    9.08   16.60   1
   3  -5  -7   14.44   13.93   1
   3  -3  -4 1201.11   29.03   1
   7  -3  -9   94.98   19.04   1
   7  -2  -7    7.14   12.74   1
   8  -1  -7   25.36   12.80   1
  -7 -10 -11    7.36   12.41   1
  -7  -8  -8  466.47   18.44   1
   6  -4  -9   42.80   16.41   1
   8  -2  -9    9.62   15.37   1
   8   0  -5   50.16   11.37   1
  -8 -11 -13   49.63   15.45   1
  -8 -10 -11   38.56   12.05   1
  -5 -11 -13   28.14   17.63   1
  -4 -10 -11   -0.22   14.97   1
   1  -8 -10    4.37   15.90   1
   2   2   1  711.63    8.16   1
   3  -4  -5  278.99   17.99   1
   5  -2  -4   -2.45    8.95   1
  -8  -6  -6  262.29    8.84   1
  -7  -9  -9  103.19   14.44   1
  -4  -5  -4  747.11   16.77   1
  -3  -4  -3  332.07   11.33   1
  -2  -5  -4  382.62   15.55   1
   0  -9 -11  100.90   19.95   1
   5   2   0 1166.63   12.47   1
   7  -3  -8  115.74   18.10   1
   8  -2  -8    3.19   13.30   1
   8  -1  -6   54.34   14.66   1
  -5  -6  -5  466.29   15.13   1
  -2  -6  -5  419.08   18.08   1
   2  -2  -2   64.43    6.52   1
   6  -4  -8   13.81   10.80   1
   7  -2  -6   25.20   12.48   1
  -8 -11 -12  145.75   17.26   1
  -5 -11 -12   69.27   14.18   1
  -5  -7  -6    0.66    7.06   1
  -4 -11 -12   27.30   17.02   1
  -1   0   0 1529.89    9.57   1
   1  -6  -6  277.66   17.29   1
  -7 -10 -10    8.38   11.47   1
  -5  -5  -4  279.72    9.70   1
  -4 -10 -10    0.07   14.37   1
  -4  -4  -3   13.36    4.60   1
  -2  -7  -6  219.85   16.13   1
  -1  -6  -5  863.73   25.48   1
   0  -9 -10  126.11   20.52   1
   1  -8  -9   36.10   12.66   1
   2  -5  -5   -3.53   10.00   1
   2  -1  -1 1901.56   22.08   1
   7  -4  -9   72.03   18.53   1
   7  -3  -7  129.22   17.30   1
   8  -2  -7    6.88   12.64   1
  -6  -8  -7   -1.77    9.19   1
  -6  -7  -6   31.53    6.95   1
  -2  -3  -2 1135.82   15.76   1
  -1 -10 -11   42.34   17.85   1
  -1  -3  -2 1294.53   19.25   1
   0  -8  -8   35.39   11.56   1
   0   2   1  316.90    9.11   1
   1   2   1  329.99    7.58   1
   6  -5  -9    2.77   11.08   1
   8   0  -4   71.52   10.96   1
  -8 -10 -10   33.87   11.11   1
  -6  -6  -5   49.24    6.49   1
  -5 -11 -11   12.03   14.58   1
  -2  -8  -7  224.74   16.28   1
   2  -6  -6  448.83   21.94   1
   3  -4  -4 1068.19   28.91   1
   5  -6  -9   68.70   14.68   1
   7  -2  -5    2.60   10.12   1
  -8  -3  -4    4.77    3.31   1
  -6  -9  -8  105.29   12.63   1
  -4 -11 -11    3.84   11.31   1
   0  -9  -9  156.90   20.43   1
   0  -3  -2 1518.05   23.06   1
   1  -8  -8    5.54   14.51   1
   3  -2  -2   22.21    8.30   1
   6  -5  -8    1.65   14.49   1
   7   2  -1  718.63   14.47   1
  -8 -11 -11  150.09   15.99   1
  -7  -8  -7  385.45   16.11   1
  -5  -2  -2  331.04    5.75   1
   2  -7  -7  206.11   17.27   1
   3  -5  -5   47.51   10.14   1
   6   1  -1   21.58    5.34   1
   7  -3  -6  184.68   17.93   1
   8  -2  -6    7.06   11.45   1
   8   3  -1   95.00    6.09   1
  -7  -9  -8   82.12   11.00   1
  -7  -2  -3  655.14   12.21   1
  -5 -12 -12  122.05   20.35   1
   0  -8  -7    6.53   13.05   1
   1  -6  -5  194.55   14.31   1
   5  -6  -8   40.89   12.95   1
   6  -4  -6  138.32   16.73   1
  -7 -10  -9   50.77   11.86   1
  -5 -11 -10   13.07   13.71   1
   1  -7  -6   53.14   13.94   1
   1  -3  -2 1539.25   24.92   1
   5  -5  -6   83.84   15.90   1
  -6  -5  -4   38.49    4.19   1
  -4  -8  -6   90.92   11.83   1
  -2  -7  -5  696.54   23.42   1
  -1 -10  -9   70.72   17.48   1
   0  -9  -8  299.53   23.59   1
   1  -8  -7  195.35   19.94   1
   2  -6  -5    6.04   11.02   1
   2  -5  -4   -3.61    6.56   1
   2  -4  -3  916.46   24.73   1
   5   0  -1  826.22   17.03   1
   5   4   1  186.31    5.19   1
   6  -5  -7    5.66   13.86   1
  -8 -10  -9   -1.79   10.75   1
  -8  -9  -8  408.30   16.40   1
  -5 -12 -11  148.95   19.83   1
  -5  -4  -3  154.75    5.23   1
  -4  -9  -7  191.93   16.23   1
  -2  -8  -6   99.21   13.90   1
   5  -6  -7   27.28   15.57   1
   7  -2  -4   36.39   10.50   1
   8  -2  -5   25.24   11.42   1
   8  -1  -4  245.25   15.99   1
   8   0  -3   60.16    9.35   1
  -8 -11 -10  179.43   15.78   1
  -4 -10  -8   -0.16   12.45   1
  -2   1   0 1280.63   17.14   1
   7  -3  -5   96.49   14.15   1
  -6  -9  -7  113.56   11.81   1
  -4  -6  -4 1199.59   22.62   1
  -4   0  -1   10.41    4.28   1
  -2  -5  -3   88.36    9.37   1
  -1 -11 -10   15.40   12.65   1
   0  -7  -5  562.00   22.40   1
   0  -2  -1  318.53    8.66   1
   1   3   1  106.25    6.75   1
   5  -7  -8  213.34   23.04   1
   6  -4  -5  202.98   15.91   1
   7  -4  -6  119.55   16.63   1
  -6 -13 -12   23.25   16.99   1
  -6  -8  -6   46.34    8.02   1
  -5 -11  -9   48.55   14.24   1
  -4 -11  -9   40.30   11.67   1
  -1 -10  -8  272.85   22.50   1
   0  -5  -3   50.86    9.67   1
   1  -6  -4   96.78   12.79   1
   1  -2  -1   45.81    5.81   1
   5  -5  -5  158.45   17.39   1
   6  -5  -6   59.38   15.50   1
  -6  -3  -3  156.03    3.40   1
  -5 -12 -10  126.93   18.54   1
  -3  -1  -1   44.57    2.57   1
   1  -7  -5   71.53   11.52   1
   2   3   1  841.92   12.85   1
   3  -3  -2  763.89   21.25   1
   5  -6  -6   27.32   15.13   1
   5  -2  -2   55.32    9.04   1
  -7 -10  -8    6.52    9.22   1
  -7  -9  -7  322.98   15.99   1
  -1 -11  -9   -2.51   15.55   1
   0 -10  -8  234.04   22.70   1
   2  -2  -1   85.59    7.51   1
  -8  -7  -6    6.93    4.11   1
  -6 -13 -11    2.61   15.31   1
  -6  -7  -5    5.00    5.07   1
  -1  -4  -2  653.20   16.18   1
   2  -7  -5  480.56   24.15   1
   2  -6  -4    6.96    7.69   1
   2  -5  -3   -0.74    8.94   1
   3  -9  -8    5.94   16.26   1
   4   4   1   64.91    4.80   1
   5  -7  -7  157.19   17.58   1
   5   5   1   15.58    4.15   1
   6   2   0  880.19   11.72   1
   7  -3  -4  181.63   15.76   1
   7   1  -1   11.65    4.53   1
   8  -2  -4   51.75   11.44   1
   8  -1  -3  286.31   16.97   1
  -4 -10  -7  162.63   16.50   1
  -4  -9  -6  256.56   16.94   1
  -4  -5  -3 1237.85   19.16   1
  -2  -8  -5   13.42    7.70   1
   6  -5  -5   70.57   15.04   1
   6  -4  -4  208.95   17.25   1
   7  -2  -3   52.65   10.42   1
  -8 -12 -10   42.96   11.71   1
  -8 -11  -9  115.49   13.20   1
  -8 -10  -8    1.38    9.55   1
  -7  -8  -6  195.15   10.54   1
  -5 -11  -8   88.53   14.60   1
  -5  -1  -2   30.68    4.48   1
  -2  -7  -4  673.11   22.19   1
   0  -9  -6  112.35   16.40   1
   5  -1  -1   81.48    7.94   1
   5   1   0   19.93    4.13   1
  -7  -4  -4   62.78    2.24   1
  -1 -11  -8    2.11   15.34   1
  -1   1   0 1099.58   13.52   1
   0  -7  -4  562.39   21.76   1
   2  -4  -2  217.16   12.25   1
   3  -5  -3   97.58   13.01   1
  -8  -9  -7  328.97   14.07   1
  -2  -6  -3 1010.41   23.59   1
  -1  -6  -3  233.22   14.11   1
   1  -8  -5   61.65   11.84   1
   1  -7  -4  115.70   14.96   1
   5  -7  -6   80.91   14.29   1
  -6 -13 -10   -3.89   13.78   1
  -6  -9  -6   62.06    9.49   1
  -4  -3  -2 1315.87    9.04   1
  -2  -2  -1  742.61    8.16   1
   1  -6  -3  134.15   13.22   1
   3  -4  -2  517.07   19.45   1
   1  -3  -1  605.63   15.73   1
   2  -7  -4   50.28   10.38   1
   6  -5  -4   49.86   13.36   1
   7  -3  -3  142.46   14.22   1
   8  -2  -3   54.14   10.95   1
  -7 -10  -7   21.20    8.95   1
  -4 -11  -7   28.46   13.28   1
  -4 -10  -6  337.93   19.88   1
  -3   0  -1   17.24    3.50   1
  -2 -11  -7   33.41   12.01   1
  -1 -11  -7   25.57   15.68   1
   2 -10  -7   99.18   15.59   1
  -7  -7  -5   23.38    5.18   1
  -6  -8  -5  391.19   14.99   1
  -6  -6  -4   31.18    4.72   1
  -6  -2  -3  877.79   12.99   1
  -5 -12  -8  243.23   20.34   1
  -5 -11  -7   -3.61   10.65   1
  -5  -7  -4  170.38   10.61   1
  -4  -9  -5   93.88   12.14   1
  -2  -8  -4    2.94    9.63   1
  -1  -5  -2   47.61    8.99   1
   0 -10  -6  218.66   20.55   1
   0  -8  -4   -6.07   10.67   1
   1  -5  -2   15.84    6.28   1
   3  -9  -6    4.72   15.36   1
   3  -8  -5   30.60   11.62   1
   5  -7  -5  168.18   19.71   1
   7  -2  -2   46.72    9.47   1
   8  -1  -2  247.53   15.08   1
  -8 -11  -8   50.36   10.24   1
  -7  -9  -6  508.90   17.59   1
  -6 -13  -9   11.33   13.32   1
  -6 -12  -8  277.42   19.65   1
  -1  -3  -1  102.37    6.62   1
   2  -5  -2    1.79    8.19   1
   3  -6  -3  282.19   17.31   1
   3  -3  -1  540.65   17.67   1
   5  -8  -6   83.22   14.96   1
   5  -2  -1   63.35    8.64   1
   6  -3  -2   38.47   10.20   1
   6   1   0    4.61    3.91   1
  -6 -14 -10   38.53   16.69   1
  -5  -5  -3  886.73   13.52   1
  -4  -6  -3  738.73   17.19   1
  -2  -5  -2   61.56    8.44   1
   2  -1   0 1235.21   16.65   1
  -7 -14 -10   25.02   14.30   1
  -4  -8  -4   -7.61    7.34   1
  -2  -7  -3  272.85   15.07   1
   1  -7  -3  224.42   15.26   1
   3  -5  -2   -3.50    6.27   1
   7  -4  -3  147.92   15.40   1
  -8 -10  -7   42.22    8.11   1
  -7  -3  -4   79.19    4.57   1
  -1 -11  -6   -0.26   14.67   1
  -1 -10  -5   82.05   15.80   1
   1  -1   0 1095.82   13.53   1
   2  -7  -3    1.55   11.02   1
   3  -9  -5   14.79   15.44   1
   6  -5  -3  153.59   16.37   1
   7  -1  -1  502.58   16.96   1
   7   2   0  760.32   11.82   1
  -7 -11  -7  187.44   14.45   1
  -5 -12  -7  177.71   17.86   1
  -4 -11  -6   43.86   13.27   1
   0 -10  -5  340.82   23.35   1
   0   2   0 1026.64   14.73   1
   1  -6  -2  173.90   13.89   1
   2  -4  -1  325.14   15.19   1
   3  -8  -4   78.19   13.16   1
   5  -7  -4  286.78   22.52   1
   7  -3  -2   92.74   12.12   1
   7   5   0   98.57    5.05   1
   8  -2  -2   16.84    9.09   1
  -8  -4  -5  228.25    6.56   1
  -5 -11  -6   10.74   10.59   1
  -4 -10  -5  376.36   20.11   1
  -1  -6  -2  106.00   10.91   1
   0  -9  -4  151.04   14.69   1
   2  -6  -2  208.12   15.59   1
   3  -4  -1  853.20   23.53   1
   5  -6  -3   55.41   11.50   1
   6  -4  -2   97.79   13.26   1
   8  -6  -5   -7.60   14.75   1
  -7  -8  -5  213.53   10.41   1
  -6 -14  -9    7.82   14.44   1
  -6 -13  -8   78.63   12.39   1
  -6 -12  -7  232.32   18.05   1
  -6  -9  -5  257.35   13.58   1
  -6  -7  -4  147.37    8.65   1
   0  -8  -3    9.55   10.91   1
   0   1   0  455.88    7.01   1
   4  -8  -4   85.25   17.72   1
   5  -5  -2  223.64   17.28   1
   5  -1   0   54.51    7.81   1
  -7 -14  -9   18.80   13.50   1
  -7 -10  -6   40.01    8.87   1
  -5 -10  -5  191.05   14.91   1
  -2  -8  -3   14.46    9.90   1
  -2  -6  -2  824.70   21.23   1
  -2  -3  -1  826.81   12.69   1
   1  -8  -3   68.19   11.52   1
   2  -2   0    8.91    5.30   1
   3  -2   0   50.23    7.85   1
   7  -2  -1   32.22   10.13   1
   7   1   0    2.95    4.23   1
  -8 -11  -7   47.12   10.94   1
  -5  -6  -3  705.18   14.96   1
  -4  -9  -4   52.24   10.53   1
  -4  -4  -2  401.89    8.42   1
  -1 -12  -6   46.91   17.10   1
   1  -5  -1   13.73    8.14   1
   1  -2   0  159.36    7.87   1
   3  -9  -4    3.79   14.89   1
   6  -3  -1   14.14    8.84   1
   8  -1  -1  281.33   14.03   1
  -2   1  -1  652.32   12.54   1
  -1 -10  -4  236.35   19.96   1
   0 -11  -5   23.18   11.21   1
   0 -10  -4  296.93   21.84   1
   1  -7  -2  450.61   21.38   1
   2  -5  -1    6.22    5.93   1
   6  -5  -2  298.22   19.70   1
  -6 -14  -8    2.02   13.91   1
  -5 -12  -6  233.00   18.45   1
  -4 -11  -5    0.79   11.45   1
  -1  -7  -2  670.46   21.70   1
   2  -7  -2   14.67    8.33   1
   3  -5  -1   67.96    9.23   1
   4  -9  -4   14.39   16.06   1
   5  -6  -2   11.46   12.49   1
   5  -2   0  163.15   10.91   1
   7   4   0  108.88    3.58   1
   8  -6  -4    4.99   10.56   1
   9   0  -1   13.29    7.50   1
  -6 -13  -7   68.31   14.15   1
  -2  -4  -1 1117.01   18.40   1
   0  -9  -3   95.94   12.40   1
   0  -1   0  461.89    7.06   1
   3  -3   0  772.68   20.34   1
   4  -8  -3   79.10   17.13   1
   7  -3  -1    4.09    8.89   1
  -7 -11  -6   73.05   11.02   1
  -7  -9  -5  825.92   20.03   1
  -6 -12  -6  150.81   15.42   1
  -6  -8  -4  155.42    9.64   1
  -5 -11  -5    0.68   10.27   1
  -4 -10  -4  208.05   16.23   1
  -4  -8  -3   52.30    9.30   1
  -3 -13  -6  171.48   20.71   1
   1  -3   0  352.14   12.63   1
   3 -10  -4   25.32   16.97   1
   4  -7  -2  226.34   19.68   1
   6  -4  -1   89.77   12.70   1
   8  -2  -1   73.07   10.73   1
  -8 -10  -6    1.74    7.36   1
  -5  -7  -3  161.75    9.40   1
  -4  -5  -2  108.03    6.68   1
  -1 -12  -5    9.81   11.17   1
  -1 -11  -4   64.69   16.24   1
   0  -8  -2   92.60   13.59   1
   0  -2   0 1053.57   15.30   1
   1  -8  -2  261.78   19.46   1
   1  -6  -1   20.24    7.10   1
   1   2   0    2.79    2.34   1
   2  -6  -1    9.82    7.13   1
   5  -5  -1  399.73   20.81   1
   6  -6  -2   10.42   12.81   1
  -2   0  -1   18.35    3.11   1
   2  -4   0  786.00   21.66   1
   3  -4   0  977.53   24.94   1
   5  -7  -2  100.66   17.09   1
  -6 -14  -7    1.54   13.79   1
  -5 -13  -6   37.99   10.78   1
  -5 -10  -4  338.25   17.74   1
  -2  -8  -2   -6.95    9.02   1
  -2  -5  -1   75.25    8.79   1
  -1 -10  -3  273.80   20.68   1
  -1  -6  -1  232.74   13.72   1
   0 -10  -3  223.21   17.60   1
   3  -8  -2  298.45   19.82   1
   4  -9  -3   27.54   16.35   1
   4  -6  -1   40.30    9.86   1
   6  -5  -1  266.43   18.70   1
   7  -4  -1  140.91   14.67   1
   8   3   0   25.90    2.03   1
  -7 -10  -5  155.90   11.61   1
  -6  -9  -4  664.07   19.58   1
  -5 -12  -5  172.06   16.73   1
  -4 -11  -4   13.03   11.50   1
  -4  -9  -3   47.79   10.33   1
  -4  -6  -2 1181.26   21.00   1
   1  -7  -1  555.39   23.15   1
   2  -7  -1   89.03   13.75   1
   4  -8  -2  136.11   18.77   1
   5  -6  -1   -1.23   12.32   1
   5   4   0   52.75    4.35   1
   6  -3   0   24.06    9.05   1
   7  -2   0  119.10   11.16   1
  -8 -11  -6   31.36   10.01   1
  -6 -13  -6   81.03   14.33   1
  -3 -13  -5  223.45   21.97   1
   0  -9  -2   29.92   12.59   1
   0  -7  -1  708.17   23.46   1
   0  -4   0    4.16    6.82   1
   1  -9  -2    4.86   12.86   1
   2  -5   0  194.63   13.52   1
   3 -10  -3   21.35   16.26   1
   3  -5   0  331.47   17.50   1
  -7 -14  -7   30.13   13.08   1
  -4  -2  -2  145.17    3.50   1
  -2  -6  -1  839.98   21.68   1
   3  -9  -2   66.15   16.72   1
   4  -7  -1   43.14   14.46   1
   5  -8  -2   89.73   17.82   1
  -6 -12  -5  106.52   13.95   1
  -5 -11  -4   42.17   11.30   1
  -4 -10  -3  365.82   19.62   1
  -1 -11  -3  202.36   17.89   1
   0 -11  -3   85.11   13.63   1
   5  -1   1  366.23   13.44   1
   6  -4   0   73.43   12.34   1
   7  -3   0   64.98   10.92   1
   9  -5  -2   28.74   13.49   1
  -7 -11  -5   -1.42    8.10   1
  -5 -13  -5   99.44   15.92   1
  -3   0  -2  175.21    7.22   1
  -2  -7  -1  482.40   18.94   1
   0 -10  -2   26.30   13.10   1
   0  -8  -1  400.61   21.13   1
   0  -5   0  465.29   16.44   1
   2  -6   0   37.37   10.98   1
   3  -2   1  400.74   14.09   1
   4  -9  -2   24.66   12.02   1
   5  -7  -1   69.02   12.76   1
   5  -5   0  302.96   17.45   1
   9   0   0    6.26    6.95   1
   9   1   0   94.78    7.54   1
  -7  -8  -4  108.88    7.92   1
  -6 -14  -6    3.55   13.58   1
  -1 -10  -2   44.50   14.28   1
  -1  -4   0  130.53    9.09   1
  -1  -3   0   16.15    4.94   1
  -1   1  -1  396.10    9.22   1
   1  -6   0   20.19    7.49   1
   4  -8  -1   69.65   16.40   1
   5  -2   1  191.81   11.78   1
   5   1   1    2.00    3.30   1
   6  -5   0  150.83   15.95   1
   7  -4   0   37.34   11.27   1
  -6  -7  -3  290.75   10.55   1
  -6  -6  -3  241.16    7.56   1
  -5 -12  -4  210.97   17.59   1
   3  -3   1  504.54   17.32   1
   3   0   1   18.98    3.66   1
   4  -3   1  149.55   10.56   1
   5  -6   0   -6.66   11.81   1
   6   1   1    5.79    3.63   1
   8  -3   0    2.77    9.26   1
   9  -1   0  179.55   12.12   1
  -7  -9  -4  880.38   20.47   1
  -5 -10  -3  237.09   15.76   1
  -4 -11  -3   99.65   14.49   1
  -2  -8  -1   73.06   11.82   1
  -1  -5   0    5.02    5.53   1
   0  -9  -1   38.11   12.99   1
   1  -9  -1   -0.97    8.69   1
   1  -7   0  292.89   18.60   1
   2  -7   0  115.13   14.64   1
   2  -1   1  645.48   12.93   1
   3  -9  -1   21.55   14.57   1
   5  -8  -1  103.07   17.97   1
  -8 -10  -5   35.38    7.94   1
  -6  -8  -3   11.62    5.62   1
  -4  -9  -2  209.99   14.73   1
  -3 -10  -2  358.12   20.94   1
  -1 -11  -2  198.96   20.22   1
  -1  -6   0  454.35   17.97   1
   2  -4   1  734.88   21.38   1
   2   2   0   15.98    3.00   1
   4  -7   0  243.21   20.01   1
   6  -6   0   17.90   13.08   1
   6  -3   1   48.93   10.29   1
   9  -5  -1   40.22   13.63   1
  -7 -10  -4  104.06   11.25   1
   1  -3   1  710.58   17.81   1
   3  -5   1  276.27   16.59   1
   5  -7   0  127.56   18.20   1
  -8 -11  -5   14.79    8.29   1
  -6 -14  -5   15.01   14.15   1
  -6  -9  -3  664.02   19.48   1
  -5 -13  -4  117.99   16.46   1
  -5 -11  -3    1.90    9.90   1
  -5  -7  -2  291.92   11.73   1
  -5  -6  -2  254.33    9.29   1
   0 -10  -1   77.93   15.20   1
   1  -2   1  429.64   12.04   1
   2  -5   1  375.19   16.72   1
   4   3   0 2303.11   17.60   1
   6  -4   1   82.09   12.55   1
   7  -3   1   50.31   10.40   1
   8  -1   1  325.64   15.27   1
  -4 -10  -2  215.44   14.87   1
  -3 -13  -3   69.06   17.29   1
  -2  -5   0   37.79    7.91   1
  -1 -10  -1    3.34   13.19   1
   0  -8   0  146.88   13.60   1
   2  -6   1    9.49   10.16   1
   4  -8   0  144.96   16.01   1
   8  -2   1  238.71   14.58   1
   9  -4   0   29.51   11.98   1
  -7 -11  -4    8.28    8.35   1
  -5  -5  -2  196.66    6.68   1
  -3  -9  -1   -5.22   10.00   1
   1  -6   1   43.45   10.89   1
   6  -5   1  152.26   13.88   1
   7  -4   1    1.36    6.97   1
  -6 -13  -4  144.91   16.25   1
  -6  -3  -4  316.59    7.87   1
  -5 -12  -3   69.70   11.14   1
  -4 -11  -2  156.02   16.61   1
  -2  -7   0  527.40   20.09   1
   0  -9   0   20.17   12.31   1
   0  -4   1  657.31   18.50   1
   1   1   0  888.26    7.04   1
   2   0   1   18.82    3.11   1
   9  -5   0   81.22   15.35   1
  -5 -10  -2  196.78   14.78   1
  -4  -8  -1  255.55   14.43   1
  -1 -11  -1  103.90   14.53   1
  -1  -9   0    5.74   12.21   1
   0  -3   1  156.13    9.10   1
   1  -7   1  275.87   18.85   1
   1  -1   1  404.83    9.44   1
   5  -2   2  673.78   19.88   1
   6  -6   1    7.74   12.67   1
   9  -1   1  113.77   10.52   1
   9   0   1    4.40    6.66   1
  -4  -5  -1  213.77    8.62   1
  -2  -8   0  212.95   14.48   1
   0 -10   0  138.56   18.08   1
   4  -3   2    9.74    6.12   1
   5  -1   2  261.94   11.79   1
   6  -3   2   21.15    9.61   1
   6   2   1  791.30    8.43   1
  -6 -12  -3   64.01   12.90   1
  -5 -11  -2   47.04   11.57   1
  -4  -9  -1   26.94   10.24   1
   1  -8   1   65.84   14.29   1
   3  -5   2   85.39   12.84   1
   3  -4   2  249.63   13.95   1
   3  -2   2  935.76   20.95   1
   4  -8   1  247.46   21.75   1
   6  -4   2  108.82   13.67   1
   7  -2   2  142.92   12.01   1
   7   2   1  415.14    7.46   1
  -7  -4  -5  152.56    6.11   1
  -4 -10  -1  451.93   21.64   1
  -3  -1  -2   31.46    3.45   1
   0  -8   1   49.95   12.85   1
   0  -2   1    7.22    4.59   1
   2  -5   2  153.90   13.68   1
   2  -4   2  284.84   14.92   1
   3   1   1   50.43    2.59   1
   5  -8   1  112.57   19.11   1
   5  -5   2   84.71   11.99   1
   7  -3   2   14.77    9.42   1
  -8 -10  -4  130.78   10.23   1
  -7 -10  -3   54.14   10.23   1
  -7  -9  -3  479.55   15.84   1
   2  -6   2   -0.77   10.26   1
   3  -9   1   87.20   17.51   1
   4  -6   2   29.21    9.77   1
   5   0   2   23.16    5.97   1
   6  -5   2  230.37   16.72   1
   6   0   2  295.61   10.96   1
   7  -4   2   16.00   10.60   1
   7   4  -1   46.21    4.66   1
   8  -2   2  138.56   13.76   1
   9  -5   1   56.58   14.53   1
  -7  -8  -3   10.02    5.66   1
  -6 -13  -3   74.48   14.66   1
  -6  -9  -2  645.34   19.56   1
  -6  -8  -2   -1.11    5.38   1
  -5 -12  -2   19.97   12.25   1
  -4 -11  -1   66.71   14.08   1
  -3  -9   0   72.03   12.98   1
  -1 -11   0   70.83   16.90   1
   0  -9   1    9.41   12.15   1
   4  -7   2    8.05   13.14   1
   8  -1   2  337.60   15.07   1
  -2   0  -2  166.00    6.50   1
   1  -6   2   -0.04    6.92   1
   2  -7   2  203.73   15.92   1
  -6 -14  -3  141.72   18.21   1
  -6  -7  -2  357.70   11.32   1
  -5 -13  -2   53.65   15.11   1
  -5  -7  -1  130.34    9.13   1
  -4  -4  -1   74.68    4.88   1
  -3 -10   0  164.21   17.01   1
  -2  -6   1  385.79   16.58   1
  -1  -3   1  119.45    7.67   1
   0 -10   1   54.50   15.34   1
   0   1  -1 2408.19   18.95   1
   1  -7   2  277.33   17.53   1
   1  -3   2   84.35    7.74   1
   4  -8   2  177.77   20.41   1
  -6 -12  -2    4.41   10.70   1
  -2  -8   1  126.86   12.31   1
  -2  -5   1   55.19    8.60   1
  -1 -10   1   97.29   16.75   1
   0  -5   2  199.37   13.37   1
   1  -8   2  335.02   22.10   1
   6  -3   3   14.86    9.73   1
   1   0   1 1518.99    6.73   1
   3   2  -9   37.89   10.18   1
   5   0  -4  344.56   15.71   1
   6   1  -6    5.37   10.85   1
   6   2  -8    2.62   12.04   1
   6   3  -9   -3.20   12.04   1
   9   2  -5   22.95    9.95   1
   3   2   7   21.40    3.63   1
   5   0  -3  600.47   19.83   1
   5   0  -1  778.47   20.02   1
   5   0   0  306.31   12.85   1
   9   2  -4   17.15   12.63   1
   9   2   4   52.79    8.44   1
  10   2  -1  110.61   15.75   1
  10   2   0  106.58   14.56   1
  10   2   1  182.58   15.34   1
  11   3   4   -1.26    8.34   1
   2   0  -5  428.76   14.34   1
   4   4 -10   18.97   11.28   1
   6   1  -5   90.16   12.93   1
   7   2   6  227.27    7.99   1
   7   3  -8   57.44   12.08   1
  -1   1  -6  363.96    9.49   1
   2   1  -7  122.46   10.81   1
   4   3  -9    7.84   10.17   1
   5   5 -10   27.58   13.56   1
   7   2  -6   38.74   13.13   1
   9   2  -3  106.08   13.26   1
   9   2   3    6.00    7.61   1
  10   3  -4  126.86   17.76   1
  11   3  -1   53.13   14.72   1
  11   3   0   82.20   14.95   1
  11   3   2   40.31   11.27   1
  11   3   3    0.90    9.27   1
   1   0  -4  227.55   12.08   1
   3   2  -8    7.78    9.07   1
   3   3  -9   12.51    9.83   1
   6   1  -4  128.57   13.70   1
   9   2  -2  257.52   19.43   1
  10   3   5   34.79    9.62   1
  11   3   1   39.62   12.68   1
   5   1   4  369.21    8.84   1
   6   1   3  392.24   12.02   1
   7   2  -5   26.88   11.77   1
   7   4  -8   74.87   16.02   1
   9   2   1   31.51   10.33   1
   9   2   2  104.02   11.84   1
   2   0  -3    9.25    5.46   1
   4   4  -9   45.43   12.02   1
   6   1  -3   36.65    9.95   1
   6   2  -6   13.52    8.69   1
  10   3  -2  199.73   18.85   1
  -1   2  -7  249.61    9.28   1
   2   1  -6  319.21   14.19   1
   2   1   5   -1.28    2.62   1
   4   3  -8   39.47   11.25   1
   5   1  -4  167.01   13.16   1
   6   1  -2    5.57    8.01   1
   7   3  -6   49.52   14.31   1
  10   3   4   -6.29    7.65   1
  10   4  -4    3.11   13.53   1
  11   4  -2    8.66   13.89   1
  -4   2  -4  335.33    7.82   1
   2   0  -2  456.47   11.92   1
   3   2  -7    1.86    8.46   1
   3   3  -8   59.66   10.92   1
   5   5  -9   60.37   11.51   1
   6   1  -1   14.36    8.12   1
   6   1   2   16.59    5.93   1
   6   2  -5   24.48   11.07   1
   7   2  -4    8.94    8.36   1
   7   4  -7   28.28   14.08   1
  10   3   0   95.24   14.79   1
  10   3   1   62.47   12.64   1
  10   3   2   29.73   10.55   1
  10   3   3   39.79    9.99   1
   0   3  -8   33.38    7.67   1
   1   0  -2  124.17    7.37   1
   2   0  -1 1627.93   19.11   1
   3   1  -5  853.13   22.27   1
   4   5  -9   67.98   13.41   1
   5   1  -3  253.62   14.85   1
   6   1   0    3.35    7.26   1
   8   4  -6  118.47   14.51   1
  11   4   0   40.12   14.14   1
   5   6  -9    2.79   12.31   1
   7   2  -3   61.59    9.83   1
   7   3   8   13.49    3.29   1
  11   4   1   41.23   13.38   1
  11   4   2   51.43   12.88   1
  11   4   3  125.65   13.93   1
  11   4   4  108.68   13.04   1
  12   5   0   49.12   15.60   1
  -1   1  -5 1933.33   18.60   1
   1   0  -1 1685.25   15.62   1
   4   3  -7   56.39   11.60   1
   4   4  -8  126.06   14.13   1
   5   1  -2  135.43   11.64   1
   6   2   6  179.74    6.24   1
   7   2  -2   -3.46    9.51   1
   8   4  -5  170.88   18.20   1
  11   5  -2   14.69   14.60   1
  12   5   1   27.57   13.91   1
  12   5   5  104.19   13.40   1
   3   2  -6    4.31    8.10   1
   5   1  -1   21.20    8.27   1
   5   5  -8   76.33   14.22   1
  10   4  -1   -5.41   12.40   1
  12   5   2   29.28    9.93   1
  12   5   3   93.57   14.84   1
  13   6   3    6.33   13.47   1
  13   6   5    0.11   10.81   1
   3   3  -7  134.01   12.67   1
   5   1   0   17.87    7.37   1
   6   2  -3  168.83   14.05   1
   7   2  -1  718.08   23.66   1
   7   3  -4   57.60   12.43   1
  13   6   4    5.24   12.50   1
   0   4  -8   80.32    9.46   1
   1   4  -8  134.47   12.32   1
   3   2   8  117.94    5.88   1
   4   5  -8   88.45   13.30   1
   5   1   1    1.40    6.40   1
   7   2   0  779.90   23.40   1
   8   4  -4   70.96   14.38   1
   2   1  -4  384.43   13.71   1
   4   4  -7   68.52   12.12   1
   5   6  -8    2.93    8.45   1
   7   2   2  449.52   16.37   1
   7   4  -5  161.33   14.92   1
   8   5  -5    1.53   13.10   1
   8   6  -6   38.41   15.51   1
  10   4   5  142.00   12.17   1
   3   1  -3   84.77    8.97   1
   5   7  -8   16.58   12.94   1
   7   3  -3   -1.81    7.51   1
  11   5   1  179.40   18.27   1
  12   6   1   30.60   14.46   1
  -1   0   0 1506.16   11.37   1
  -1   2  -6   71.21    5.71   1
   0   3  -7    0.78    5.35   1
   5   5  -7   58.95   10.69   1
   6   2  -1  866.90   23.50   1
   6   6  -7   27.73   13.22   1
   8   4  -3   55.30   10.85   1
   9   5  -3   48.06   14.35   1
  11   5   2  130.63   16.13   1
  11   5   3  169.75   16.10   1
  11   5   5  267.04   18.04   1
  12   6   2   23.99   13.58   1
   1   5  -8    6.72    6.73   1
   3   3  -6   73.83   10.46   1
   7   3  -2  721.64   24.90   1
   7   4  -4  201.91   17.23   1
   8   5  -4   34.50   12.79   1
   8   6  -5   65.16   16.42   1
   9   6  -4  120.18   17.52   1
  11   5   4  239.89   16.78   1
  12   6   3    4.11   11.99   1
  12   6   4   15.22   11.76   1
  12   6   5   -3.28   10.16   1
  12   6   6    3.74    9.54   1
  13   7   3    1.58    9.53   1
  13   7   4    6.65   13.41   1
  13   7   6   22.09   13.97   1
   4   5  -7   76.83   12.22   1
   5   6  -7    4.19   11.25   1
   6   7  -7   43.84   14.84   1
   8   4  -2   44.27   12.22   1
  13   7   5   34.07   13.27   1
   2   1  -3    6.64    4.11   1
   4   4  -6   44.31   10.80   1
   7   3  -1  209.24   14.58   1
   1   4  -7  161.03   12.28   1
   3   2  -4    6.65    7.19   1
   5   5  -6   42.63   12.13   1
   7   3   7    3.24    4.48   1
   7   4  -3  168.15   15.64   1
   8   5  -3  105.27   15.57   1
   9   6  -3  154.52   17.93   1
   9   7  -4   23.03   14.80   1
  -4   2  -5  336.86    4.54   1
  -2   0  -1   19.72    2.76   1
   6   2   3  890.32   18.31   1
   7   3   0  309.45   16.01   1
   8   4  -1   37.45    8.85   1
   8   6  -4  162.89   15.87   1
  12   7   2    3.23   13.13   1
   0   4  -7  113.65    8.96   1
   3   1  -1  336.46   10.57   1
   6   7  -6  115.64   16.17   1
  10   7  -2   12.74   13.65   1
  12   7   3   -1.31   12.36   1
  13   8   4   74.07   15.98   1
   2   1  -2    5.91    4.65   1
   2   5  -7  153.40   12.85   1
   4   5  -6   17.59   10.18   1
   5   6  -6   25.82   11.97   1
   7   3   1   55.60    9.41   1
   7   4  -2   53.40   11.92   1
   8   4   0  186.57   15.56   1
   8   5  -2   50.35   13.12   1
   9   6  -2  122.21   16.60   1
   9   7  -3   29.85   14.17   1
  12   7   4   22.36   12.47   1
  13   8   5   23.86   14.10   1
  13   8   6   67.09   14.44   1
  13   8   7   11.20   11.37   1
   0   3  -6   10.90    6.16   1
   2   2  -4    8.27    7.30   1
   4   4  -5   56.43   10.95   1
   6   8  -6   39.43   14.29   1
   7   3   6    8.33    4.89   1
   8   6  -3  319.66   21.01   1
  12   7   5   23.01   11.94   1
  12   7   6   74.99   12.92   1
  12   7   7   53.81   11.28   1
   1   5  -7  159.78   11.85   1
   2   6  -7   25.15   11.12   1
   3   1   0   65.67    5.76   1
   3   2  -3    3.16    7.15   1
   5   5  -5   20.75    8.39   1
   5   7  -6  165.73   16.82   1
   8   4   1   23.57    9.79   1
   8   4   8   58.17    6.21   1
  10   7  -1    9.75    9.35   1
  -3   3  -6   10.75    2.74   1
   7   3   3  164.81   10.66   1
   7   3   4   91.47    8.94   1
   7   3   5    7.03    4.67   1
   7   4  -1   42.58   10.83   1
   7   8  -5    1.58    9.57   1
   8   5  -1   79.36   13.05   1
   9   6  -1  150.72   14.28   1
   9   7  -2   41.73   13.96   1
   9   8  -3   33.35   11.56   1
  -1   2  -5   -2.63    3.53   1
   1   6  -7   51.76   10.95   1
   2   1   7  106.64    5.43   1
   6   7  -5   56.71   14.04   1
   8   6  -2  322.11   20.84   1
  10   7   0   -4.48   11.75   1
  13   9   5   22.05   14.63   1
   1   4  -6  397.71   14.86   1
   3   3  -4  463.74   15.94   1
   4   3  -3  597.75   19.06   1
   4   5  -5   22.16    9.92   1
   5   6  -5   13.93   11.18   1
   8   4   3   -6.66    7.53   1
   8   4   7  112.34    8.39   1
   9   6   0  368.08   20.99   1
  10   8  -1   -5.05    8.97   1
  13   9   6   49.48   15.12   1
  -4   1  -4  242.31    5.33   1
   3   1   1   52.25    4.12   1
   6   8  -5   15.63   12.75   1
   7   4   0  114.71   10.41   1
   8   4   4    2.00    6.86   1
   8   4   6  213.30   11.37   1
   8   5   0   70.22   10.31   1
   9   7  -1   47.87   13.73   1
   9   8  -2    1.87   13.14   1
  13   9   7   12.30   12.72   1
   1   3  -5   65.39    7.25   1
   2   2  -3   25.24    7.02   1
   3   2  -2   -8.10    5.69   1
   7   8  -4   21.23   13.22   1
   8   4   5  230.45   11.98   1
  10   8   0   -5.36   12.70   1
   0   4  -6  294.75   11.99   1
   4   9  -6    6.46   11.51   1
   6   7  -4  145.07   16.42   1
   7   4   1   -0.68    7.93   1
   7   9  -4   -1.93   13.04   1
   8   5   1  429.69   19.87   1
   8   6  -1  231.86   16.09   1
   9   6   1  505.71   21.95   1
  11   9   1   80.49   16.77   1
  -5   2  -5  193.60    5.10   1
   1   5  -6  239.53   13.91   1
   2   6  -6    3.87    8.34   1
   6   3   8  174.32    5.74   1
   9   7   0   25.35   11.83   1
   9   8  -1   -6.19   12.15   1
  10   7   2   -1.69    8.62   1
  -5   1  -4  129.73    5.45   1
   3   8  -6   93.94   13.08   1
   4   3  -2  248.06   11.71   1
   9   6   2  422.69   20.89   1
  10   8   1   10.40   12.42   1
  10   9   0   45.35   14.66   1
  -2   0  -2  167.64    3.26   1
   0   3  -5    9.38    4.62   1
   2   7  -6   13.25   10.94   1
   5   5  -3   20.75    9.77   1
   6   8  -4   -2.24    8.25   1
   7   4   2   54.31    9.50   1
   8   5   2   51.06   10.45   1
   8   6   0  552.40   22.24   1
  -3   2  -5   52.46    2.51   1
   1   6  -6    6.38    9.21   1
   6   9  -4   17.86   12.65   1
   9   7   1   37.23   12.42   1
   9   8   0   20.90   12.75   1
   1   4  -5  278.19   12.23   1
   3   2  -1   73.08    5.96   1
   5   7  -4  148.98   13.10   1
   7   9  -3   14.82   13.20   1
  10   7   4   10.55    8.12   1
  10   8   2   29.38   10.42   1
  10   9   1   35.58   13.84   1
  -2   4  -6   15.32    4.63   1
   1   0   5  703.37   11.18   1
   4   9  -5    4.30   11.33   1
   4  10  -5   70.45   14.32   1
   7   4   9  107.84    6.09   1
   7  10  -3   46.78   14.51   1
   9   6   4   49.74   10.63   1
  10   7   5   47.75   11.19   1
   1   3  -4   89.95    7.52   1
   2   2  -2  158.80    7.45   1
   3   7  -5  119.57   12.65   1
   4   3  -1  341.37   12.67   1
   6   8  -3   -7.27   11.81   1
   7   4   4   72.56    8.17   1
   8   5   4   90.34   10.24   1
   9   7   2    7.57    7.98   1
  10   7   6  190.61   14.56   1
  10  10   1   31.21   14.12   1
  11   9   4   65.56   11.91   1
  11  10   3   24.17   14.43   1
  -1   3  -5    0.07    4.21   1
   3   8  -5   98.66   13.10   1
   4   5  -3  129.34   11.87   1
   5   5  -2   -0.73    5.68   1
   9   6   5  288.15   15.89   1
  10   7   7  162.36   13.24   1
  10   9   2   80.70   12.66   1
  11   9   5   13.57   12.27   1
  -2  -1   1  170.23    6.51   1
   1   0   6   13.55    3.46   1
   3   1   4   28.27    2.17   1
   3   9  -5    9.06   10.46   1
   4   4  -2  303.01   13.18   1
   6   7  -2  494.57   22.47   1
   7   4   5  139.67    9.14   1
   7   4   8   32.49    5.36   1
   8   5   5  216.18   12.42   1
   8   5   9   80.69    7.29   1
   8   6   2  642.03   22.13   1
  10   7   9   45.99    8.76   1
  10   8   4  121.63   15.25   1
   0   4  -5  198.26    9.60   1
   1   5  -5   98.49    9.08   1
   2   7  -5   22.59   10.69   1
   7   4   6  264.59   10.65   1
   7   4   7  154.28    8.57   1
   7  10  -2   10.72   13.28   1
   8   5   6  159.71   10.44   1
   8  10  -1   92.86   16.36   1
   9   6   7   31.28    7.96   1
   9   6   8   -2.81    6.40   1
  10   9   3  104.16   15.79   1
  11   9   6   27.50   12.06   1
   3   2   0  256.58    9.26   1
   4   9  -4   41.32   11.67   1
   6   6  -1  191.34   12.94   1
   7   8  -1   -0.63   10.58   1
   8   5   7   55.24    7.43   1
  10   8   5  140.23   14.93   1
  11   9   7   58.37   12.41   1
  -1   2  -4  316.71    7.82   1
   4  10  -4   36.81   12.60   1
   5   6  -2  107.97   12.18   1
   6   8  -2   11.96   11.42   1
   9   7   4   41.06    8.94   1
  11   9   8   13.16   10.47   1
  11  10   5    2.47   12.24   1
  12  11   7   59.17   15.30   1
  -3  -1  -1   46.14    4.19   1
   1   6  -5    5.10    6.90   1
   2   5  -4   32.72    7.70   1
   3   1   7   27.68    2.61   1
   3   7  -4  109.24   12.12   1
   5   5  -1    4.41    5.26   1
   7   9  -1   70.73   14.23   1
  10   8   6  208.61   15.83   1
  11   9   9    2.53    9.37   1
  12  11   8   54.84   14.92   1
  -2  -1   0  392.90    8.56   1
   0   3  -4    2.07    4.07   1
   1   4  -4  269.13   11.39   1
   3   8  -4   95.29   12.30   1
   4   4  -1  311.25   13.50   1
   5  11  -3   62.62   14.93   1
   6   7  -1  297.12   17.46   1
   7  10  -1   61.81   15.11   1
   8  10   0  101.14   13.03   1
   9   7   5    8.11    9.21   1
  10   8   7  209.27   15.22   1
  11  10   6    6.89    8.61   1
  12  11   9   76.99   15.01   1
   2   1   1   -1.15    2.82   1
   3   3  -1  301.47   11.53   1
   3   9  -4   72.97   12.30   1
   5   7  -2  392.54   17.89   1
   7   8   0   64.90   12.39   1
   8  11   0   48.51   11.61   1
  10   9   5   23.06   11.96   1
  11  10   7   -2.13   11.17   1
  -3   0  -3  188.76    3.95   1
   2   6  -4   12.70    7.77   1
   3   4  -2  457.33   14.62   1
   6   8  -1   26.56   11.57   1
   9   7   6   16.33    8.87   1
  10   8   9   70.67   10.34   1
  11  11   6   43.65   14.23   1
   4   9  -3  138.69   14.61   1
   4  11  -3   43.06   13.71   1
   5   6  -1  140.43   12.23   1
   7   9   0  120.96   14.56   1
   8  10   1   30.20   12.87   1
   9   7   7   48.89    9.24   1
   9  11   2  -11.96   11.65   1
  10   9   6    7.87   11.03   1
  11  10   8   -3.88    7.62   1
   1   5  -4   71.41    8.01   1
   2   7  -4  299.40   15.55   1
   3   2   1  132.27    6.57   1
   4   6  -2   32.00    7.22   1
   5   5   0    2.91    4.90   1
   8  11   1   51.09   14.18   1
   9   7   8   58.73    9.25   1
  11  10   9   25.76   11.26   1
  11  10  10   26.47   10.73   1
  11  11   7   45.89   13.72   1
  -5   0  -4    4.89    2.58   1
  -4   2  -5  331.63    4.33   1
   3   1   8   33.82    3.03   1
   5  10  -2  197.91   15.52   1
   5  11  -2   28.00    9.87   1
   7   8   1  115.90   14.01   1
   7  10   0  150.43   14.54   1
   9   7   9   22.64    7.65   1
   9   7  10   11.50    6.74   1
  10   9   7   33.63   10.90   1
   2   5  -3   65.28    8.34   1
   3   7  -3   72.96    8.88   1
   4   4   0 1284.16   23.63   1
   4   5  -1   25.34    6.03   1
   9  11   3   -3.48   12.12   1
  10   9   8   49.00   10.82   1
  11  11   8   62.92   11.16   1
  -2   4  -5  133.26    7.30   1
  -1   6  -5  186.53   11.33   1
   0   4  -4   91.45    6.98   1
   1   6  -4   68.00    8.66   1
   3   8  -3   53.92   10.64   1
   3   9  -3   24.84   10.19   1
   6   8   0   17.67   10.11   1
   7   9   1  119.74   14.45   1
   8   6   8   -7.39    6.13   1
   8  10   2   45.98   12.96   1
  10   9   9    7.49    9.33   1
  11  11   9   96.45   15.00   1
   4  11  -2   50.16   12.91   1
   5   6   0   37.48    8.79   1
   8   6  10    5.74    5.22   1
   8  11   2    9.73   12.17   1
   9   8   7  426.73   19.21   1
  10   9  10   -3.94    8.17   1
  11  11  10   46.18   12.77   1
  -3   3  -5   11.47    3.21   1
  -1   3  -4    0.24    3.20   1
   1   4  -3 1046.58   19.64   1
   2   6  -3  132.42   10.73   1
   3   3   0 1373.15   20.37   1
   4   9  -2   75.06   12.63   1
   4  10  -2   49.57   12.47   1
   5   5   1   17.14    5.37   1
   5  12  -1    5.50   12.81   1
   6   9   0  255.68   16.33   1
   7   8   2   31.32   10.52   1
   7  10   1  145.73   13.66   1
   8  12   2   75.72   12.79   1
   2  11  -3   81.63   13.58   1
   4   3   2 1318.00   19.76   1
   5  10  -1  171.91   14.49   1
   5  11  -1    7.51    8.84   1
   6   6   2  405.25   15.68   1
   6  12   0    0.91    8.78   1
   8  10   3   41.53   12.14   1
   9  12   4   25.13   13.40   1
  -3  -1  -2   28.64    3.07   1
  -2  -1  -1   -3.93    2.23   1
   2   2   0   16.58    4.20   1
   2   7  -3   78.40   10.16   1
   6   8   1    1.95    9.09   1
   7   9   2  182.81   15.99   1
   8  11   3   -1.52   11.51   1
   9   8   9  148.81   12.45   1
   2   8  -3   32.84    7.35   1
   3   2   2   30.61    4.07   1
   3   7  -2   36.88    9.34   1
   4   4   1   72.65    7.95   1
   4   5   0  127.00   10.01   1
   7  10   2   65.62   13.28   1
   8  12   3   29.59   13.35   1
   9   8  10   70.12    9.74   1
   0   3  -3    5.66    4.27   1
   0   8  -4  108.64   11.07   1
   1   5  -3  160.92    9.73   1
   2   0   7  242.97    6.19   1
   3   8  -2  242.30   15.36   1
   3   9  -2    7.51    9.41   1
   5   6   1   24.46    8.30   1
   6   7   2  372.35   17.00   1
   7   8   3   21.17    9.61   1
   9  12   5   90.09   15.46   1
   1   1   0  925.14    9.55   1
   1  10  -3   -3.33    9.14   1
   2   0   6  830.57    9.12   1
   2  12  -2   11.09   11.75   1
   4   9  -1    3.83   10.12   1
   4  10  -1  102.22   13.89   1
   4  11  -1   37.02    9.67   1
   5   5   2  196.87   11.47   1
   5  11   0    6.15   11.75   1
   5  12   0   14.51    9.22   1
   8  10   4  127.42   12.87   1
  -3   4  -5   93.66    5.96   1
   1   6  -3  184.91   11.25   1
   2   0   8   47.31    4.16   1
   7   9   3  454.14   21.00   1
   8  11   4   -2.83    7.47   1
   9  12   6   84.67   15.59   1
   1   9  -3   88.59   11.71   1
   2  11  -2  131.03   15.24   1
   3   4   0  369.43   12.65   1
   4   3   3  432.89   11.40   1
   6   8   2    3.26    9.11   1
   7  10   3   42.53   12.31   1
  -4   0  -4    1.53    1.69   1
  -1   2  -3   -4.54    3.18   1
   2   6  -2   95.61    9.61   1
   3   3   1 2183.08   24.13   1
   8  10   5   45.72    9.63   1
  -1   7  -4   74.77    8.91   1
   0  -1   2 1455.91   12.62   1
   0   4  -3  356.06   11.21   1
   2   7  -2  113.52   10.70   1
   2   8  -2   62.08   10.29   1
   4   5   1  219.36   11.52   1
   5   6   2  257.49   13.07   1
   5  12   1   -4.85   12.01   1
   6   7   3  283.98   13.86   1
   6  12   2   10.94   12.46   1
   7   9   4  886.06   27.55   1
   8  11   5   24.11    9.23   1
   8  12   5   26.24   12.64   1
  -6   0  -5   -1.69    2.46   1
  -1  -1   0  905.11    9.21   1
   0   2  -2  183.37    6.16   1
   1  -1   6  352.36    8.72   1
   3   8  -1  142.75   12.84   1
   3   9  -1    4.88    9.56   1
   4   4   2  394.97   12.73   1
   4  10   0  155.88   15.38   1
   4  11   0   18.22    8.76   1
   5   5   3  874.84   19.90   1
  -5  -1  -4  386.40    8.39   1
   0   9  -3   38.40    9.59   1
   2  12  -1   16.52   12.29   1
   6   8   3   12.12    8.96   1
   7  10   4   81.24   10.79   1
   9  12   8   16.58   12.58   1
  -4   3  -5    2.15    3.04   1
  -2  -2   0   22.54    4.14   1
   0   5  -3   53.94    6.65   1
   0   8  -3  201.03   13.32   1
   1  10  -2   29.71   10.43   1
   8  11   6   33.63    9.77   1
   8  12   6   62.53   14.32   1
  -2   7  -4   25.14    8.49   1
   1  -1   5 1991.17   17.45   1
   2  11  -1  180.51   14.67   1
   3   2   3    0.48    3.33   1
   6   7   4  148.21   11.65   1
   6  12   3   59.15   10.88   1
   7   9   5  828.02   26.44   1
   8  10   7   30.09   11.60   1
   9  11  10   57.74   12.56   1
   9  12   9   36.67   13.29   1
  -1   9  -3   28.01    8.96   1
   1   9  -2    8.56    8.57   1
   1  12  -1   45.85   13.20   1
   2   5  -1   53.78    6.25   1
   5   6   3  759.28   20.08   1
   5  11   2   36.75   12.38   1
   7  10   5  155.46   15.16   1
  -2   4  -4  129.76    6.78   1
  -2   6  -4  114.97    8.64   1
   1   6  -2  153.24   10.33   1
   2   2   1  737.07   11.19   1
   3   4   1  895.03   17.58   1
   4   5   2   98.43    8.85   1
   5   5   4  268.94   11.92   1
   5  10   2  182.27   13.87   1
   6   8   4  188.29   14.09   1
   8  10   8   -4.10   10.09   1
   8  12   7  104.11   12.99   1
   9  11  12   76.15   12.81   1
   9  12  10   38.39   10.34   1
   4   8   1  246.95   13.88   1
  -6  -8 -12   44.32   11.94   1
  -5  -4  -4   68.34    3.93   1
   0  -3  -4  487.25   14.99   1
   3  -4 -12    0.26   10.81   1
   4  -3 -10   36.78   15.18   1
   5  -1  -6   80.29   10.54   1
  -6  -7  -9   19.76    7.42   1
  -6  -6  -7  157.96    9.17   1
  -1  -4  -5   11.28    7.89   1
   1  -2  -3  401.19   12.76   1
   2  -5 -12   39.97   15.68   1
   4  -3  -9   77.16   15.69   1
   5   1  -2  126.12    8.62   1
   7   2  -3   46.15    9.17   1
  -7  -8 -11    5.59   10.40   1
  -5  -6  -7  646.20   17.04   1
  -4  -4  -4   33.19    4.04   1
  -3  -8 -14  113.17   18.42   1
   0   1   1   -2.22    1.32   1
   2  -5 -11  126.99   18.03   1
   4  -2  -6   39.93    8.60   1
   4  -1  -4   -8.04    5.24   1
   4   5   3 1162.50   15.25   1
   6   1  -3   58.40    9.41   1
  -7  -9 -14   20.26   12.10   1
  -6  -8 -11   35.12   10.63   1
  -3  -8 -13   81.40   16.77   1
  -2  -5  -6   34.17    8.50   1
   3  -4  -9   88.91   15.01   1
   4  -3  -8  125.45   16.16   1
   7   5   1  115.30    3.89   1
   2  -5 -10   76.41   12.77   1
   2  -1  -2 1050.20   17.81   1
   7   4   0  123.42    6.26   1
   9   2  -7   20.13   12.22   1
  -7  -9 -13   19.19   10.75   1
  -6  -2  -2  563.83   10.16   1
  -3  -8 -12  162.90   18.07   1
  -3  -7  -9   53.57   11.22   1
   0  -4  -5    5.73    7.86   1
   3  -4  -8   88.04   14.55   1
   3  -3  -6  177.61   12.90   1
   8   5   0   67.27    5.33   1
   8   6   1  465.74    6.35   1
  -6  -9 -13   17.64   11.78   1
  -6  -3  -3  158.27    3.73   1
  -4  -9 -14   53.37   15.55   1
  -1  -6  -8  227.54   16.14   1
  -1  -5  -6  103.23   10.76   1
   1  -3  -4 1295.73   24.96   1
   2  -5  -9  170.81   15.47   1
   3  -2  -4   -0.62    5.36   1
   4  -2  -5   21.84    9.52   1
   7   3  -1  189.59    9.05   1
   8   0  -9   44.09   12.40   1
   8   4  -1   38.36    6.14   1
   9   2  -6   33.25   11.27   1
  -7  -8 -10   13.37    7.74   1
  -6  -8 -10  126.76   12.04   1
  -6  -7  -8   34.19    8.01   1
  -3  -8 -11  235.76   18.73   1
  -2   1   1 1859.09   20.88   1
  -1   1   1 1512.82   15.89   1
   0  -1  -1   -1.13    1.50   1
   2  -6 -12   95.49   14.97   1
   3  -5 -10   41.58   14.32   1
   5   6   3  709.49   12.41   1
   6   3   0  739.61   12.31   1
   8   0  -8   69.84   15.44   1
  -7  -9 -12   51.54   10.92   1
  -6  -9 -12   -8.52    9.87   1
  -5  -7  -8    2.55    6.81   1
  -5  -5  -5  343.74    9.42   1
  -5  -1  -1    3.14    3.44   1
  -4  -9 -13   -2.11   12.47   1
  -4  -5  -5  373.99   11.20   1
  -3  -9 -14   29.00   16.26   1
  -2  -6  -7  397.02   17.55   1
   2  -6 -11  142.58   18.88   1
   2  -5  -8   11.51   11.48   1
   2  -4  -6  257.02   15.92   1
   2  -2  -3    4.67    4.92   1
   2   3   2 1127.65   13.10   1
   4  -1  -3  271.18   13.28   1
   7   2  -2    7.96    6.76   1
   9   1  -8   27.00   13.70   1
   0  -2  -2 2017.71   21.03   1
   1  -7 -12   22.60   14.97   1
   3  -4  -7   36.11    9.63   1
   3  -3  -5  141.34   12.55   1
   6   7   3  267.95    8.39   1
   8   0  -7   60.35   13.51   1
   9   2  -5   31.58    9.96   1
  -4  -9 -12   18.76   12.47   1
  -3  -9 -13   31.36   11.19   1
  -3  -8 -10  261.27   18.27   1
  -3  -7  -8   79.93   11.33   1
   0  -5  -6  136.96   10.57   1
   2  -6 -10  264.67   21.27   1
   3   0  -1  465.79   11.16   1
   4   4   2  384.31    6.31   1
   6   1  -2   -2.64    5.27   1
   7  -2  -9    3.73   13.47   1
   9   1  -7   72.69   13.92   1
  -3   0   0   69.53    4.75   1
  -2  -5  -5   96.29    9.46   1
   1  -7 -11   11.00    9.95   1
   4  -2  -4    9.62    8.25   1
   8  -1  -9   18.79   11.18   1
  -7  -9 -11    8.48    8.45   1
  -6  -8  -9   36.86    9.52   1
  -5  -6  -6  142.28    7.97   1
  -3  -9 -12  154.22   18.07   1
   0  -8 -12   47.40   16.07   1
   1   3   2 1249.69   16.45   1
   2  -6  -9  290.66   21.25   1
   2  -5  -7  226.78   17.01   1
   5   1  -1   27.18    5.23   1
   6   0  -3  624.75   19.27   1
   7  -2  -8    1.40   12.71   1
   8  -1  -8   33.66   14.13   1
   8   0  -6   29.09   11.38   1
   9   1  -6   29.52   11.19   1
  -8  -3  -4    2.71    3.49   1
  -7 -10 -13   -2.30   10.41   1
  -7  -8  -9  116.12   10.24   1
  -4 -10 -14   -4.76   13.36   1
  -4  -9 -11   78.88   13.37   1
   1  -7 -10  101.32   16.61   1
   3  -4  -6  124.55   12.01   1
   3  -2  -3   86.62    9.54   1
   5   0  -2 1082.26   21.60   1
   9   0  -8   18.14   13.50   1
   9   2  -4   39.10   11.19   1
  -6  -6  -6  131.77    6.90   1
  -5  -2  -2  349.72    6.84   1
  -3  -9 -11  208.11   18.59   1
  -3  -8  -9  168.50   14.81   1
  -2  -6  -6  281.67   14.39   1
  -2   0   0  627.20    9.36   1
  -1  -5  -5    9.64    5.65   1
   1  -2  -2  129.69    7.56   1
   4  -3  -5  228.93   15.41   1
  -5  -7  -7   -0.33    6.90   1
  -4 -10 -13    7.49   13.02   1
   1  -3  -3 2206.26   29.61   1
   1  -1  -1 1565.31   16.53   1
   8  -1  -7   17.37   12.49   1
   8   0  -5   59.17   11.51   1
   9   0  -7   25.77   12.45   1
  -3  -7  -7   -0.06    7.82   1
  -1  -6  -6  221.01   13.93   1
   1  -7  -9  154.90   17.00   1
   1  -6  -7    6.73   10.31   1
   2  -6  -8  531.01   23.64   1
   3  -3  -4 1203.23   26.50   1
   6  -4  -9   31.25   14.85   1
   7  -3  -9   47.89   16.18   1
   9   1  -5   -1.69    9.03   1
  -7 -10 -12   18.77    9.94   1
  -7  -9 -10   70.07   11.02   1
  -6  -7  -7   20.95    6.20   1
  -4 -10 -12   -3.90   11.67   1
  -4  -9 -10  188.50   15.77   1
   0  -8 -10   22.99   10.40   1
   1  -8 -11    6.36   13.94   1
   2  -5  -6   24.43    7.87   1
  -5 -11 -14   19.80   14.38   1
  -4  -8  -8  131.52   11.95   1
  -3  -9 -10  203.93   17.33   1
  -1   0   0 1523.44    9.63   1
   3  -4  -5  320.61   17.18   1
   4  -1  -2  352.26   13.67   1
   7  -3  -8  111.16   17.01   1
   7  -2  -6   18.11   11.39   1
   8  -2  -8   16.62   14.14   1
   8  -1  -6   53.73   12.68   1
   8   3  -1   87.45    7.72   1
   9   0  -6   60.78   12.94   1
  -3  -8  -8  205.42   14.91   1
   1  -7  -8  214.76   18.01   1
   2  -6  -7  472.14   23.10   1
   4  -2  -3  205.63   11.56   1
   6  -4  -8   15.79   13.43   1
  -6  -8  -8   12.44    6.63   1
  -5 -11 -13   22.76   13.50   1
  -4 -10 -11   13.31   11.77   1
   0  -9 -11  101.85   17.66   1
   4  -3  -4  143.77   12.79   1
   5   5   2  174.73    5.07   1
   6   0  -2  515.74   16.45   1
   8  -2  -7    7.72   12.65   1
  -8  -4  -5  214.98    5.54   1
  -7 -10 -11    4.09    8.47   1
  -7  -7  -7   30.10    5.32   1
  -4 -11 -13   39.22   14.74   1
  -4  -9  -9  143.64   13.81   1
   1  -6  -6  268.10   16.74   1
   2  -4  -4 1062.98   24.83   1
   2  -1  -1 1916.46   21.07   1
   6   1  -1   25.48    5.32   1
   7  -3  -7  126.82   16.61   1
   7  -1  -4  283.64   15.38   1
   7   3   0  324.24    9.32   1
   8  -1  -5  154.31   14.70   1
   8   4   0  175.67    7.16   1
  -3  -9  -9  103.69   13.81   1
  -2  -5  -4  400.11   13.56   1
   2  -5  -5   -3.12    8.63   1
   6  -4  -7   19.24   13.74   1
   7  -2  -5   -3.59    9.92   1
   7   7   2  218.78    6.70   1
   9   0  -5   79.41   12.51   1
  -7  -8  -8  445.71   13.66   1
  -3  -1  -1   44.79    2.74   1
  -2  -6  -5  422.85   15.74   1
  -2  -4  -3  410.10   11.08   1
  -1  -5  -4   89.02    9.51   1
  -1  -4  -3  208.03    9.61   1
   0  -9 -10  120.24   17.73   1
   3  -3  -3  134.75   11.11   1
   5  -6  -9   68.11   17.16   1
   6   6   2  407.71    8.06   1
   7  -4  -8   41.51   15.30   1
   8  -2  -6   -1.53   11.13   1
  -5 -10 -10   72.37   11.84   1
  -4 -10 -10    9.92   10.59   1
  -3  -7  -6   22.84    7.89   1
  -1  -6  -5  842.33   22.44   1
   1  -7  -7   35.57    9.37   1
   2  -6  -6  413.65   21.01   1
   3  -4  -4 1057.55   27.06   1
   6  -5  -8   -9.65   13.23   1
   6   2   0  880.52   14.60   1
  -7  -9  -9  101.40    9.40   1
  -4  -8  -7   74.48    9.61   1
  -4  -5  -4  748.28   13.38   1
  -3  -8  -7  277.51   15.52   1
  -1  -9  -9  167.16   15.39   1
   0  -5  -4    5.83    5.32   1
   0  -4  -3 1154.27   21.36   1
   3  -5  -5   46.12   11.27   1
   5   0  -1  784.94   17.30   1
   6  -4  -6  164.96   17.28   1
  -5  -7  -6    3.25    4.84   1
  -1  -3  -2 1285.77   16.83   1
   1  -8  -8   -3.48   11.71   1
   4   5   2  100.19    5.54   1
   5  -6  -8   39.41   15.73   1
   7  -1  -3  631.35   21.63   1
   8   0  -3   74.74   10.36   1
   9   0  -4   42.30   10.58   1
   9   1  -3    2.34    7.80   1
  -7 -10 -10    4.96    7.86   1
  -5 -12 -13   59.79   15.68   1
  -5 -11 -11   12.64   11.05   1
  -5  -6  -5  447.04   11.29   1
  -4  -9  -8   85.05   11.44   1
  -3  -9  -8  116.94   13.51   1
   1  -6  -5  210.74   14.81   1
   1   2   1  328.79    6.46   1
   4  -3  -3   84.02   10.51   1
   5  -5  -6   91.32   15.49   1
   7  -2  -4   37.08   10.84   1
   8  -2  -5   13.63   10.96   1
  -2  -3  -2 1179.21   13.49   1
   0  -8  -7    2.83   11.13   1
   1  -3  -2 1529.89   23.44   1
   2   0   0  626.69    9.23   1
   4  -2  -2   10.58    5.65   1
   6  -5  -7    4.28    9.39   1
   7  -3  -5  114.43   14.86   1
  -7  -3  -4   84.96    4.44   1
  -4 -10  -9   -4.92    9.34   1
  -2   1   0 1259.32   16.49   1
   1  -7  -6   45.77    9.37   1
   2  -5  -4    1.87    8.40   1
   2  -4  -3  956.20   23.39   1
   5  -6  -7   14.57   14.48   1
  -6  -9  -8   92.40    9.56   1
  -6  -8  -7   -4.89    5.23   1
  -5 -12 -12  103.53   16.09   1
   0  -9  -8  311.92   21.52   1
   1  -8  -7  184.99   17.42   1
   2  -6  -5    3.45    7.31   1
   4  -1  -1  173.37   10.14   1
   6  -4  -5  226.51   18.27   1
   7  -4  -6  133.56   16.97   1
  -6  -7  -6   26.35    5.15   1
  -6  -2  -3  831.98   12.99   1
  -4  -2  -2  138.13    3.54   1
   2  -7  -6  682.24   27.04   1
   3  -4  -3  809.73   23.27   1
   5  -7  -8  229.00   22.39   1
   6  -5  -6   45.43   14.50   1
  -5 -11 -10    7.01   10.29   1
   3   0   0   67.41    4.97   1
   8  -2  -4   69.40   12.40   1
   8  -1  -3  244.87   15.54   1
   9   0  -3   24.77    9.34   1
  -5  -5  -4  257.16    6.55   1
  -4  -4  -3   16.06    3.01   1
  -3  -7  -5  283.83   13.16   1
  -2  -6  -4  929.77   21.10   1
   0 -10  -9  178.93   17.06   1
   0  -2  -1  334.10    8.52   1
   1  -2  -1   39.92    4.28   1
   3  -3  -2  708.72   19.05   1
   5  -6  -6   23.33   14.00   1
   7  -3  -4  175.20   15.79   1
   7   2   0  755.02   15.02   1
   8   0  -2   45.93    8.71   1
   8   3   0   24.29    4.86   1
   9   1  -2   15.72    7.67   1
  -7 -10  -9   37.36    9.54   1
  -7  -9  -8   70.81    8.49   1
  -5 -12 -11  142.01   16.18   1
  -4  -9  -7  195.85   13.64   1
  -4  -8  -6   82.94    9.34   1
   0  -8  -6  109.80   14.43   1
   0  -5  -3   42.15    8.42   1
   1  -7  -5  101.77   13.22   1
   1  -6  -4  102.10   11.69   1
   2  -2  -1   77.93    6.00   1
   4  -8  -8    6.91   10.30   1
   7  -4  -5  109.95   15.70   1
  -4 -10  -8   13.14    9.96   1
   0  -9  -7  262.06   19.85   1
   1  -8  -6  213.51   17.65   1
   4  -3  -2   19.20    8.46   1
   5  -7  -7  168.53   20.05   1
   6  -5  -5   80.77   15.31   1
   6  -4  -4  203.19   17.26   1
  -7  -8  -7  352.87   11.25   1
  -6  -6  -5   40.87    3.94   1
  -5 -10  -8   85.36   11.00   1
  -2  -5  -3  104.14    8.37   1
   1   3   1  113.63    5.97   1
   2  -6  -4   -9.08    8.97   1
   2  -5  -3    1.36    7.74   1
   3  -9  -8   -2.45   14.35   1
   3  -2  -1    2.04    4.67   1
  -5 -13 -12   24.27   10.79   1
  -5 -11  -9   62.24   11.88   1
   0  -4  -2  614.28   15.85   1
   4  -8  -7    6.24   14.11   1
   5  -5  -4   66.40   13.82   1
   6  -6  -6   11.79   10.42   1
   7   4   1    8.00    1.91   1
   8  -2  -3   30.25   10.51   1
  -2 -12 -10   74.00   16.84   1
  -1  -2  -1  336.21    6.79   1
  -1   1   0 1096.36   13.02   1
   2  -4  -2  216.46   12.60   1
   3  -5  -3   91.04   11.77   1
   4  -2  -1  240.33   12.38   1
   5  -6  -5   33.15   10.63   1
   8  -1  -2  242.70   15.95   1
   9   0  -2   10.37    8.13   1
  -5 -12 -10  109.09   14.67   1
  -4  -6  -4 1151.00   18.50   1
  -1  -4  -2  648.75   14.55   1
   5  -7  -6   86.30   13.96   1
   5   0   0  292.33   10.65   1
   6   3   1  321.45    5.97   1
   7  -3  -3  127.43   14.25   1
  -6 -12 -10  109.66   13.32   1
  -5  -7  -5   13.97    4.63   1
  -3  -9  -6  325.11   17.01   1
   0  -9  -6  108.37   15.29   1
   3  -4  -2  528.27   18.96   1
   4  -7  -5  177.10   18.11   1
   6  -5  -4   40.75   13.46   1
   6  -4  -3  107.09   14.26   1
   7  -2  -2   52.78   10.52   1
  -4 -10  -7  172.82   14.03   1
  -3  -8  -5   21.38    8.13   1
   0 -10  -7  256.59   20.87   1
   1  -8  -5   60.20   10.41   1
   1  -7  -4  115.51   13.46   1
   2   3   1  839.34   11.24   1
   4  -8  -6    6.32   13.37   1
   6  -6  -5    6.66    9.98   1
   8   0  -1  104.96    9.85   1
   9   1  -1   39.01    7.74   1
  -8  -5  -6  158.85    4.75   1
  -6 -13 -11   16.73   11.32   1
  -6  -8  -6   54.02    7.01   1
  -4 -11  -8   18.63    7.95   1
  -4  -9  -6  288.47   14.92   1
  -2 -12  -9   53.45   15.68   1
  -1  -6  -3  220.41   12.49   1
   1  -6  -3  153.88   12.69   1
   1  -3  -1  629.55   15.25   1
   2  -7  -4   47.03   12.46   1
   4  -4  -2  217.86   14.66   1
  10  -3  -5   26.64   14.51   1
  -7 -10  -8    2.32    7.60   1
  -5 -11  -8   77.26   11.76   1
  -5 -10  -7   91.77   10.59   1
  -3  -7  -4  542.28   16.66   1
  -2  -4  -2 1217.27   17.14   1
  -1 -12  -9   21.71   11.82   1
   2  -6  -3  127.10   11.33   1
   2  -1   0 1245.01   16.30   1
   3  -3  -1  566.02   17.59   1
   5  -7  -5  165.42   19.07   1
   5  -6  -4   84.87   12.67   1
   8  -3  -3   93.63   11.49   1
  -5 -12  -9  152.97   15.50   1
  -3 -13 -10   81.51   13.71   1
   0  -3  -1  597.00   13.30   1
   1  -5  -2   19.59    7.85   1
   4  -3  -1  295.24   14.48   1
   4  -1   0   20.64    6.58   1
   5  -8  -6   86.93   14.85   1
   5   2   1  988.30   11.30   1
   7  -4  -3  151.54   15.97   1
   8  -2  -2   27.62    9.95   1
  -5 -13 -10   36.49   13.20   1
  -1  -9  -5  225.37   17.11   1
   0  -5  -2  105.87    9.80   1
   2  -5  -2    2.68    5.53   1
   4  -8  -5   16.26   13.59   1
   6  -5  -3  142.17   16.60   1
   7  -3  -2   86.91   12.84   1
  -7  -9  -7  315.53   11.97   1
  -6 -13 -10    9.54   10.84   1
  -2 -12  -8    8.05   14.09   1
  -2 -11  -7   30.13   10.33   1
   0  -9  -5   99.10   12.35   1
   0  -8  -4   -2.68   10.18   1
   1  -8  -4   15.95   11.07   1
   3  -5  -2    2.91    6.07   1
   8  -1  -1  296.95   15.49   1
   9   0  -1   13.49    7.89   1
  10  -3  -4   -2.59   12.29   1
  -5  -6  -4   82.05    5.45   1
  -4 -11  -7   16.29   10.26   1
  -1 -12  -8    9.99   10.76   1
  -1  -5  -2   44.94    7.96   1
   2 -10  -6  147.23   18.79   1
   5  -7  -4  280.46   21.87   1
   6  -4  -2   72.10   10.65   1
   7  -2  -1   31.07    9.51   1
   7   3   1   53.87    3.76   1
   9   2   0   78.08    7.08   1
  -5  -2  -3  405.76    8.48   1
  -4 -10  -6  337.84   17.20   1
  -3 -13  -9   69.47   12.93   1
  -3  -9  -5   89.61    9.61   1
   3  -9  -5   24.01   13.97   1
   5  -8  -5   37.28   12.18   1
   5  -6  -3   64.05   14.40   1
   6   2   1  761.75   12.00   1
  -7  -4  -5  148.18    5.10   1
  -6  -7  -5    2.50    3.63   1
  -5 -12  -8  254.71   17.60   1
  -4  -5  -3 1172.10   14.90   1
  -1  -7  -3  485.76   18.51   1
   3  -8  -4   72.54   12.38   1
   3  -4  -1  913.54   23.05   1
   3  -2   0   52.41    7.73   1
   4  -2   0  122.47    9.88   1
   5  -5  -2  221.24   17.34   1
  -6  -9  -6   60.01    8.44   1
  -6  -3  -4  316.88    7.39   1
  -5 -11  -7    1.80    8.56   1
  -4  -9  -5  102.41   10.51   1
  -3  -8  -4    4.35    7.37   1
  -2  -1  -1    0.26    1.24   1
  -1  -3  -1  114.14    5.54   1
   1  -6  -2  183.63   13.26   1
   2  -2   0   12.16    5.44   1
   4  -9  -5   17.00   14.53   1
   4  -8  -4   77.89   15.84   1
   4  -4  -1 1124.04   27.09   1
   8  -2  -1   49.95   10.52   1
   8   0   0   41.40    7.54   1
  -5 -10  -6  404.18   17.04   1
  -2 -12  -7   -2.23   13.18   1
  -1 -12  -7  -13.86   13.64   1
   0 -10  -5  330.93   22.21   1
   0  -9  -4  153.01   16.24   1
   0  -4  -1  157.81    9.57   1
   0   2   0 1046.31   14.07   1
   4  -7  -3  264.86   18.01   1
   5   5   1   18.47    3.48   1
   6  -5  -2  313.27   20.54   1
   7  -3  -1   -1.31    9.42   1
   7  -1   0  527.31   17.97   1
   7   2   1  414.21   10.46   1
   7   5   1  118.36    3.62   1
  10  -3  -3    1.84   11.87   1
  -7  -8  -6  183.18    7.89   1
  -6 -13  -9    5.16   10.30   1
  -6 -12  -8  296.54   17.00   1
  -2   0  -1   18.54    3.17   1
   1  -9  -4  105.72   12.64   1
   4   4   1   73.08    4.18   1
   5  -7  -3  196.39   19.51   1
   8   4   1   30.81    2.59   1
  -7 -10  -7   22.98    7.49   1
  -1  -6  -2   98.57    9.96   1
   0  -8  -3    6.86   10.40   1
   0   1   0  449.92    6.59   1
   1  -8  -3   65.58   10.36   1
   1  -2   0  156.46    7.57   1
   2  -5  -1   14.44    7.94   1
   3  -9  -4   21.96   13.94   1
   3  -5  -1   42.83    9.77   1
   5  -6  -2   13.02   12.03   1
   6  -4  -1   95.36   13.31   1
   8   3   1  445.57    9.71   1
  -4 -11  -6   37.84   10.76   1
  -4  -8  -4   -1.04    6.06   1
   3  -3   0  755.02   19.88   1
   4  -3   0   26.17    8.25   1
   8  -1   0  529.63   19.18   1
   9   0   0   14.02    7.62   1
  -5 -12  -7  167.47   15.08   1
  -5  -7  -4  175.61    8.62   1
  -3  -9  -4   50.76   10.08   1
  -3  -7  -3  219.51   11.57   1
   1  -7  -2  476.74   20.66   1
   2  -7  -2   37.22   11.73   1
   2  -3   0  714.75   17.39   1
   4  -9  -4   -3.21    9.54   1
   4  -8  -3   76.26   15.68   1
   5  -5  -1  407.09   20.99   1
   5   0   1  190.79    8.93   1
   7  -4  -1  144.81   15.38   1
   7  -2   0  140.11   12.51   1
  -4 -10  -5  414.12   18.37   1
  -4  -6  -3  767.11   14.91   1
  -2 -13  -7  101.53   18.20   1
  -2 -12  -6   38.49   14.53   1
  -2  -6  -2  810.37   19.47   1
   0 -11  -5   20.95   10.70   1
   0 -10  -4  307.39   21.37   1
   0  -5  -1  196.23   11.70   1
   3   1   1   51.40    2.95   1
   4  -7  -2  217.09   18.56   1
   6  -3   0   18.86    9.42   1
   6   0   1  367.86   12.47   1
  10  -3  -2    0.32   11.36   1
  -6 -13  -8   59.85   13.76   1
  -5 -11  -6    5.72    8.58   1
  -3 -13  -7  126.56   14.74   1
  -2 -11  -5   82.59   12.01   1
   0  -1   0  455.12    6.81   1
   2 -10  -4  114.77   14.82   1
   5  -8  -3   69.56   13.12   1
   6  -5  -1  256.89   19.09   1
   8  -2   0  228.98   15.12   1
  -1  -7  -2  659.59   20.32   1
   0  -9  -3  107.85   12.38   1
   1  -6  -1   24.07    9.02   1
   2  -6  -1   20.78    7.30   1
   3  -9  -3   84.01   15.96   1
   3  -6  -1   80.71   10.34   1
   3  -4   0  921.40   23.94   1
   3   0   1   18.18    3.93   1
   4  -1   1  692.65   16.48   1
   5  -7  -2  113.92   14.04   1
   5   4   1  189.71    4.70   1
   7  -3   0   75.48   11.82   1
  -7  -9  -6  481.90   13.10   1
  -6 -12  -7  210.32   14.72   1
  -4  -9  -4   45.32    8.68   1
  -3  -8  -3   -0.31    7.24   1
  -1  -9  -3  154.23   13.11   1
   1  -8  -2  291.40   18.59   1
   2  -4   0  781.06   20.24   1
   5  -6  -1   13.09   12.11   1
  10  -4  -2   13.92   13.79   1
  -5 -10  -5  227.77   13.56   1
  -4 -11  -5    4.00    9.31   1
  -2 -13  -6   97.07   17.44   1
  -1  -5  -1   80.15    7.48   1
   0  -2   0 1099.57   14.85   1
   4  -8  -2  128.90   17.24   1
   6  -4   0   78.07   12.76   1
   7  -1   1  453.82   16.70   1
   8   0   1   34.03    7.14   1
   9   2   1   40.65    6.18   1
  -2 -12  -5   36.16   14.07   1
  -2  -2  -1  733.57    6.35   1
   0 -11  -4   60.51   12.19   1
   3  -5   0  354.81   17.45   1
   4  -2   1  156.59   10.59   1
   8  -3   0    2.57    9.66   1
  10  -3  -1    7.63   11.36   1
  -5 -12  -6  196.25   15.61   1
  -3 -13  -6  162.79   15.66   1
  -2 -11  -4  134.71   15.98   1
  -2  -3  -1  819.26   11.19   1
   0  -3   0   68.87    6.38   1
   1  -7  -1  586.92   22.59   1
   2 -10  -3   56.59   12.14   1
   2  -7  -1   80.60   10.87   1
   2  -5   0  183.37   13.08   1
   3  -2   1  407.85   13.99   1
   7  -4   0   20.48    8.56   1
   8  -1   1  318.38   15.30   1
  -4 -10  -4  210.35   14.26   1
  -3  -9  -3  121.02   11.91   1
  -2  -4  -1 1113.87   16.71   1
  -1  -6  -1  230.41   12.75   1
   3  -9  -2   52.00   14.99   1
   4  -3   1  151.77   11.59   1
   6  -5   0  149.53   16.23   1
   7  -2   1  280.40   15.42   1
   9   0   1    7.52    7.02   1
  -7 -10  -6   34.78    7.16   1
  -6 -13  -7   63.85   11.73   1
  -5 -11  -5    4.63    8.23   1
  -3  -1  -2   32.63    3.33   1
  -1   1  -1  405.30    8.99   1
   0  -9  -2   44.80   13.07   1
   2  -1   1  653.24   12.78   1
   4  -9  -2   19.73   13.85   1
   6  -3   1   51.43   10.44   1
   9  -5  -1   56.32   15.51   1
  10  -4  -1    6.49   12.81   1
  -2 -13  -5  119.00   18.23   1
  -1 -12  -4   31.11   14.78   1
  -1  -9  -2   33.01   11.63   1
   2  -6   0   22.42    9.66   1
   4  -6   0    2.40    7.84   1
   5  -6   0   14.66   12.22   1
   7  -3   1   43.74   10.83   1
   8  -2   1  243.62   15.29   1
   9  -1   1  136.61   12.14   1
  -5 -13  -6   46.64   12.10   1
  -3  -7  -2   20.64    5.29   1
  -2 -12  -4   13.23   13.01   1
  -2  -5  -1   61.58    6.24   1
   1  -8  -1  232.78   15.61   1
   2   0   1   18.32    3.28   1
   4  -4   1  530.88   20.16   1
  10  -3   0   24.64   11.67   1
  -4 -11  -4    3.47    9.16   1
   0 -10  -2   26.42   13.15   1
   0  -8  -1  398.87   20.07   1
   0  -5   0  461.61   15.52   1
   1  -6   0   32.61    7.38   1
   2 -10  -2   95.84   13.63   1
   6  -4   1   73.64   12.61   1
  -5 -10  -4  314.23   14.90   1
  -4  -9  -3   60.47    9.10   1
  -3  -8  -2    1.71    7.39   1
  -2 -11  -3  137.02   16.01   1
  -2  -6  -1  838.11   19.95   1
   2  -7   0  119.18   14.56   1
   2  -4   1  730.88   20.58   1
   4  -7   0  240.80   19.10   1
   5  -7   0  157.81   17.89   1
   7  -4   1   -1.28   10.32   1
   1  -9  -1    5.14   11.25   1
   1  -7   0  282.93   17.15   1
   3  -5   1  280.80   16.33   1
   4  -9  -1   33.76   14.80   1
   5  -5   1   52.73   10.07   1
   6  -5   1  144.83   15.93   1
  10  -4   0   53.02   14.29   1
  -6 -13  -6   72.19   11.59   1
  -2 -13  -4   54.25   15.90   1
  -1  -4   0  134.27    8.34   1
   0  -9  -1   51.23   12.82   1
   2  -5   1  369.80   16.97   1
   5   0   2   12.88    5.22   1
   8   0   2   -1.60    5.62   1
   1  -3   1  662.91   15.95   1
   3  -8   0  232.75   17.15   1
  -1   0   1 1741.39    8.59   1
   0   2   8  343.52   15.41   1
   0   2   9   99.11   11.34   1
   0   2  10  156.89   14.17   1
   3   3   6  213.06   12.38   1
   4   3   5  654.58   18.25   1
   5   1   0   22.61    2.88   1
   7   4   8   40.16   11.35   1
   7   4  13   43.95   15.62   1
   8   4   8   44.09   11.88   1
  11   3   7   11.18   10.00   1
  -2   0  12    6.79   10.02   1
  -1   1  11  159.43   14.24   1
   3   3  12    5.76   12.25   1
   7   4   9   99.06   14.34   1
   7   4  10  205.92   18.35   1
   7   4  11  209.44   18.89   1
   7   4  12   86.96   13.16   1
   8   4  11   97.73   16.47   1
   8   4  12   25.87   11.12   1
  10   3   6   -3.69    8.47   1
  11   3   8   85.31   14.13   1
   0  -1  -2   29.21    3.54   1
   3   3  11  -13.34   10.86   1
   4   3  13    8.04    9.72   1
  10   2   4   12.66    8.80   1
  11   3   9   25.60   13.42   1
  11   3  10   28.85   14.97   1
  -2   0  11   19.75    9.77   1
  -1   0  13   13.84   12.19   1
  -1   1  10   78.59   11.08   1
   3   2   3    6.29    4.58   1
   3   3   8   -0.04    8.20   1
   3   3   9   29.60   10.31   1
   3   3  10    8.00    8.21   1
   4   3   6  430.07   16.42   1
   4   3  12   30.54   13.96   1
   7   3   5    1.21    6.98   1
  10   3   7    5.02    9.50   1
  -3  -1  11   68.54   11.40   1
  -1   1   9   24.56    8.80   1
   4   3  11   26.32   11.97   1
  10   3   8   23.95   11.23   1
  10   3   9   51.29   13.78   1
  10   3  10   22.35   13.62   1
  -7  -4   1   39.99    3.42   1
  -2   0  10    2.47    8.43   1
  -1   0  12   14.37   10.90   1
  -1   1   7    4.17    6.44   1
  -1   1   8    3.18    7.19   1
   2   1   1    4.99    2.66   1
   4   3   8  -27.94    9.31   1
   4   3   9  -18.29    9.33   1
   4   3  10   33.46   11.67   1
   7   3   6    6.51    8.57   1
   7   3  12   -1.77   12.79   1
  -3  -1  10  244.05   15.21   1
  -2  -1  12   35.12   11.84   1
   3   2  12   29.46   14.13   1
   7   3  11    7.05   12.37   1
   9   2   4   47.94    8.27   1
  10   2   5    7.88    8.26   1
  -2   0   9   -0.19    7.60   1
   2   1  13   17.34   13.65   1
   7   2   3  676.83   16.66   1
   7   3   8   10.93   10.82   1
   7   3   9   11.71   11.44   1
   7   3  10    0.97   12.16   1
  -2   0   8   -0.34    6.67   1
  -1   0  11   13.30    9.97   1
   1   1   2 1439.72   14.96   1
   3   2   4  487.02   13.90   1
   3   2  11   66.04   14.03   1
   6   2   3  839.45   17.78   1
   9   1   2  368.81   13.20   1
  10   2   6    7.83    9.51   1
  -3  -1   9  211.69   13.53   1
  -2  -1  11   43.74   11.52   1
   1   0  13    2.34   13.06   1
   2   1  12   46.14   14.44   1
   3   2  10  268.33   18.44   1
   6   2  12   -2.63   12.86   1
   7   2  12   27.56   14.60   1
   9   2   5   24.03    8.77   1
  10   2   7   12.53   10.76   1
  10   2   8    0.36   11.11   1
  10   2   9   19.26   12.85   1
  -3  -2  11   28.10   10.98   1
  -2   0   4   47.09    5.13   1
  -2   0   7   89.01    8.48   1
  -1   0  10   27.18    9.93   1
   3   2   9  159.34   14.50   1
   9   2   6  230.18   15.87   1
   9   2  10    7.75   13.57   1
  -2  -2  12    4.33   11.24   1
  -2   0   5  447.58   12.15   1
   1  -1  -3  172.41    6.20   1
   2   0  13    2.01   13.45   1
   3   1  12   -9.25   13.77   1
   3   2   8  123.37   12.15   1
   6   2  11    8.36   12.70   1
   7   2   4  932.80   21.72   1
   7   2  11   31.06   10.84   1
   9   2   8   65.47   13.58   1
   9   2   9    1.39   12.39   1
  10   1   4  119.13   11.49   1
  -7  -4   0  110.08    5.19   1
  -2  -1  10  228.40   15.65   1
  -1   0   9   34.28    9.67   1
   3   2   7   32.07    8.44   1
   6   2   4 1053.56   22.15   1
   6   2  10   44.33   12.83   1
   7   2  10   14.03   13.21   1
   9   1   3  249.14   13.27   1
  -3  -2  10   55.84   10.77   1
   2   1  10  254.06   18.26   1
   3   1  11  165.77   17.96   1
   6   1  12   56.81   15.88   1
   7   2   9   79.60   14.44   1
  10   1   5  186.18   14.18   1
  10   1   6   85.90   12.87   1
  10   1   8   14.40   12.76   1
  10   1   9   23.45   13.76   1
  -3  -1   7  235.37   11.77   1
  -2  -2  11   22.43   11.19   1
  -1   0   8    8.65    7.87   1
   1   0  11    2.48   11.64   1
   2   0  12    6.80    9.35   1
   6   1   1    1.03    3.74   1
   6   2   6  169.68   12.88   1
   6   2   8  249.61   17.51   1
   7   2   6  217.11   14.59   1
   7   2   8  184.06   14.47   1
   9   1  10   47.42   15.24   1
  10   1   7   45.13   12.41   1
  -3  -3  11    3.52    7.90   1
  -2  -1   9  271.69   15.40   1
   2   1   9   86.34   12.84   1
   6   1  11   41.20   14.33   1
   8   0   0   48.56    5.66   1
   9   0   1    1.92    5.34   1
   9   1   4   16.46    7.85   1
   9   1   9  124.54   16.88   1
  -3  -1   6  538.78   14.70   1
   1  -1  12   11.86   13.33   1
   2   1   2    5.81    3.85   1
   9   1   5   33.29    9.45   1
   9   1   6   97.43   12.63   1
   9   1   7  235.34   17.72   1
   9   1   8  230.15   19.02   1
  -4  -3   9   -1.09    9.99   1
  -3  -2   9   40.90    9.78   1
  -2  -1  -1   -1.57    2.47   1
   0  -2  12   48.17   14.42   1
   2  -1  12   -7.17   12.97   1
   3   1   9  452.63   21.52   1
   6   1  10   30.07   12.69   1
  -3  -1   5  858.44   16.14   1
  -2  -1   8  209.18   13.06   1
   0  -1  -3   56.52    4.85   1
   2   1   7  102.90   10.75   1
   6   1   9  122.28   15.59   1
   9   0   9   14.07   14.21   1
  -3  -3  10    8.70    9.79   1
  -1   0   2  197.46    5.26   1
   1  -2  12   38.35   15.47   1
   1  -1  11    9.12   12.76   1
   5   0  11    2.44    9.19   1
   6   0  11   33.51   11.29   1
   6   1   2   12.67    5.57   1
  -3  -2   8   10.66    7.67   1
   1   0  -1 1659.10    8.07   1
   3   1   2   30.84    4.76   1
   4  -1  -4   -1.50    2.69   1
   6   1   8  239.29   17.80   1
   8   0   9   -6.56   13.19   1
   9   0   8   -3.39   12.13   1
  -4  -3   8   26.49   10.15   1
  -3  -1   2  107.75    3.34   1
  -3  -1   3   72.58    4.74   1
  -2  -1   7  117.06    9.95   1
   0  -2  11   39.72   10.39   1
   2   0   9   38.28   12.01   1
   2   1   4    7.88    5.38   1
   2   1   5    5.38    5.04   1
   5   0  10   10.33   12.67   1
   5   1   2   37.35    5.70   1
   6   0  -1  473.94    7.75   1
   6   0  10   14.26    9.57   1
   8   0   1   24.27    6.29   1
   9   0   7   30.19   12.43   1
   1  -2  11   47.04   14.40   1
   1  -1  10   16.74   12.20   1
   4  -1  11   10.54   13.22   1
   5  -1  11    9.54   13.29   1
   6   1   3  376.41   13.34   1
   6   1   6   39.53   10.14   1
   8   0   8   20.46   13.13   1
   9   0   4    4.46    8.47   1
   9   0   5   15.74    9.61   1
   9   0   6   26.63    8.49   1
  -7  -4   3  166.09    5.03   1
  -4  -4   9   50.50   10.67   1
  -3  -3   9    6.13    9.17   1
   3   1   4   27.46    7.03   1
   3   1   5  271.52   13.12   1
   5   0   9   91.28   14.25   1
   6   0   9   64.03   11.44   1
   8  -1   9   10.99   13.55   1
   8   0   7   81.89   14.29   1
   9  -1   8   16.29   13.50   1
  -3  -2   7    4.86    6.54   1
  -2  -1   6  320.80   12.74   1
   0  -3  11    3.67   12.37   1
   0  -2  10   30.86   12.69   1
   5  -1  10   38.13   13.79   1
   8   0   2    1.81    7.06   1
   8   0   6   20.40   10.97   1
   9  -1   7  -14.20   11.46   1
  -1  -4  11    3.88   13.51   1
   4  -1  10   18.94    9.55   1
   5   0   8   84.67   13.31   1
   6   0   8  106.23   12.66   1
   8  -1   8   -6.50   12.56   1
   8   0   4    2.14    9.90   1
   8   0   5   15.06    9.85   1
  -4  -3   7   51.73    8.58   1
   1  -2  10   11.19   13.02   1
   2  -1   9  130.19   15.39   1
   2   0   7  255.36   14.66   1
   5  -1  -4  105.56    3.98   1
   9  -1   6    6.17   11.06   1
  -3  -3   8   75.10   10.54   1
  -2  -1  -2    5.87    2.77   1
  -2  -1   5  676.20   15.85   1
   5  -1   9    3.99   12.07   1
   6   0   7   56.20   10.16   1
   7  -2   9   18.59   15.02   1
   8  -1   7    5.03   11.65   1
   9  -1   2  112.25   11.83   1
   9  -1   4   96.32   12.58   1
   9  -1   5   67.75   12.59   1
  -4  -5   9   58.90   12.11   1
  -4  -4   8  145.52   12.77   1
  -3  -2   6    6.50    5.88   1
   0  -3  10    8.99   12.21   1
   0  -2   9  167.67   13.98   1
   1  -1   8   45.35   11.32   1
   4  -2  10   80.67   12.91   1
   5   0   7   23.86    8.37   1
   8  -2   8   14.75   13.49   1
   9  -1   3  195.47   13.86   1
  -1  -4  10   48.00   13.89   1
   8  -1   6    8.10    7.73   1
  10  -3   5   30.72   13.71   1
   0  -4  10   13.49   13.84   1
   3  -3  10   21.83   14.12   1
   4  -1   8   81.31   13.99   1
   5  -1   8    3.22    7.53   1
   5   0   6   13.90    6.89   1
   6   0   0  266.76    8.43   1
   8  -2   7   25.39   13.35   1
   8  -1   5   53.92   11.57   1
  -4  -3   6   73.05    8.00   1
  -1  -5  10   34.76   14.20   1
   1  -1   7  161.24   13.09   1
   4  -2   9   48.82   10.90   1
   5   0   5   14.79    8.56   1
   8  -1   0  516.25   14.51   1
   8  -1   4  172.16   13.95   1
  -3  -3   7  117.38   11.11   1
   0  -3   9   33.93    9.84   1
   2   0   5  783.06   19.33   1
   5  -1   7   48.13   12.39   1
   7  -2   7   92.20   15.58   1
   8  -2   6   54.57   13.49   1
   8  -1   3  174.40   12.80   1
  -5  -5   7   68.58   10.27   1
  -4  -5   8   64.59   11.58   1
  -4  -4   7   89.09   10.67   1
  -3  -2   5   -4.88    4.78   1
  -1  -4   9   74.26   14.16   1
   1  -2   8  373.87   20.08   1
   3  -3   9    9.97   12.26   1
   4  -3   9    5.92   12.69   1
   4  -1   7  267.87   17.31   1
   5   0   4    7.80    7.65   1
   8  -1   2  302.44   14.31   1
  -2  -5   9   25.74   12.44   1
   2   0   4  677.40   16.97   1
   4  -2   8   75.09   11.53   1
   4  -1  -5   17.09    3.49   1
   7  -3   7   10.57   13.25   1
   7  -2   6   64.83   13.57   1
   8  -2   5  122.23   14.30   1
  -3  -1  -1   40.67    3.63   1
   0  -4   9   34.82   10.54   1
   1   0   3 9764.76   50.00   1
   3  -4   9   16.79   13.53   1
   5  -1   6  203.57   15.56   1
   8  -2   4  170.98   14.67   1
  -2  -6   9   19.99   13.51   1
  -1  -5   9   28.58   10.15   1
   1   0  -2  186.89    5.04   1
   4  -3   8   24.24   12.80   1
   4  -1   6  272.14   16.01   1
   5   0   0  280.90    8.03   1
   5   0   2   15.62    5.88   1
   9  -4   4    3.98   12.28   1
  -8  -4  -1   23.75    3.90   1
  -4  -3   5  296.64   11.63   1
  -1  -6   9   13.42   14.10   1
   1  -2   7  248.41   16.30   1
   2   0   3  700.80   15.06   1
   4  -2   7  302.41   18.77   1
   5   0   1  191.41    8.21   1
   7  -3   6   82.76   15.12   1
   7  -2   5  154.78   15.19   1
   8  -2   3   83.02   11.28   1
  -5  -6   7    2.45    8.73   1
  -4  -5   7   71.95   11.17   1
  -4  -4   6   45.08    9.59   1
   6  -4   7   28.30   14.78   1
   8  -2   2  117.74   11.54   1
  -7  -4   2   64.71    3.42   1
  -5  -5   6   24.78    8.28   1
  -3  -2   4    2.61    4.35   1
   1  -1   5 1961.68   30.99   1
   3  -4   8    4.26   12.69   1
   4  -1   5  104.79   11.20   1
   7  -4   6    1.56    9.60   1
   7  -3   5  177.52   16.92   1
   7  -2   4  124.62   13.25   1
   8  -2   1  239.41   14.00   1
  -1  -5   8    8.53   11.96   1
   0  -2   6   18.24    6.37   1
   4  -3   7   70.00   11.00   1
   4  -2   6  383.39   19.18   1
   5  -1   4  131.58   11.74   1
  -3  -7   8    0.15    8.93   1
  -2  -6   8    9.84    8.98   1
   1  -2   6   78.69   10.95   1
   2  -5   8   33.76   14.20   1
   2   0   2  162.84    7.23   1
   3  -5   8   59.03   12.55   1
   5  -5   7   75.78   17.11   1
   5  -1  -5   48.34    3.79   1
   7  -4   5   -0.98   12.32   1
   7  -2   3   49.37   10.05   1
  -2  -7   8   18.31   13.61   1
  -1  -4   7  155.93   14.99   1
   0  -1   4  921.12   18.31   1
   4  -1   4  232.58   12.99   1
   7  -3   4   60.07   12.43   1
  -8  -4   0  169.82    4.47   1
  -7  -3  -1   48.05    4.09   1
  -3  -3   5  107.98    9.02   1
   1  -1   4 2568.48   32.08   1
   3  -4   7    9.77   12.00   1
   4  -3   6   90.30   13.29   1
   7  -2   2  141.24   11.61   1
  -5  -6   6   17.88    9.07   1
  -4  -5   6   10.08    8.10   1
  -4  -3   4  727.45   15.64   1
  -2  -1   2    3.97    2.92   1
   1   0   1 1558.41   13.25   1
   4  -2   5  315.49   15.57   1
   6  -4   5   44.82   14.01   1
   7  -4   4   -2.51   11.48   1
   7  -3   3    0.49    9.16   1
  -4  -4   5   29.17    7.18   1
  -1  -5   7  158.87   16.07   1
   0  -3   6    5.56    6.40   1
   2  -5   7   98.38   15.52   1
   2   0  -4   53.45    5.01   1
   2   0   1   20.71    3.77   1
   5  -5   6   47.34   11.68   1
   7  -2   1  279.95   13.20   1
  -5  -5   5   13.64    7.32   1
  -3  -7   7    5.99    8.36   1
  -2  -6   7   24.21    9.21   1
  -1  -6   7   35.65   13.47   1
   1  -2   5    5.13    5.31   1
   2  -6   7   36.34   14.44   1
   4  -1   3 1061.34   21.97   1
   5  -1   2  237.87   11.54   1
  -3  -8   7   63.96   12.37   1
  -3  -2   3   -1.87    3.77   1
  -2  -8   7   43.25   15.66   1
  -2  -7   7    5.02   12.23   1
  -1   0  -2 1457.34   16.43   1
   1  -6   7   -1.09    9.08   1
   3  -4   6   -7.05    7.62   1
   4  -3   5  -11.09    9.73   1
   6  -4   4   25.33   12.53   1
   7  -4   3    0.39   10.22   1
   7  -3   2    7.46    8.46   1
   7  -2   0  136.60    9.44   1
   8  -6   2   78.30   15.56   1
   0  -4   6  268.03   17.05   1
   2  -4   6    5.89    7.58   1
   5  -5   5   43.66   14.74   1
  -6  -7   5   48.91    9.86   1
  -2  -5   6  140.15   13.83   1
   1  -1   3 1917.70   24.90   1
   3  -3   5   13.35    7.01   1
   5  -1   1  351.66   11.91   1
   6  -6   4   63.26   15.67   1
   6  -5   4   31.42   10.18   1
   7  -4   2    9.45    9.62   1
   7  -3   1   50.97   10.57   1
   7  -2  -1   27.21    5.64   1
   8  -6   1   63.78   13.69   1
  -5  -6   5   21.05    8.56   1
  -4  -5   5   16.59    7.86   1
  -1   0  -1 1513.94   12.77   1
   0  -2   4  394.01   14.55   1
   2  -6   6   52.75   14.31   1
   4  -1   2 1300.27   22.14   1
   6  -4   3   65.51   12.75   1
   7  -2  -2   35.30    5.57   1
  -6  -8   5   16.90   11.61   1
  -6  -2  -1  760.58   12.00   1
  -4  -9   6    1.62   13.20   1
  -3  -7   6    7.27   11.38   1
  -2  -6   6    7.08   10.95   1
   1  -2   4  329.69   14.01   1
   2  -7   6   18.23   10.28   1
   3  -4   5  104.50   13.47   1
   4  -3   4   76.75   11.67   1
   4  -2   3  619.97   18.99   1
  -4  -4   4  135.74    9.90   1
  -3  -9   6    4.02   13.45   1
  -3  -8   6   84.86   15.26   1
  -2  -8   6   65.04   15.55   1
  -2  -7   6   22.06   12.69   1
   1  -7   6   -1.50    8.77   1
   6  -6   3   74.20   14.97   1
   6  -5   3  294.20   20.01   1
   7  -4   1    1.71    8.76   1
   7  -3   0   65.42    8.82   1
  -7  -3   0  310.15    5.17   1
  -6  -6   4   41.39    9.12   1
  -5  -7   5  145.31   13.61   1
  -5  -5   4   58.83    8.62   1
  -4  -3   3  598.18   13.11   1
  -2   0  -2  156.57    7.11   1
   0  -4   5  197.84   14.19   1
   3  -3   4   48.46    9.58   1
   2  -5   5  361.54   19.21   1
   6  -4   2  106.35   12.74   1
   7  -3  -1   -0.16    7.19   1
   2  -7   5    7.33    9.39   1
   2  -6   5  148.78   14.54   1
   3  -4   4  274.67   16.92   1
   4  -7   4   81.87   13.61   1
   4  -3   3   59.05   10.03   1
   5  -7   3   -4.47   13.11   1
   6  -5   2  254.98   17.98   1
   7  -4   0   38.10    9.49   1
  -5  -4   3  133.69    7.97   1
  -4  -9   5    3.14   11.93   1
  -3  -4   4  667.68   18.37   1
  -2  -6   5    6.13   10.37   1
   0  -1   2 1448.64   17.49   1
   1  -8   5   41.53   14.88   1
   1  -7   5   10.29   12.29   1
   1  -6   5  155.91   14.08   1
   1  -3   4    5.54    5.36   1
   1  -1   2  137.37    7.19   1
   4  -2   2  468.71   15.69   1
   5  -6   3   58.18   11.62   1
  -6  -7   4  135.51   11.73   1
  -5  -6   4   19.05    9.16   1
  -3  -9   5   10.73   12.67   1
  -3  -8   5  120.08   15.59   1
  -2  -7   5   14.64   12.03   1
   0  -8   5   34.85   14.40   1
   0  -2   3  202.63   10.11   1
   1  -2   3   -2.68    6.38   1
   3  -5   4  163.98   13.57   1
   5  -1  -1   73.61    5.24   1
   6  -4   1   79.06   11.03   1
   7  -4  -1  160.43   13.04   1
   7  -3  -2   63.00    7.04   1
  -6  -8   4    0.80    8.72   1
  -2  -8   5  171.79   15.52   1
  -2   0  -1   20.81    3.39   1
   2  -5   4  175.37   15.56   1
   3  -3   3   21.09    8.38   1
   6  -5   1  154.92   14.46   1
  -6  -9   4   18.05   10.50   1
  -3  -3   3 1051.03   18.28   1
  -3  -2   2    0.34    3.73   1
   2  -6   4  120.98   15.42   1
   5  -7   2    7.12   13.11   1
   5  -6   2    1.54   11.67   1
  -5  -7   4  136.25   12.49   1
   1  -8   4   95.40   15.93   1
   3  -4   3  260.32   15.54   1
   4  -3   2   11.85    5.99   1
   4  -1   0   36.89    4.94   1
   7  -4  -2  175.84   12.34   1
  -7  -5   2   60.83    5.60   1
  -5  -1  -1    4.12    3.54   1
  -4 -10   4   65.23   14.88   1
  -1  -5   4   69.09   10.89   1
   0  -9   4   43.75   11.22   1
   1  -7   4   77.68   11.89   1
   1  -6   4   44.15    9.61   1
   6  -4   0   95.58   10.64   1
  -7  -8   3   -1.08    9.43   1
  -6  -6   3  166.90   10.38   1
  -6  -3   1  512.62    5.89   1
  -4  -9   4   33.43   12.70   1
  -4  -4   3  267.55   10.70   1
  -3 -10   4    4.48    9.88   1
  -3  -9   4   61.13   14.50   1
  -1  -9   4   78.81   13.00   1
  -1  -6   4   58.07   12.15   1
   0  -8   4  103.04   13.26   1
   5  -7   1   78.51   14.85   1
   6  -5   0  149.80   13.42   1
  -7 -10   3   36.82   11.42   1
  -7  -9   3   23.87    9.48   1
  -5  -5   3   24.64    6.01   1
  -3  -8   4  120.61   15.05   1
  -3  -7   4  103.18   13.09   1
  -1  -3   3  216.58   11.22   1
   0  -3   3   -1.98    7.12   1
   2  -7   3   67.52   13.51   1
   2  -5   3  125.83   13.21   1
   2  -1   1  643.26   12.21   1
   3  -3   2   89.57    9.55   1
   5  -6   1   13.86   11.09   1
   5  -1  -2  521.20    9.24   1
  -6  -7   3  268.97   15.00   1
   1  -9   3   46.50   11.32   1
   2  -6   3   21.03   11.08   1
   6  -4  -1  102.86   11.15   1
  -8  -5   1   82.25    4.51   1
  -6  -8   3   -8.94   10.24   1
  -5 -11   3   62.49   15.17   1
  -3  -4   3 1456.53   24.33   1
  -1 -10   3   17.54   14.14   1
   0  -9   3   38.27   13.79   1
   1  -8   3  203.17   18.39   1
   1  -2   2  110.09    7.74   1
   3  -4   2  253.65   14.33   1
   4  -8   1  256.44   20.49   1
   6  -5  -1  262.04   15.27   1
  -7  -2  -1  394.18    8.99   1
  -6  -2   0  858.73    8.26   1
  -5  -6   3   41.72    7.87   1
  -4  -5   3  120.00    9.40   1
  -4  -3   2  255.83    8.17   1
  -1  -4   3 1025.42   22.93   1
   0  -2   2  183.84    8.38   1
   1  -6   3    3.95   10.29   1
   3  -2   1  384.16   12.85   1
   5  -7   0  145.17   15.89   1
  -7  -4   1   45.54    3.30   1
  -4 -10   3   65.96   14.21   1
  -1  -9   3   92.61   13.01   1
   1  -1   1  386.61    8.90   1
   4  -9   0   61.43   15.52   1
   4  -2   0  132.11    8.21   1
   5  -6   0   -0.92    9.81   1
  -4  -9   3  126.42   15.06   1
  -3  -9   3   11.38   12.15   1
   0 -10   2   -3.93   12.44   1
   3   1  -4  192.32    7.47   1
   4  -1  -1  176.31    6.43   1
   6  -4  -2   87.96   10.00   1
  -5  -4   2    2.36    4.34   1
  -3  -8   3   39.19   11.78   1
  -3  -7   3   84.46   11.69   1
  -1  -6   3  174.97   12.53   1
   1  -3   2   81.87    8.79   1
   2  -6   2    0.96    9.71   1
   2  -5   2  139.90   12.43   1
   3  -3   1  485.45   15.81   1
   4  -8   0  143.37   16.77   1
   6  -5  -2  273.90   14.79   1
  -7 -10   2   20.41   10.48   1
  -1 -10   2   49.21   14.16   1
   0  -9   2    4.62   12.25   1
   0  -1   1 2431.58   18.21   1
   1  -8   2  309.70   18.68   1
   5  -7  -1   70.51   12.38   1
  -5 -11   2   18.96    9.57   1
  -4 -11   2   55.74   11.72   1
   1  -7   2  270.29   16.37   1
   2  -2   1    1.94    3.55   1
  -2  11   6   37.09   11.61   1
  -1   9   4  112.55   11.68   1
   3  -3   4   40.53    3.23   1
   3   8   5   13.66    8.88   1
   6   8   8    3.93   10.05   1
   7   2   9   52.44    6.67   1
   9   8  14   21.38   11.85   1
  -2   7   2   27.33    6.69   1
  -1   5   1   16.70    5.22   1
  -1   8   3   87.22    9.87   1
   0   4   1  150.69    7.91   1
   0  10   5  345.02   18.47   1
   1   5   2   36.34    5.54   1
   2  12   8    8.91    9.12   1
   3   4   3  334.86   11.56   1
   4   0   4    2.19    1.97   1
   4   4   4   31.31    6.96   1
   5   7   6    1.64    7.93   1
   5  11   9   50.09   10.90   1
   5  12  10  130.30   17.51   1
   6   1   7  112.14    6.39   1
   0  -1   0  443.25    5.28   1
   0   9   4  159.32   13.17   1
   4  10   7  162.20   13.58   1
   6   7   7   31.79    9.43   1
   7   4   8   40.94    7.98   1
   8   5  10   92.11   11.28   1
   8   6  10   -0.99    7.96   1
   9   7  13   31.08   11.04   1
   1  10   5   80.92   12.47   1
   1  11   6    8.27   11.01   1
   2   8   4   -7.98    7.84   1
   3   7   4  560.48   18.66   1
   4   5   4  767.88   19.01   1
   4   9   6  271.63   16.98   1
   7   9   9  101.34   14.21   1
   8  11  12  161.87   19.03   1
  -2   4   0  792.07   13.49   1
  -1   7   2  486.27   15.94   1
   0   8   3    5.66    7.54   1
   1   9   4  446.06   19.11   1
   5  11   8   81.00   14.65   1
   6   8   7   11.41    9.91   1
   9   7  12   56.87   11.26   1
  -2   6   1   13.60    5.08   1
   1   3   1  109.06    6.12   1
   2  12   7    0.32   11.75   1
   2  13   8   99.51   16.88   1
   3   9   5   88.92   10.44   1
   5   6   5  472.21   17.03   1
   6   3   6  145.19    8.73   1
  -5   0  -2   19.69    2.92   1
  -5   5   0  303.75    8.99   1
   1   6   2  110.50    9.48   1
   2   7   3  284.98   14.04   1
   4   6   4 1193.70   24.90   1
   6   6   6  134.04   11.34   1
   7  10   9   60.97   10.92   1
   3   8   4    5.55    8.32   1
   7   2   8  184.17    8.74   1
   8   5   9   79.05    9.37   1
   9   6  11   -4.11    9.61   1
   9   7  11   31.98   10.41   1
  10   9  14   13.58   10.76   1
  -3   8   2  321.55   13.92   1
  -1   6   1   36.89    7.13   1
  -1   9   3   18.22    8.43   1
   0  10   4  285.37   16.67   1
   1  11   5   49.97   11.73   1
   1  12   6   37.71   12.68   1
   2   5   2   66.68    7.99   1
   5   7   5    4.41    5.25   1
   5  12   8  236.99   19.92   1
   6   2   6  169.70    7.79   1
   6   7   6   27.72    9.25   1
   7   9   8   80.76   11.08   1
   8   4   9  134.38   10.79   1
  -4   3  -1  139.60    3.99   1
  -3   5   0  301.57    9.49   1
  -2  -2  -1  708.37   11.18   1
   0   1   0  451.02    5.54   1
   0   9   3  100.96   11.34   1
   1   4   1  182.96    8.43   1
   4   9   5  106.17   10.83   1
   5  11   7    8.07    7.99   1
   7   4   7  159.55    9.81   1
   8  11  10  206.65   19.30   1
  10   9  13    4.05   11.63   1
  -6   0  -2  287.75    7.26   1
  -1   8   2  239.27   12.96   1
   2  11   5   84.49   13.62   1
   2  12   6   41.16   12.85   1
   2  13   7   74.90   12.49   1
   4  11   6   38.73   12.81   1
   6   8   6   55.60   11.31   1
   7   8   7  372.88   18.76   1
   7  10   8   11.11    8.30   1
   9   7  10   19.85    9.54   1
  -5  -1  -2   34.90    3.94   1
   2   6   2  797.08   19.77   1
   3   9   4   74.77   11.80   1
   4   3   3  435.16   12.09   1
   9   6  10   15.76    8.31   1
  10   8  12   93.93   13.41   1
  10   9  12    5.26   11.69   1
  -2  -1  -1    3.22    2.41   1
   0   2   0 1064.59   11.95   1
   0   8   2   73.22    9.30   1
   4   4   3   13.46    4.67   1
   4  10   5  381.12   20.41   1
   5   5   4  267.28   12.57   1
   5  12   7  186.75   18.51   1
   6   9   6   64.45   11.99   1
   7   9   7  316.55   18.99   1
   8   5   8   36.18    7.77   1
  -2   5   0  178.35    7.81   1
  -2   7   1   78.05    7.85   1
   1   5   1   79.56    8.21   1
   3   3   2 1515.87   20.08   1
   5   6   4   89.80    9.76   1
   5  11   6    6.95   11.30   1
   6   6   5   44.88    8.84   1
  -2   0  -1   18.95    1.78   1
   0  -3   1  142.28    6.33   1
   1  -3   2   73.33    4.79   1
   1  12   5   -2.07    7.60   1
   3   2   2   31.07    4.28   1
   3   4   2  471.79   12.81   1
   6   1   6   44.35    4.28   1
   6   7   5   -3.68    7.92   1
   7  10   7   11.39   10.93   1
   8   4   8   53.70    7.35   1
   9   7   9   28.12    9.36   1
  10   8  11   75.20   12.61   1
  10   9  11    7.33   11.06   1
   0   3   0   54.26    4.69   1
   0  10   3  241.89   15.30   1
   1  11   4   57.96    9.52   1
   2   7   2  213.31   12.56   1
   2  12   5   20.90   11.99   1
   4   9   4   50.19   11.31   1
   4  11   5    6.27   11.82   1
   5   7   4  161.06   10.96   1
   6   3   5  203.75    9.12   1
   8  10   8    2.42    8.42   1
   8  12   9   27.81   10.21   1
   9   6   9   21.59    8.48   1
  -1   9   2    8.66    7.82   1
   2  11   4  121.29   14.17   1
   5   0   5    8.88    2.01   1
   5  10   5  197.56   14.54   1
   7   4   6  269.10   11.72   1
   7   8   6  194.98   13.47   1
   8  11   8   43.24   14.01   1
  -3   3  -1  489.99    7.51   1
  -1   5   0  213.20    8.95   1
   3  -3   5   10.56    3.49   1
   7   9   6  503.79   22.32   1
  10   9  10   -8.95   10.27   1
  -3  -2  -1  131.65    6.40   1
  -3   6   0   30.05    5.83   1
   0   9   2   21.14    8.41   1
   2   2   1  771.35   12.08   1
   6  13   7   67.70   15.80   1
   8   5   7   61.32    8.29   1
  10   8  10   99.70   13.17   1
  11  10  12   12.77   13.09   1
   1  12   4   22.69   11.17   1
   2  13   5  152.15   17.29   1
   5  11   5   12.52    8.69   1
   6   2   5  595.44   12.63   1
   7  10   6   35.39   11.72   1
   9   7   8   67.25   10.93   1
   9  12   9   17.93   10.48   1
  -2   6   0   23.77    5.20   1
  -1   8   1  226.52   12.12   1
   3   7   2   20.12    6.07   1
   6   6   4   40.19    8.47   1
   6  12   6  141.49   14.28   1
   8   4   7   95.43    9.32   1
   8  11   7   51.33   13.44   1
   9   6   8    0.03    7.35   1
   1   7   1  717.52   19.67   1
   1  11   3  216.14   15.96   1
   2  12   4    5.44   11.00   1
   4   9   3   42.12   11.16   1
   5   4   3  163.85   10.00   1
   5   6   3  730.00   20.33   1
   5  10   4  337.75   19.50   1
   7   8   5  209.16   15.48   1
  10   8   9   74.80   12.06   1
  10   9   9   11.69   11.12   1
  -1   6   0   23.80    5.53   1
   0   5   0  462.91   13.17   1
   2   6   1  836.99   20.22   1
   3   8   2    1.65    8.42   1
   4   5   2  109.01    9.51   1
   5   7   3  160.58   12.26   1
   5  12   5  158.12   15.40   1
   6   8   4  168.20   13.85   1
   7   9   5  833.87   27.22   1
   8   6   6  278.34   14.80   1
   9   5   8   19.53    7.44   1
   9  12   8   24.33   13.98   1
  10   7   9   33.73    9.93   1
  -3  -1  -1   51.24    4.06   1
   0  10   2   23.31    9.33   1
   2   1   1   -1.31    2.58   1
   4   6   2 1234.58   25.45   1
   5   1   4  362.30    7.97   1
   6  13   6   66.70   12.34   1
   8  10   6   -2.42   10.92   1
  -4   4  -1  495.84    7.98   1
   1  10   2   49.20   10.38   1
   5  11   4   48.03   13.04   1
   6  12   5  124.14   16.83   1
   7   4   5  145.15    9.38   1
   7  10   5  146.78   15.82   1
   8   5   6  163.85   11.08   1
   9   7   7   52.11    8.45   1
  11  10  10   12.63   12.68   1
  -3   4  -1  448.72    8.87   1
  -2   7   0  117.80    9.19   1
   0  -2   1    7.28    2.92   1
   1   3   0   11.32    4.26   1
   1   4   0  135.43    7.94   1
   2  13   4   59.51   14.21   1
   5  13   5   88.38   15.87   1
   6   3   4  329.38   11.23   1
   8  11   6   40.29   13.02   1
   9   6   7   48.85    9.32   1
  10   9   8   59.79   12.77   1
  -1   9   1    5.41    7.51   1
   0   9   1   42.48   10.34   1
   1   5   0    6.30    6.37   1
   1  12   3   16.19   11.01   1
   3   4   1  899.86   18.18   1
   3  13   4  162.24   17.31   1
   4  -2   6  354.28    7.84   1
   7   2   6  216.68    8.34   1
   7  11   5    3.01    8.42   1
   9  12   7   95.22   16.21   1
  -1   7   0  272.50   11.86   1
   2   8   1   88.52   10.68   1
   2  12   3   20.62   11.47   1
   4  11   3  102.86   14.62   1
   5  10   3  245.12   17.79   1
   7   8   4  108.54   13.22   1
   8   4   6  214.70   11.48   1
   8  12   6   58.04   11.71   1
  11   9   9    0.91   10.69   1
  11  10   9    8.99   11.84   1
  -2   4  -1  725.90   12.32   1
   0   7   0  473.37   15.71   1
   1   9   1   -0.26    7.93   1
   1  11   2  175.60   14.88   1
   3   7   1  161.28   12.09   1
   4   9   2  196.37   15.21   1
   6   6   3  232.52   12.29   1
   6   7   3  271.43   14.08   1
   6   8   3    3.22    9.35   1
   7   3   5    6.23    5.39   1
   7   9   4  897.00   28.36   1
   8  10   5   41.99   12.37   1
   9   8   6  189.37   15.62   1
   2  11   2   76.29   12.25   1
   4   2   2  147.12    7.05   1
   5   6   2  256.94   13.49   1
   5   7   2  279.45   15.02   1
   6  12   4  125.53   16.56   1
   7   5   4   29.72    8.04   1
   7  10   4   88.57   13.98   1
   8  11   5   14.23   12.35   1
   9   7   6   20.18    9.54   1
  10   9   7   43.21   12.41   1
   5   5   2  184.58   10.44   1
   5  11   3    4.87    8.83   1
   5  13   4  102.50   13.62   1
   8   5   5  234.85   12.72   1
   9  12   6   92.69   15.98   1
  10   8   7  215.48   16.19   1
  -3   5  -1  274.24    8.35   1
  -2   5  -1  354.55   10.31   1
  -1  -1   0  940.21    9.73   1
  -1   8   0  130.68   10.08   1
   0  10   1   83.40   11.04   1
   1   7   0  472.94   16.57   1
   2   5   0   37.05    7.77   1
   2  13   3   62.77   13.79   1
   5   4   2  168.44   10.33   1
   6   1   5   57.98    4.07   1
   7  11   4    7.72    8.79   1
   8  12   5   20.99   13.07   1
  11  10   8    2.50    8.26   1
  11  11   8   65.58   12.13   1
   0   8   0  158.90   11.23   1
   1  10   1   10.33    8.70   1
   1  12   2   11.28   10.44   1
   2   6   0  856.01   20.94   1
   3   2   1  131.24    6.44   1
   3   9   1   -0.89    9.07   1
   4   6   1   26.88    7.94   1
   5  12   3   85.25   15.19   1
   7   4   4   54.64    7.30   1
  -5   0  -1  210.21    7.30   1
  -1   2  -1  441.08    7.32   1
   2  12   2   -1.35   10.19   1
   4  11   2  148.30   16.01   1
   5  10   2  176.47   16.30   1
   7   9   3  486.37   22.28   1
   8   9   4  268.37   16.54   1
   8  10   4  100.89   14.24   1
  10   9   6   19.98   11.86   1
  -4   0  -1   16.71    3.38   1
   2   3   0  391.65   10.54   1
   4   4   1   79.64    7.03   1
   4   8   1  228.74   13.78   1
   6   7   2  376.14   17.42   1
   7  10   3   65.77   13.54   1
   8   4   5  237.98   12.14   1
   8   6   4  122.65   11.80   1
   8  11   4   -0.13   12.01   1
   9   7   5    6.78    9.40   1
  11  10   7   -8.52   11.59   1
  -1   9   0    0.96    8.66   1
   3  10   1  214.56   16.13   1
   5  13   3  100.88   16.44   1
   6   3   3  160.16    8.87   1
   6   8   2    3.07    6.87   1
   6  12   3   55.85   12.03   1
   9  12   5  109.03   14.23   1
  -1   6  -1   33.71    5.81   1
   0   5  -1  503.31   13.89   1
   0   9   0    8.96    7.96   1
   1   1   0  939.58    9.91   1
   1   9   0   19.45    8.53   1
   2   8   0  227.34   12.87   1
   2  11   1   56.63   11.72   1
   7  11   3    9.96    8.59   1
   8  12   4   23.92   10.10   1
   9   6   5  299.94   15.79   1
  -5   1  -1  370.83    7.90   1
   0   3  -1  151.30    6.90   1
   2  13   2   97.63   14.66   1
   3   7   0  238.19   14.01   1
   4   3   1 5013.51   39.78   1
   4  10   1  466.42   22.11   1
   5   6   1   26.13    8.41   1
   5   7   1  124.84   10.50   1
   6  13   3   79.78   16.42   1
   7   2   5  520.17   11.98   1
   7   3   4   92.02    7.28   1
   2   2   0   17.92    4.38   1
   3   4   0  351.10   12.11   1
   5   5   1   20.75    7.50   1
   5  12   2   15.35    9.41   1
   8  10   3   46.95   13.13   1
  10   9   5    9.21   11.92   1
  11  10   6   -1.76   12.25   1
  -2   7  -1  223.32   10.76   1
  -1   7  -1  292.54   12.38   1
   0   7  -1  396.46   14.76   1
   0  10   0  126.86   11.95   1
   1   6  -1  273.10   12.61   1
   1  12   1   21.90    9.70   1
   4  11   1   62.35   13.39   1
   7   8   2   19.93   10.42   1
   7   9   2  162.12   16.03   1
   8  11   3   13.24   12.47   1
   9   5   5  217.25   12.86   1
   9   7   4   47.55   11.02   1
   9  12   4   38.34   14.40   1
  10   8   5  171.24   15.66   1
  -2  -1   0  383.07    8.06   1
   1   4  -1  481.12   13.03   1
   1  10   0   30.16    9.96   1
   2  12   1    9.10   10.84   1
   3   9   0   67.21   11.62   1
   7   4   3   40.46    7.54   1
   7  10   2   70.89   13.81   1
  10   7   5   57.31   11.04   1
   0  -2   2  174.34    6.68   1
   1   7  -1  197.52   12.13   1
   3   3   0 1381.04   21.01   1
   4   0   3    7.57    1.93   1
   4   5   0  132.45   10.57   1
   5   1   3  115.34    5.35   1
   5   4   1  180.06    9.89   1
   5  11   1   41.38   13.50   1
   6   7   1  193.59   14.44   1
   6   8   1   -4.38    9.26   1
   8   4   4    2.21    5.90   1
   9   6   4   53.26   10.16   1
  -5   2  -1  200.51    5.05   1
  -4   1  -1  697.53    8.75   1
  -1   8  -1   85.21    8.87   1
   0   2  -1    6.19    3.16   1
   0   8  -1   47.23    8.43   1
   1   3  -1  121.27    6.97   1
   2   5  -1   55.10    8.31   1
   3  10   0  167.16   14.97   1
   4  12   1   18.70   12.07   1
   6   6   1  224.42   13.99   1
  11  10   5    5.91   12.35   1
  -3  -1   0   72.88    5.11   1
   1  -2   3    0.74    3.35   1
   1  11   0   93.52   12.45   1
   2   7  -1  208.48   12.00   1
   2  11   0   97.70   13.27   1
   4   2   1  428.79   11.35   1
   4  10   0  165.29   15.97   1
   5  12   1   11.28   12.96   1
   8   5   3  133.08   11.42   1
   8  10   2   41.98   13.35   1
   9   8   3  306.19   19.10   1
   9  11   3  -10.93    8.22   1
  10   8   4  116.82   14.74   1
  11   9   5   21.67   12.19   1
   2   8  -1  148.44   12.66   1
   4  -1   5  108.52    3.84   1
   5   6   0   45.21    9.26   1
   5   7   0  149.88   11.72   1
   8  11   2   15.14   12.77   1
  -1   9  -1   24.37    9.36   1
   0   9  -1    5.47    7.77   1
   4  11   0   18.76   12.19   1
   7   3   3  168.52    9.35   1
   7   8   1  101.52   11.52   1
   7   9   1  120.94   12.89   1
   7  10   1  151.85   16.24   1
   8  12   2   63.50   15.50   1
  10   7   4    5.93    9.73   1
   2  12   0   -0.71   10.32   1
   3   8  -1  140.41   11.57   1
   5   5   0    6.24    7.35   1
   6   1   4  371.20    8.20   1
  11  10   4    5.20   13.30   1
   1  10  -1   68.15   11.17   1
   3   2   0  267.93    9.15   1
   3   9  -1   18.09   10.34   1
   5  11   0   13.76   12.97   1
   6   7   0  155.72   14.13   1
   6   8   0   13.23   10.44   1
   7   2   4  901.35   15.84   1
   9   6   3  328.39   17.36   1
  11   9   4   51.46   14.07   1
   0  10  -1   42.55   10.06   1
   3   4  -1  229.07   11.78   1
   4   3   0 2219.31   28.26   1
   4  12   0   10.83    9.01   1
   8   4   3    4.57    6.50   1
   8  10   1   42.11   13.58   1
   9   8   2  188.68   16.69   1
  10   8   3  145.32   15.90   1
  -2   5  -2  152.80    7.50   1
  -1   6  -2    5.22    5.12   1
   1   6  -2  148.21   10.73   1
   2   0   1   19.37    1.85   1
   4   9  -1   -8.47    7.14   1
   5   4   0   56.64    8.48   1
   5  12   0    0.02   12.47   1
   6   6   0  130.54   10.73   1
   8   5   2   44.66    9.79   1
   8  11   1   78.42   15.49   1
  -2   4  -2  271.65    8.09   1
  -2   6  -2   -0.87    5.29   1
  -1   1  -1  399.18    4.65   1
  -1   7  -2  260.47   12.68   1
   0   4  -2  637.25   14.89   1
   1   5  -2  339.84   13.54   1
   2   1   0  383.83    8.31   1
   2  11  -1  177.16   15.75   1
   4   5  -1   25.62    6.19   1
   4  10  -1   94.96   14.40   1
   6  12   0    8.55   13.34   1
   7   8   0   77.59   13.82   1
   7   9   0  123.70   15.07   1
   7  10   0  135.74   16.52   1
   9   5   3  217.45   13.93   1
   0   8  -2  102.19   10.24   1
   2   7  -2  100.26   11.29   1
   4  11  -1   22.20   12.19   1
   5   6  -1  143.45   12.71   1
   5  10  -1  163.37   17.04   1
  10   9   2   82.79   15.23   1
  10  10   2   57.09   11.99   1
  11   9   3  106.64   16.12   1
  -2   7  -2  207.20   10.39   1
  -1   8  -2  325.06   14.80   1
   1   4  -2 1280.66   22.43   1
   2   5  -2  165.77   11.42   1
   2   8  -2   64.42   10.74   1
   4  -1   6  251.16    7.60   1
   4   4  -1  335.95   14.23   1
   6   2   2  595.49   14.52   1
   8   6   1  441.42   20.10   1
   9   6   2  378.50   19.00   1
  11   5   6  241.34   13.70   1
  -3   5  -2   80.01    5.27   1
  -1  -1   1  341.92    7.89   1
  -1   3  -2   73.11    5.28   1
   0   9  -2   13.07    9.82   1
   5   5  -1   10.20    8.15   1
   5  11  -1    9.78   12.48   1
   6   8  -1   33.43   11.58   1
   6   9  -1   40.30   13.41   1
   7   3   2  105.01    8.69   1
   9   8   1   54.65   13.56   1
   2   2  -1   43.16    4.51   1
   3   9  -2   12.97   10.24   1
   4   2   0  385.66   11.91   1
   5  12  -1    0.89   12.81   1
   6   7  -1  294.22   16.45   1
   8   4   2    5.17    7.42   1
   8  11   0   40.28   11.63   1
   9   7   1   52.41   12.84   1
  -4   2  -1  138.42    3.82   1
  -3   4  -2  245.76    6.18   1
  -3   6  -2   16.43    4.35   1
   1  -1   2  134.82    4.40   1
   1  10  -2   29.60   10.06   1
   4   9  -2   63.35   13.37   1
   6   6  -1  197.11   14.94   1
   0   1  -1 2407.12   15.68   1
   1   3  -2  284.50   10.89   1
   7   5   0  102.66   10.11   1
   7   9  -1   72.96   11.54   1
   7  10  -1   79.65   12.88   1
  10   9   1   48.45   14.42   1
  11   5   5  262.40   14.65   1
   2  11  -2  133.02   14.74   1
   4   3  -1  324.15   12.44   1
   4   5  -2   13.07    8.04   1
   8   6   0  569.64   23.15   1
  10   8   1    6.40   12.96   1
  13   8   5   22.51   12.24   1
   5  11  -2   21.04   13.56   1
   6   1   3  388.04    9.20   1
   8  10  -1   76.92   15.77   1
   9   8   0   17.76    9.36   1
  12   6   5    0.78    8.46   1
  -2   0   0  613.40    8.36   1
   1   6  -3  190.57   12.33   1
   2   6  -3  151.42   12.42   1
   2   7  -3   91.83   11.61   1
   2   8  -3   35.76   10.32   1
   3   1   0   70.55    5.38   1
   3   2  -1   79.73    6.04   1
   6   7  -2  514.77   22.95   1
   6   8  -2   25.74    9.39   1
   7   3   1   50.70    8.12   1
   7   4   0  115.47   11.40   1
   8   4   1   28.11    8.86   1
   9   7   0   30.70   12.51   1
  -1   6  -3    0.95    6.83   1
   0   5  -3   55.33    7.35   1
   0   8  -3  187.64   12.81   1
   1   5  -3  170.80   11.14   1
   3   7  -3   86.95   12.27   1
   3   8  -3   54.81   11.77   1
   3   9  -3   14.85   10.76   1
   4   4  -2  306.81   14.48   1
   5   5  -2    1.53    8.51   1
   6   2   1  790.39   17.59   1
  10   9   0   47.85   15.17   1
  11   5   4  265.46   15.40   1
  13   8   4   86.26   15.69   1
   0   2  -2  179.78    7.02   1
   1   1  -1  317.74    7.40   1
   3   3  -2 1875.90   28.57   1
   4   9  -3  114.03   15.27   1
   7   2   2  459.49   13.98   1
   7   8  -2   15.39   11.87   1
   7   9  -2   33.84   10.72   1
   7  10  -2    5.62   14.11   1
  10   8   0    2.02   12.54   1
  -4   1   0   29.59    3.78   1
   0   4  -3  366.74   12.61   1
   4  10  -3   64.37   14.00   1
  12   6   4   -2.31    9.10   1
  -3   3  -2   85.90    2.99   1
  -1   0   0 1589.62    9.22   1
   4   2  -1  322.33   12.48   1
   4  11  -3   46.73   14.52   1
   5   7  -3  194.15   17.17   1
  13   8   3   29.40   14.16   1
  -2   5  -3  114.88    7.34   1
  -2   6  -3   11.33    5.75   1
   2  -1   4 1030.42   14.20   1
   4   3  -2  266.76   13.29   1
   4   5  -3  126.78   12.53   1
   5   1   1    7.68    5.50   1
   5   6  -3   43.70   11.92   1
   5  11  -3   51.09   15.49   1
   9   7  -1   35.81   13.77   1
  11   5   3  175.22   14.21   1
  13   7   4    5.55   10.76   1
   2   1  -1  174.64    7.33   1
   2   2  -2  161.73    7.99   1
   3   4  -3 1480.93   28.43   1
   6   7  -3  254.22   18.63   1
   7   4  -1   49.82   10.61   1
   8   5  -1   97.53   13.54   1
  12   6   3    8.39   10.53   1
  12   7   2    7.84   11.95   1
   2   6  -4   23.77    9.52   1
   2   8  -4  163.07   14.55   1
   3   7  -4   94.64   13.48   1
   3   8  -4  109.94   14.00   1
   5   5  -3   24.69   10.46   1
   6   6  -3  164.85   15.74   1
   7   8  -3    4.29   12.18   1
   7   9  -3   15.35   10.31   1
   9   6  -1  149.22   16.55   1
  10   8  -1    4.29    9.48   1
  -2   4  -3   93.71    6.05   1
   1   6  -4   74.83   10.36   1
   3   2  -2    6.14    6.55   1
   3   9  -4   65.48   13.23   1
   4   4  -3  282.01   13.88   1
   4   9  -4   39.23   13.39   1
   7   2   1  421.76   14.31   1
   8   6  -2  327.85   20.24   1
   9   8  -2    5.43    9.67   1
  10   7  -1   -5.00   13.21   1
  11   4   4  110.12   10.67   1
  11   5   2  128.97   14.03   1
  13   7   3    4.86   11.93   1
  -1   3  -3   59.53    6.37   1
   0   8  -4   98.36   12.49   1
   1   5  -4   73.38    9.78   1
   2   5  -4   22.74    9.47   1
   3  10  -4   -0.52   11.88   1
   4  10  -4   67.20   15.15   1
   8   9  -3   23.20   10.82   1
   9   7  -2   49.04   14.13   1
  12   6   2   35.75   11.83   1
   3   1  -1  332.00   10.49   1
   3   3  -3 1028.65   22.79   1
  -2   0   1 1634.54   17.59   1
   1   4  -4  268.30   13.43   1
   4   5  -4  105.52   13.24   1
   5   6  -4   18.54    8.97   1
   6   7  -4  154.65   17.61   1
   7   4  -2   73.64   12.60   1
   7   9  -4   -8.86   14.86   1
   8   5  -2   35.74   12.62   1
  10   8  -2   15.25   10.99   1
  11   4   3  128.93   11.95   1
  12   5   3   97.84   12.38   1
  13   7   2    7.57   13.37   1
  -2   6   2  195.89    4.26   1
   1   5   0   13.70    3.87   1
   4  -2   1  142.93    6.02   1
   6   1   0   -1.60    5.21   1
   6   7   0  150.49   13.37   1
   9  13   3   50.29   15.00   1
  11   4   2   55.77   13.67   1
   2   8   1   82.48    7.55   1
   4  -3   2   10.66    2.50   1
   4   9   1   33.14    8.06   1
   5  11   2   31.97    9.44   1
   7   4   0  127.30   12.39   1
   7   9   1  136.27   14.63   1
   8  11   2   13.73   11.74   1
   9   8   1   42.14   10.24   1
  -2  -1   1  164.96    7.14   1
   1   9   2   22.83    4.76   1
   6   2   0  875.65   21.97   1
   6   6   0  126.00   10.63   1
   9   7   1   42.54   10.06   1
   5   1   0   19.44    5.52   1
   5   6   0   41.94    7.16   1
   6   3   0  726.91   20.82   1
   7  -2   3   53.91    6.78   1
   8   0   2    4.88    6.61   1
   9  12   3   62.57   14.37   1
  10   3   2   43.44   11.71   1
  10   9   2   77.70   12.41   1
  12   7   3    0.54   13.04   1
   1   7   1  719.46   13.43   1
   3   8   1   48.44    8.19   1
   5  -1   1  371.74   11.45   1
   5   5   0    1.81    7.53   1
   5  12   3   76.65   10.98   1
   8  -1   3  197.36   11.74   1
   8  10   2   28.85   12.29   1
   8  12   3   47.80   12.86   1
   9   0   3   83.41    9.88   1
  10   8   2   50.89   13.91   1
  11   3   3   15.45    8.07   1
  11  10   3   38.85   15.04   1
   3   0   0   69.33    5.42   1
   4   5   0  132.18   10.20   1
   4  10   2  244.31   13.48   1
   5   4   0   51.53    8.79   1
   7  10   2   84.45   13.03   1
   8   4   1   29.79   10.71   1
   8   5   1  472.78   20.85   1
   8   6   1  459.82   21.27   1
   9  13   4  111.98   16.85   1
  11   4   3  135.79   15.80   1
  11   9   3  111.88   16.80   1
   4   8   1  241.27   12.90   1
   6  13   4  142.58   14.13   1
   9   8   2  172.86   16.45   1
  10   2   3   60.80   11.25   1
  12   4   4  119.71   13.38   1
  -1   5   1   12.33    1.44   1
   3  -2   1  406.22    7.44   1
   4   4   0 1233.75   23.53   1
   7   2   1  387.44   15.51   1
   8  11   3    6.66   11.44   1
   2   4   0  517.36   12.54   1
   3   4   0  374.45   12.60   1
   4   3   0 2256.65   29.54   1
   6   7   1  197.50   12.66   1
   7   3   1   40.77    9.30   1
   7   5   1  137.43   12.97   1
   7   9   2  189.16   15.72   1
   7  11   3    6.95   10.16   1
   9   1   3  264.89   14.93   1
   9   7   2   -1.92    8.04   1
  10   3   3   31.93   10.96   1
  10   9   3  114.87   15.70   1
  -3   2   1    2.12    3.40   1
  -3   5   2   -0.21    2.90   1
  -2   4   1  293.13    4.68   1
   3   1   0   75.08    5.27   1
   4  11   3  107.76   10.66   1
   5  -2   2  684.79   13.06   1
   5  11   3   -1.40    8.32   1
   7   4   1   12.30    6.19   1
   9  12   4   33.41   10.33   1
  10   8   3  131.78   16.45   1
  11  10   4    8.83   13.25   1
   0   2   0 1066.58    8.14   1
   1   3   0   11.25    3.23   1
   3   2   0  247.99    9.45   1
   3   9   2   34.65    6.95   1
   6   6   1  207.01   12.52   1
   8   0   3    0.23    6.23   1
   8  10   3   48.20   12.99   1
   8  12   4   19.30   12.08   1
   9   0   4   -6.04    6.85   1
  10   4   3   37.29    9.52   1
  10   7   3   10.80   12.07   1
  11   4   4  119.26   15.10   1
  11   9   4   56.11   14.98   1
   2   3   0  394.20    9.98   1
   4   9   2  193.87   12.07   1
   7   8   2   25.04   10.73   1
   9   2   3    6.67    8.86   1
   9  13   5   77.47   12.55   1
  10   2   4   12.34    9.33   1
   2   2   0   16.63    4.48   1
   5   6   1   28.09    6.41   1
   5  12   4  219.29   14.66   1
   6   3   1  309.25   14.58   1
   6  12   4  105.07   13.04   1
   7  -2   4  106.74    8.00   1
   7  10   3   53.47   12.14   1
   8   4   2    8.98    9.28   1
   8   6   2  637.43   22.78   1
   9   8   3  319.97   19.80   1
  10  10   4   51.16   11.59   1
  12   6   5    6.80   13.04   1
  12   7   5   27.17   14.07   1
   1   6   1  220.94    8.10   1
   4   6   1   30.66    8.04   1
   6  13   5   89.26   14.51   1
   8  11   4   -0.06   11.48   1
  -3   3   1  584.66   10.17   1
   3  10   3  280.76   13.73   1
   5   1   1    3.43    4.73   1
   5   8   2   70.74   10.17   1
   7  14   6   43.21   12.77   1
   9   1   4    8.68    7.90   1
   9   6   3  364.89   20.02   1
   9   7   3   23.85    9.20   1
   9  12   5   99.50   15.95   1
  10   3   4   -5.70    6.66   1
  11  10   5    5.53    9.41   1
   1   1   0  886.58    9.63   1
   6   0   2  305.04   11.97   1
  10   8   4  111.23   13.34   1
  11   4   5   57.67   13.19   1
  11   9   5   10.37   13.00   1
   2   8   2    2.75    4.67   1
   3   8   2   -8.14    5.35   1
   4   8   2   -2.79    6.54   1
   6   7   2  349.47   15.92   1
   7   3   2   99.39   10.71   1
   7   4   2   61.27    9.60   1
   8  12   5   13.78   12.08   1
   9   0   5   12.60    7.59   1
   9  13   6  118.98   16.93   1
  10   7   4   12.08    8.33   1
  12   5   6   63.17   11.73   1
  12   6   6   12.55   12.98   1
  -1   0   0 1578.56   10.51   1
   2  -5   3  114.62    4.03   1
   5  11   4   25.39   11.05   1
   6   9   3  661.98   22.88   1
   8   0   4    3.26    6.67   1
  10   2   5   11.49    9.14   1
  10  10   5    4.38    9.36   1
   4  11   4    0.79    7.66   1
   7   8   3    5.42   10.05   1
   8  13   6   96.87   12.82   1
  10   9   5   16.66   12.72   1
  11   3   6    2.34   10.47   1
  11  10   6    7.18   13.48   1
   6  12   5  108.20   13.28   1
   8   4   3    1.96    9.02   1
   8   5   3  155.63   13.85   1
   8  11   5   15.48   12.21   1
   9   7   4   60.50   13.27   1
   9  12   6   81.05   15.80   1
  10   3   5   34.76   10.70   1
  -2   0   0  610.12    9.67   1
  -1  -1   0  899.10    9.64   1
   1   9   3  165.94    8.56   1
   4  -2   2  464.67    9.64   1
   4   3   1 4973.05   42.56   1
   5  12   5  180.07   14.22   1
   6   2   2  613.41   18.07   1
   6  13   6   64.96   12.39   1
   7  14   7   36.95   12.65   1
  10   8   5  166.64   17.31   1
  11   4   6   41.17    9.78   1
  11   9   6   10.44    9.72   1
  12   5   7   43.75   10.91   1
  12   6   7   -2.13   12.84   1
   0   5   1  178.79    5.70   1
   3  -3   2   90.50    3.32   1
   3   9   3  127.56   10.49   1
   4   9   3   45.83    8.55   1
   5   6   2  252.47   13.48   1
   8  12   6   53.18   13.79   1
   1   5   1   77.91    5.34   1
   3   4   1  897.35   17.69   1
   3   7   2   19.98    6.30   1
   5   0   2   18.84    6.55   1
   7  11   5    1.97    7.68   1
   9   0   6   27.35    8.39   1
  10   2   6   -3.15    9.11   1
  10  10   6    0.27    8.65   1
  -2  -2   0   11.51    3.19   1
  -2   1   0 1248.94   11.86   1
   2   7   2  206.32    9.91   1
   5  -2   3   13.86    4.37   1
   5   8   3    1.69    8.17   1
   7   5   3   21.26    8.99   1
   9   2   5   39.04    9.92   1
  10   9   6    7.57   12.48   1
  11  10   7    5.08    9.58   1
   1   7   2  690.55   13.95   1
   4  10   4  198.63   12.88   1
   5   5   2  175.48   10.48   1
   6   7   3  288.05   15.69   1
   7   3   3  164.01   12.22   1
   7   4   3   41.94    9.23   1
   8   0   5   24.64    7.55   1
   9   8   5  186.15   15.08   1
   9  12   7  115.39   16.92   1
  10   3   6   -1.29    9.65   1
  11   4   7  156.99   16.45   1
  11   9   7   65.90   15.22   1
  12   6   8   -6.89   12.75   1
   3   0   1   14.76    3.84   1
   3   3   1 2133.28   25.16   1
   3  10   4  176.35   11.43   1
   5   4   2  176.24   11.36   1
   5  11   5   12.56    8.94   1
   6   9   4  653.82   23.10   1
   7   8   4   96.20   13.19   1
   8   5   4   88.46   12.48   1
   8  11   6   31.19   13.02   1
   9   7   5   20.54   11.66   1
  10   8   6  199.70   16.18   1
  12   7   8   31.63   11.32   1
   4   8   3   56.34    8.78   1
   6   6   3  253.78   14.33   1
   7  14   8   12.86   12.19   1
   8   4   4   -4.42    6.14   1
   9   1   6  111.39   11.84   1
   9   6   5  301.93   19.02   1
   9  13   8   16.98   10.44   1
  10   2   7   15.75   10.08   1
  10   7   6  180.04   15.15   1
  -1   8   3   74.30    4.77   1
   3   1   1   48.15    5.22   1
   4  11   5    2.58    8.08   1
   5   2   2  332.31   12.31   1
   5   7   3  145.39   11.75   1
   5  12   6  218.49   15.69   1
   6  13   7   61.63   12.63   1
   6  14   8    2.62    9.47   1
   8  12   7   75.97   14.81   1
  11  10   8   -6.71    8.85   1
  12   5   9   72.87   15.89   1
   3   8   3    0.08    5.96   1
   4  -3   3   65.92    4.28   1
   4   5   2  103.90    9.67   1
   4  12   6   98.80   11.67   1
   5  13   7   74.05   12.16   1
   6   1   3  365.14   13.82   1
   6   8   4  166.32   13.65   1
  10   9   7   58.43   14.51   1
  11   4   8  124.18   15.43   1
  11   9   8   12.71   13.72   1
  12   6   9    5.10   13.75   1
   7   9   5  801.47   25.91   1
   9  12   8   15.89   13.79   1
  10   3   7  -10.15    9.65   1
  10   8   7  235.24   19.51   1
  -1  -3   0   15.40    3.74   1
   2   8   3    2.57    5.12   1
   4   9   4   45.27    8.84   1
   8  11   7   58.07   14.48   1
   9   7   6   19.03   11.34   1
  11   3   9   34.47   12.45   1
   0   8   3    4.21    4.14   1
   4   4   2  410.40   13.99   1
   5  10   5  218.52   14.94   1
   7   3   4   87.32   10.38   1
   7   4   4   71.54   10.18   1
   7   5   4   39.56    7.58   1
   7  14   9   16.63   13.54   1
   8   6   5  167.68   14.77   1
   9   6   6   69.79   13.34   1
  10   2   8    4.88    9.89   1
   3   9   4   64.67    9.62   1
   4  -4   4  196.40    5.76   1
   6   7   4  137.09   11.05   1
   6  12   7  224.35   17.08   1
   6  13   8   72.39   13.43   1
   6  14   9    5.92   11.65   1
   7   8   5  217.22   14.61   1
   8   4   5  234.61   15.39   1
   8   5   5  220.29   14.23   1
   9   5   6  189.05   14.17   1
  10   9   8   32.04   13.93   1
  11   4   9   65.23   11.55   1
  11   9   9    6.38    9.74   1
  -4   4   1 1162.63   14.40   1
  -3   2   0   58.14    4.10   1
   4   3   2 1335.33   22.37   1
   4  10   5  390.58   17.16   1
   5   5   3  907.86   22.14   1
   5  11   6   15.33    9.46   1
   7  11   7  192.22   17.46   1
   8  10   7   37.21   13.54   1
   9  12   9   28.31   15.01   1
  10   3   8   20.71   10.75   1
  11   3  10   10.75   12.07   1
  11   5   9  140.40   14.57   1
   1   6   2  106.31    6.76   1
   5  12   7  197.12   15.65   1
   6   6   4   30.85    8.63   1
  10   2   9   12.02   10.64   1
   2   2   1  770.32   12.69   1
   3  10   5  145.13   11.40   1
   4   6   3  807.30   20.34   1
   4  11   6   38.77    9.80   1
   5   0   3  151.37    8.53   1
   6   0   4    5.29    5.42   1
   7   9   6  471.77   22.15   1
   9   7   7   41.81   12.24   1
  11   4  10   57.10   14.43   1
   0  -5   1  494.82    9.21   1
   0   9   4  171.75    8.47   1
   3  -4   3  286.00    5.20   1
   4   8   4    2.07    7.27   1
   8   0   7   76.45   10.04   1
   8  12   9   34.90   14.43   1
   9   1   8  216.83   15.12   1
   9   6   7   45.70   12.99   1
  10   9   9   16.48   13.37   1
   0   4   1  141.51    4.82   1
   2  -1   1  664.83    8.42   1
   5  -2   4  100.26    6.98   1
   6  14  10   38.37   13.90   1
   8   5   6  163.40   15.01   1
   8   6   6  257.20   15.61   1
  10   3   9   41.27    9.66   1
  11   4  11    3.33   13.42   1
   1  10   5   85.32    8.95   1
   2   7   3  258.09   10.73   1
   2  11   6   48.00    8.70   1
   3  -2   2  930.96   11.64   1
   5   2   3  390.68   13.19   1
   5  10   6  387.06   18.84   1
   6  13   9    9.30    8.51   1
   7   2   5  537.20   18.76   1
   7   4   5  159.99   12.82   1
   7   5   5  225.52   13.26   1
   7   8   6  194.42   16.02   1
   8  10   8    2.60   12.43   1
  10   2  10   27.43   11.53   1
   2   1   1    0.94    2.49   1
   3   8   4    9.77    6.63   1
   4  -2   3  634.93   12.07   1
   4   5   3 1261.68   24.13   1
   4   9   5   94.06   10.68   1
   5  11   7  -10.93    9.01   1
   6   7   5    0.71    8.69   1
   7  11   8  109.50   12.99   1
  11   5  11   14.12   10.04   1
   1   3   1  106.90    5.06   1
   2   0   1   23.48    3.29   1
   5   6   4   79.62    8.34   1
   5  12   8  233.60   17.38   1
   7   9   7  308.25   19.53   1
   8  12  10   29.14   14.66   1
  10   3  10   13.19   12.29   1
  10   9  10    3.59    9.59   1
  -1   6   2  174.67    5.25   1
   3   3   2 1491.44   21.17   1
   4  10   6  343.43   16.89   1
   8   0   8   25.73    8.74   1
   9   6   8    8.09    8.55   1
  10   8  10   95.81   16.39   1
   3   9   5  107.90   10.11   1
   4  11   7   16.17    9.20   1
   6   8   6   59.10   11.74   1
   6  13  10    1.09   12.19   1
  10   3  11   19.23   12.85   1
  -1  -5   0   16.79    4.48   1
   2   8   4    3.35    5.53   1
   4   4   3   14.96    5.16   1
   5   5   4  269.66   12.64   1
   6   0   5    4.68    5.85   1
   8   5   7   51.05    9.57   1
   8  10   9    7.22    9.36   1
  10   9  11    0.29    9.82   1
   3   2   2   23.96    5.05   1
   3  10   6  157.05   12.22   1
   5   7   5   12.03    8.33   1
   5  13  10   31.96   13.02   1
   9   6   9   19.11   12.85   1
   9   7   9   21.80    9.48   1
  10   3  12   27.92   13.66   1
  10   8  11   65.48   16.26   1
  -3   0  -1   19.48    3.68   1
   1   5   2   43.37    5.16   1
   5   4   4   91.33    9.66   1
   5  11   8   83.70   12.89   1
   5  12   9  171.01   16.26   1
   6   1   5   63.62    8.30   1
   7   9   8   95.50   14.72   1
   0   7   3  448.13   11.17   1
   2   6   3  997.98   18.94   1
   3   0   2  170.37    7.36   1
   3   1   2   24.09    4.66   1
   3   7   4  567.87   17.10   1
   5   0   4    6.55    5.12   1
   6   7   6   24.88    7.27   1
   6  13  11   -2.36   13.04   1
  -4   3   0   27.64    3.65   1
  -2  -1  -1    1.02    3.19   1
   4  -3   4   89.66    5.67   1
   4   9   6  268.60   15.33   1
   6  12  10  109.73   13.36   1
   7  10   9   43.99   10.91   1
   8   4   8   50.47   12.33   1
   8   5   8   37.24   12.09   1
   8  11  11  155.50   19.31   1
   9   7  10   15.73   13.26   1
   4  10   7  175.50   14.15   1
   4  11   8   -0.31    9.21   1
   5  -2   5  200.56    9.64   1
   5   2   4  708.65   17.65   1
   5  13  11   11.39   13.02   1
   6   6   6  129.98   12.30   1
   6   8   7    4.11   10.16   1
   7   8   8  479.00   22.50   1
   9   2  11   14.12   11.54   1
   3   8   5   12.85    7.34   1
  -3   3   0  769.82    8.55   1
  -1   7   3  222.41    7.68   1
   0   8   4    2.89    5.18   1
   1  -6   2    4.57    1.93   1
   1   2   1  322.62    7.10   1
   5  11   9   63.18   12.88   1
   5  12  10  126.39   13.32   1
   7   2   7  170.20   12.98   1
   7   4   7  147.08   13.33   1
   7   9   9  101.70   12.30   1
   7  10  10   -1.29   12.40   1
   8  10  11   47.20   11.45   1
   9   2  12    6.64   11.79   1
   9   7  11   41.44   14.66   1
   0   9   5  123.32    8.98   1
   3  10   7   55.92   10.07   1
   5   7   6    1.58    8.17   1
   6   7   7   22.51   10.08   1
   3   6   4 1311.39   24.16   1
   5  -1   5  198.19   10.21   1
   5  13  12   15.68   14.45   1
   6   1   6   42.70    8.12   1
  -1   8   4   14.20    4.84   1
   0   5   2  101.67    5.53   1
   1   6   3  204.91    8.69   1
   4   4   4   32.17    7.65   1
   4   9   7  200.81   14.48   1
   4  11   9   52.03   11.57   1
   5   4   5    8.23    7.25   1
   5  12  11  144.30   16.92   1
   7   9  10   92.23   14.52   1
   9   6  12   40.01   14.80   1
  -2   0  -1   22.83    3.16   1
  -2   7   3    5.31    3.40   1
   0  -4   0    2.90    2.17   1
   2   5   3  101.59    7.99   1
   2   8   5    8.75    6.32   1
   3  -3   3   19.62    3.30   1
   4  -2   4  354.67   10.35   1
   4  10   8   24.70   10.23   1
   5  11  10    3.75   11.67   1
   7  10  11    5.26    9.30   1
   8   4  10  231.85   18.25   1
   1   4   2  657.16   12.31   1
   5   0   5   -2.20    5.19   1
   7   3   8   13.01    9.53   1
   7   4   8   39.68    8.79   1
   4   3   4  334.76   12.87   1
   5   1   5  154.39   10.10   1
   5  12  12  104.80   16.61   1
   6   7   8   49.70   11.19   1
   7   9  11    6.90   11.76   1
   7  10  12    8.05   13.72   1
   1  10   7  207.33   13.86   1
   3   8   6  173.68   12.20   1
   4  11  10   -6.38   10.46   1
   8   4  11   94.58   15.15   1
  -1  -3  -1  105.23    4.76   1
   2   2   2  844.62   13.52   1
   3   9   7  321.62   15.17   1
   4  -1   4  232.84    9.01   1
   4   2   4  468.25   14.34   1
   4  10   9   -0.04    9.90   1
   5  11  11   19.11    9.33   1
   6   1   7  119.81   10.77   1
   7   2   9   72.87   11.58   1
   7   3   9    1.09    9.60   1
   3   2   3   -0.36    4.41   1
   4  -3   5   -0.62    4.59   1
   4   9   8   81.10   11.92   1
   6   2   7  118.87    9.74   1
   7   9  12   44.70   14.57   1
   8   4  12   27.48   13.14   1
   8   5  12    9.88   12.86   1
  -4   2  -1  140.15    5.80   1
   5  -1   6  218.57   10.85   1
   5   6   7  674.88   21.92   1
   5  11  12   64.96   15.17   1
   6   7   9   20.07   11.00   1
   8   4  13   39.21   14.23   1
   8   5  13   -0.71   12.94   1
   1  11   9   -4.77   10.27   1
   2   7   5  721.23   18.55   1
   2  12  11   40.11   12.07   1
   3  -2   3  535.67   10.46   1
   4  11  11    7.33   11.69   1
   6   8  10  112.36   12.30   1
   7   2  10    6.61    7.16   1
   7   3  10   17.91   10.93   1
   7   9  13   16.49   10.33   1
  -1  -5  -1   91.47    5.67   1
   0  -5   0  459.82    7.67   1
   0   9   6   98.87    8.73   1
   2   8   6   83.77    9.38   1
   3  -4   4  268.15    7.75   1
   3   1   3   16.99    4.73   1
   3   4   4   67.33    7.74   1
   4   4   5    0.61    4.90   1
   4  10  10    8.88   11.23   1
   5   0   6   15.48    6.34   1
   5  11  13   40.82   15.26   1
   6   1   8  224.73   14.03   1
   0   7   4  527.08   13.31   1
   0   8   5   69.25    7.25   1
   2   1   2    7.44    3.66   1
   3   8   7  290.61   15.37   1
   3   9   8  115.08   12.50   1
   4   9   9  139.40   14.56   1
   4  11  12   16.37   12.75   1
   5   5   7 1235.49   28.06   1
   6   2   8  243.34   14.82   1
   6   7  10   53.51   13.42   1
   6   8  11   41.65   12.70   1
   7   2  11   19.21    8.08   1
   7   3  11   -2.41   10.96   1
   7   4  11  218.80   18.25   1
   2  12  12   27.26   12.75   1
   6   0   9   54.34   10.68   1
   7   2  12   29.16   12.54   1
  -1  -1  -1  703.07    8.31   1
  -1   9   6   42.54    7.74   1
   4   5   6  524.49   17.63   1
   4  10  11   11.00   12.08   1
   5  -1   7   53.11    7.76   1
   5   6   8  244.21   15.39   1
   7   2  13   19.50   12.95   1
   7   3  12  -10.00   11.02   1
   7   4  12   79.72   15.03   1
   1   3   2 1316.94   15.55   1
   1   6   4  790.95   16.74   1
   1  11  10   12.87    9.75   1
   2   5   4  393.21   13.12   1
   4  11  13   21.32   10.88   1
   5   7   9  105.43   11.15   1
   6   0  10    1.62    9.39   1
   6   2   9  232.11   15.35   1
   6   7  11    0.19    8.02   1
   6   8  12   37.82   10.52   1
   7   3  13    6.17   12.52   1
   7   4  13   35.47   14.06   1
  -1   8   5   62.81    7.37   1
   3   9   9   96.85   12.77   1
   4  -3   6   78.79    6.92   1
   4  -1   5   94.80    7.11   1
   4   2   5  535.58   15.80   1
   5   0   7   34.55    7.62   1
   6   0  11   22.70   10.29   1
   6   1  10   25.11    9.88   1
   6   8  13   75.14   15.39   1
  -2  -2  -2  788.67   12.46   1
  -2   1  -1  641.98    7.90   1
   2   0   2  167.91    5.82   1
   2   8   7  231.29   13.53   1
   3   8   8  223.29   14.89   1
   4   4   6    8.35    7.16   1
   4  10  12   -1.45    8.60   1
   5  -2   9   79.68   11.61   1
   5   6   9   87.66   12.42   1
   6   0  12   52.36   12.33   1
   6   2  10   42.41   11.10   1
   6   7  12   93.44   12.73   1
  -3   0  -2  172.45    6.49   1
  -1   6   3  139.97    6.43   1
  -1   7   4  109.89    7.21   1
   0   9   7  240.62   13.97   1
   1  10   9   77.61   11.51   1
   1  11  11   -3.92   10.28   1
   2   7   6  198.97   11.89   1
   3   7   7    9.80    6.13   1
   4  10  13   22.86   13.78   1
   5  -1   8    2.48    6.96   1
   6   1  11   42.86   11.42   1
   6   7  13   75.04   15.58   1
   4   5   7  852.68   22.85   1
   6   1  12   45.06   12.16   1
   6   1  13   28.03   12.97   1
   6   2  11    1.77   10.11   1
   5   5   9  255.45   14.79   1
  -7  -2  -2  485.15    9.99   1
  -7   1   2  427.11    8.60   1
  -6   4   8   17.20    9.14   1
  -5   5  11    1.08   11.24   1
  -4   3   4  157.58    8.57   1
  -3   5   8    8.58    9.37   1
  -2   6  11  149.00   16.47   1
   2   2   3   22.99    4.59   1
   7   2   8  181.77   11.62   1
   7   4  12   97.40   14.29   1
  -5   5  10    3.64   10.27   1
   2   6  10   74.45   12.88   1
   4   4   7   33.74    8.34   1
   5   6  13   -1.60   12.79   1
   5   6  14   -2.93    9.72   1
   7   4  11  208.63   16.16   1
  -5   1   1   75.34    3.37   1
  -3   2   2   25.53    3.89   1
  -2   4   5  278.72   12.41   1
  -2   5   7  221.01   13.80   1
  -2   6  10  273.26   18.65   1
  -1   2   2  131.04    5.79   1
   0   4   5    4.74    6.83   1
   1   5   7   82.39   10.31   1
   2   7  13    1.20   12.89   1
   3  -2   0   57.65    3.00   1
   5   6  12   53.29   14.25   1
   7   3   9   -3.56    7.44   1
   8   4  14   33.65   14.32   1
  -5   5   9   12.55    9.36   1
  -1  -2  -2  404.80    8.67   1
  -1   7  13    2.08   14.02   1
   0   1   1    0.36    1.33   1
   2   5   7   28.54    8.26   1
   2   7  12   22.06   12.12   1
   3   7  13    0.88   12.65   1
   8   4  13   19.81   12.27   1
  -6   4   7   25.89    8.22   1
  -3   4   5  304.35   12.74   1
  -3   5   7   21.52    8.74   1
  -2   6   9  336.37   18.69   1
   1   4   5    2.65    4.88   1
   2   6   9  357.57   17.34   1
   5   6  11   51.75   13.07   1
   8   4  12   20.55   11.29   1
  -4   2   2    9.98    3.54   1
   0   2   2 1957.93   18.82   1
   2   7  11    3.02   10.91   1
   4  -4   0  491.20   10.45   1
   5   7  14   50.66   15.96   1
   6   0   4    1.41    3.29   1
   7   2   7  172.89   10.18   1
   8   5  14   11.41   13.49   1
  -6  -2  -2  588.55   11.09   1
  -5   5   8   -3.90    8.01   1
  -2   7  12    3.57    8.79   1
  -1   3   3 2154.90   24.44   1
  -1   6   8    9.08    9.03   1
  -1   7  11   32.19   12.79   1
   5   6  10    4.04   10.52   1
   7   3   8   14.84    7.25   1
   8   4  11   87.08   12.78   1
   8   5  13    8.54   12.08   1
  -6  -1  -1    1.14    2.00   1
  -2   7  11   38.98   12.79   1
   1   5   6   88.49    9.87   1
   2   6   8  582.53   21.23   1
   4   4   6    2.63    4.89   1
   5   5   8  533.69   19.83   1
   7   4   9   99.96   11.31   1
  -3   3   3  131.88    7.22   1
  -2  -2  -2  869.70   12.73   1
  -2   5   6   20.39    7.61   1
  -2   6   8  557.39   21.42   1
  -1   7  10  101.87   14.52   1
   0   3   3 1159.34   17.99   1
   2   7  10    9.91    7.85   1
   3   2   3    5.78    3.95   1
   3   8  13   89.50   16.36   1
   8   5  12    1.27   10.54   1
  -3   5   6   90.92   10.63   1
   1  -2  -1   50.24    3.93   1
   2   5   6   35.31    8.08   1
   4   0   2   47.24    2.83   1
   8   4  10  205.69   14.68   1
   8   6  14   10.12   13.48   1
  -6   3   4   14.74    5.51   1
  -5  -2  -2  350.45    8.97   1
  -5   5   7    1.44    9.26   1
   0   8  12   42.11   11.14   1
   3   4   5   69.44    7.02   1
   3   8  12  142.37   14.68   1
   5   6   9  101.10   10.74   1
   8   5  11   34.75   10.82   1
   8   6  13   25.99   12.67   1
   9   5  14    3.71   12.47   1
  -4   3   3   81.40    6.47   1
  -3  -2  -2   24.92    3.64   1
  -1  -1  -1  693.61    7.90   1
  -1   7   9  156.80   14.81   1
  -1   8  12    6.02    9.02   1
   0   4   4  247.86   11.32   1
   1   3   3   68.36    6.11   1
   2   7   9  138.45   12.27   1
   7   3   7    3.47    5.89   1
   7   4   8   38.63    8.46   1
   9   5  13   -6.47   10.97   1
  -5   2   2   65.66    4.53   1
  -4   7  11   99.61   14.73   1
  -2   6   7  479.71   18.98   1
   0   8  11    6.89    9.20   1
   1   4   4  111.16    8.59   1
   2   6   7  374.71   16.67   1
   3   7   9   57.27    9.61   1
   3   8  11  220.23   18.24   1
   5   5   7 1197.43   26.68   1
   6   7  11    4.48   12.01   1
   6   8  13   81.53   16.22   1
  -3   4   4 1042.09   19.96   1
  -1   8  11    6.14    8.51   1
   3   9  13   25.97   13.76   1
   8   4   9  137.18   11.95   1
   8   5  10   86.83   11.79   1
   9   5  12    1.55   10.28   1
   9   6  14   -1.71    9.03   1
  -4   7  10   58.40   12.23   1
  -2   5   5   -6.09    7.47   1
   1   5   5    1.74    7.14   1
   4  -2   1  136.81    3.49   1
   4   4   5   -4.04    6.41   1
   4   9  13    9.24   13.04   1
   5   6   8  249.94   15.37   1
   6   8  12   45.72   13.95   1
   8   6  11    1.95   10.04   1
   9   6  13   -9.18   11.53   1
  -5  -1  -1   -0.51    2.40   1
  -1   7   8  213.13   15.51   1
  -1   8  10   -7.16   10.83   1
   2   7   8   68.43    9.48   1
   3   8  10  273.20   17.09   1
   3   9  12  147.45   17.41   1
   4   3   4  327.61   11.61   1
   4   5   6  528.86   17.58   1
   6   7  10   52.88   13.20   1
   9   5  11   14.74   11.90   1
  -4   4   4  341.58   11.98   1
   0   9  12   58.05   15.05   1
   1   1   1  692.31    8.07   1
   2   3   3   29.54    4.19   1
   5   7   9   92.34   11.11   1
   6   1   4  380.90    9.43   1
   9   6  12   39.32   12.18   1
  -4   7   9   34.04   10.40   1
  -3   5   5   49.79    7.64   1
  -1   6   6  256.20   14.21   1
   3  -3   0  769.75   11.55   1
   6   8  11   49.30   13.59   1
   7   4   7  156.61   10.95   1
   8   5   9   94.02   11.21   1
   9   7  13   27.89   13.35   1
  -2   6   6  422.99   16.99   1
   0   8   9    4.27    7.70   1
   0   9  11   84.96   15.35   1
   2   6   6  268.55   13.16   1
   3   8   9  170.45   15.53   1
   3   9  11  216.49   16.73   1
   8   4   8   56.74    8.78   1
   8   6  10   -0.59    9.43   1
  -2  -1  -1   -0.37    2.11   1
  -1   8   9   56.67   12.10   1
   2   2   2  882.57   13.09   1
   3   4   4   81.29    8.00   1
   4   9  11   93.44   12.76   1
   5   6   7  643.81   21.18   1
   6   7   9    8.37    7.55   1
   7   3   6   -0.40    5.04   1
   9   6  11   -5.28    9.89   1
  -1   7   7   42.95   10.32   1
   2   7   7   34.36    7.73   1
   6   8  10  137.83   15.71   1
   9   7  12   56.87   13.85   1
   0   9  10  125.29   16.00   1
   1  10  12  101.16   16.86   1
   3   7   7    7.64    8.68   1
   3   9  10  234.76   18.40   1
   4  10  12  -10.01   12.81   1
   7   9  12   52.81   15.04   1
  -4   7   8  151.33   13.37   1
  -3  -1  -1   46.25    2.73   1
   0   4   3 1148.20   20.09   1
   0   8   8   21.30   10.82   1
   0  10  12   50.78   15.34   1
   2   8   8  150.10   14.96   1
   3   3   3  313.44   10.23   1
   4   9  10  181.07   15.24   1
   8   5   8   31.46    8.59   1
   8   6   9    0.80    8.89   1
  10   7  13   25.57   13.14   1
  -2   4   3  941.40   17.88   1
  -1   3   2 1588.43   19.39   1
  -1   8   8   -5.89    9.44   1
   6   7   8   47.68   11.02   1
   7   2   5  541.72   13.29   1
   7   5   7  144.95   11.48   1
   7  10  13    5.68   14.67   1
   9   6  10    3.77    9.47   1
   9   7  11   51.40   12.02   1
  -5   5   5  161.96   10.74   1
  -2   5   4    1.40    5.69   1
  -1   6   5  198.54   12.32   1
   1   6   5  842.85   21.94   1
   1  10  11   47.05   11.73   1
   4  -3   1  133.25    5.29   1
   4   4   4   33.29    7.39   1
   4  10  11   11.11   12.30   1
   6   8   9   45.60   12.48   1
   7   9  11    7.51   12.64   1
   8   4   7  110.00   10.30   1
  10   7  12   72.19   13.76   1
  -6   3   3    3.70    4.07   1
  -3   3   2  748.52   13.24   1
  -3   4   3  845.58   16.62   1
  -2   6   5  -10.26    7.96   1
   0   9   9  152.77   16.20   1
   0  10  11   14.19    9.54   1
   2   5   4  397.94   14.54   1
   2   6   5  427.25   16.47   1
   3   9   9  105.76   12.41   1
   7   4   6  250.39   12.07   1
  10   8  13   50.94   14.75   1
  -3   5   4   -1.80    5.29   1
  -1   7   6   38.82    9.54   1
   2   7   6  210.74   12.72   1
   4   9   9  136.58   13.19   1
   4  11  12   20.44   14.34   1
   5   6   6  146.36   11.81   1
   5   7   7   -1.01    6.17   1
   7  10  12   24.63   10.70   1
  -4   7   7  219.98   14.31   1
   0   8   7   -3.58    9.48   1
   2   4   3  405.20   12.71   1
   2   8   7  244.38   16.52   1
   3   7   6   15.71    8.66   1
   4  10  10  -11.42   10.81   1
   5   5   5  321.01   14.02   1
   5  11  12   75.99   16.55   1
   8   6   8    0.80    8.46   1
   9   6   9   18.11    8.96   1
   9   7  10   11.40   10.11   1
  -2   7   6  693.15   21.96   1
  -1   8   7  180.85   14.60   1
   0  10  10   77.26   14.71   1
   1   3   2 1309.06   18.07   1
   3   8   7  275.91   16.92   1
   7   9  10   71.53   11.76   1
  10   7  11  103.18   13.99   1
  10   8  12   96.89   15.55   1
  10   9  13   -8.63   13.55   1
  -5   0   0  288.54    4.24   1
  -4   4   3  438.64   12.29   1
  -1   2   1   41.56    3.69   1
   0   9   8  294.68   18.88   1
   3   2   2   27.76    4.10   1
   3   9   8  131.98   15.07   1
   4   3   3  457.41   12.41   1
   6   7   7   28.12    9.84   1
   6   8   8    8.08    8.05   1
   7   3   5    8.92    5.58   1
   7  10  11    3.43    9.20   1
   8   5   7   59.52    8.80   1
  -4   3   2   27.81    4.08   1
  -3   2   1    3.30    2.65   1
   0  -3  -1  582.93   11.78   1
   1  11  11   -7.27   13.52   1
   4   6   5  334.75   15.05   1
   4   9   8   92.30   13.67   1
   5   4   4   86.17    8.54   1
   6   6   6  140.11   11.98   1
   7   5   6  473.52   16.85   1
  -7  -1   0    3.08    2.96   1
  -3   9   9   50.89   11.86   1
  -1  -2  -1  335.26    7.51   1
   3  10   9   40.15   10.57   1
   4  10   9    2.37   11.09   1
   9   7   9   20.37   10.12   1
  10   8  11   87.04   14.51   1
  10   9  12   23.36   13.89   1
   0   2   1  330.78    7.76   1
   0  10   9  176.64   17.41   1
   4   5   4  740.26   19.24   1
   5   7   6    9.30    8.56   1
   6   3   4  319.70   10.85   1
  -1   6   4   90.10    9.29   1
  -1   7   5   94.35   10.67   1
   0   8   6   94.30   12.09   1
   1   6   4  790.26   20.79   1
   1  11  10   15.12   13.36   1
   2   3   2 1184.84   17.57   1
   2   7   5  689.96   21.67   1
   2   8   6   83.59   12.28   1
   4  11  10   11.95   13.33   1
   8   4   6  208.44   10.89   1
   9   6   8    3.32    7.84   1
  -5  -2  -1  966.19   14.49   1
  -4   7   6  195.61   12.98   1
  -1   8   6  207.30   14.74   1
   0   5   3   51.20    8.03   1
   0   9   7  262.82   17.66   1
   2   6   4  912.84   22.34   1
   3   8   6  168.61   13.99   1
   5  11  10    4.79    9.22   1
   6   8   7   -4.91    9.90   1
   6   9   8  110.22   14.26   1
   7   4   5  150.99    9.38   1
  -3   9   8    3.37   11.91   1
  -2  -2  -1  751.77   11.65   1
  -2   5   3    8.95    6.63   1
  -2   6   4    0.38    6.15   1
  -2   7   5  487.97   18.18   1
  -2  10   9  100.23   14.49   1
   1   5   3  422.22   13.77   1
   1  10   8  262.49   19.40   1
   4   9   7  202.58   16.24   1
   5  12  11  118.56   18.14   1
   6   0   3   69.37    2.85   1
   6   7   6   32.79    9.52   1
   8  11  11  146.01   19.05   1
   9   8   9  158.79   15.22   1
  10   8  10  107.58   14.17   1
  -5   5   4   64.94    6.59   1
   0  10   8  260.30   18.97   1
   4  10   8   14.61    8.53   1
   7   1   4  276.56    7.40   1
   7   9   8   76.89   13.93   1
   9   5   7   53.46    8.60   1
   9   7   8   75.20   11.53   1
  -4   2   1  238.39    5.36   1
  -3  -2  -1  123.66    5.62   1
   0   4   2  614.90   14.38   1
   1  11   9   -8.42   12.09   1
   4   4   3   17.26    6.70   1
   4  11   9   45.46   11.42   1
   5   5   4  282.57   13.11   1
   7   8   7  358.77   19.20   1
   8   5   6  166.67   11.14   1
  -3   5   3  111.31    8.57   1
  -3   6   4  384.06   14.35   1
  -2   4   2  214.63    9.46   1
   2  12  10   59.41   16.15   1
   5   8   6   11.49    7.06   1
   5  11   9   50.85   11.35   1
   6   6   5   38.15    9.03   1
  11  10  12   17.22   14.71   1
   1   4   2  638.49   14.87   1
   3   3   2 1501.74   20.08   1
   4   6   4 1183.30   25.51   1
   5   7   5   -0.15    8.18   1
   5  12  10  126.03   15.12   1
   7   2   4  899.68   14.94   1
   7   5   5  250.67   12.64   1
   9   6   7   46.46    9.22   1
   0   8   5   80.50   11.28   1
   0   9   6  111.38   13.40   1
   1   9   6  258.67   15.73   1
   1  10   7  224.79   18.12   1
   2   8   5    6.37    9.24   1
   3   9   6  319.99   18.98   1
   6   1   3  387.12    7.79   1
   6   8   6   56.08   11.63   1
   8   3   5   -0.08    5.04   1
   8   6   6  279.43   14.81   1
   9   8   8  298.09   18.24   1
  10   8   9   90.11   13.18   1
  -6  -1   0    2.32    3.07   1
  -3   4   2  524.92   12.59   1
  -3   9   7    6.98    9.61   1
  -1   8   5   51.03   10.23   1
   0  10   7  262.70   18.39   1
   2   7   4  662.14   20.93   1
   4  10   7  175.02   16.50   1
   4  11   8   11.16   13.13   1
   7  10   8    8.61   12.52   1
  -4   7   5  152.68   12.31   1
  -1   7   4  120.35   10.84   1
  -1   9   6   31.04   10.36   1
   1  11   8    2.69    8.79   1
   2  12   9   45.28   15.43   1
   3  -3   1  477.06   10.23   1
   3   7   4  564.53   19.60   1
   5   6   4   91.46   10.07   1
   7   9   7  317.98   19.70   1
   9  11  10   64.34   12.86   1
  10   7   8  108.77   12.59   1
  10  10  10   29.01   10.13   1
  11  10  11   16.25   13.94   1
  -1   6   3  145.45   10.18   1
   1  -2   0  155.02    5.58   1
   1   6   3  204.91   11.98   1
   4   5   3 1271.83   24.28   1
   5   4   3  160.34    9.89   1
   5  12   9  169.55   16.48   1
   6   7   5   -1.35    6.02   1
   8   4   5  230.37   10.83   1
   9   7   7   45.87   10.14   1
  10   9   9   20.22   11.78   1
  -2   7   4   54.23    8.65   1
   2   6   3  957.36   22.64   1
   6   2   3  888.45   14.23   1
   6  12   9  206.13   17.72   1
   9   5   6  205.17   12.70   1
  -2   6   3  138.74   10.52   1
  -1   3   1  624.99   12.00   1
   3  -2   1  378.84    7.34   1
   6   9   6   53.23   12.07   1
  10   8   8  260.60   17.11   1
  -4   0   0  829.64    7.40   1
   0   3   1  595.40   12.14   1
   1  10   6  180.17   16.64   1
   1  11   7   24.35   12.85   1
   3   4   2  485.95   13.82   1
   3  10   6  158.21   14.23   1
   4  10   6  346.72   20.39   1
   4  11   7   25.50   13.18   1
   7  10   7   10.53   12.26   1
   8   5   5  217.48   11.91   1
   9   8   7  424.37   20.41   1
  11  10  10   21.73   13.30   1
  -4   4   2  210.70    8.03   1
   0   9   5  123.40   13.39   1
   0  10   6  234.68   17.31   1
   1   5   2   48.42    8.09   1
   2   8   4   -3.54    8.71   1
   2  12   8   11.03   10.17   1
   5   7   4  181.37   12.98   1
   5  11   7    8.13   12.30   1
   6   3   3  165.82    8.01   1
   6   8   5  418.54   19.72   1
   8  12   9   34.05   15.17   1
   9   6   6   68.78    9.59   1
  -3   9   6    7.09    9.41   1
   0   8   4   10.40    8.82   1
   1   3   1  112.55    6.63   1
   1  12   8    3.59    9.01   1
   3   8   4   12.86    8.99   1
   4   6   3  778.01   21.09   1
   5  10   6  394.72   20.27   1
   7   9   6  481.77   21.25   1
  -3   6   3  269.13   11.87   1
  -2   5   2    0.04    4.85   1
  -1   8   4   26.51    9.16   1
  -1   9   5  114.39   12.72   1
   2   5   2   50.56    6.51   1
   7   5   4   26.45    7.18   1
   8   6   5  136.74   11.36   1
   8  10   7   25.39   13.41   1
   9   7   6   21.91    9.16   1
  -5  -1   0   23.48    3.52   1
  -5   5   3   53.74    6.10   1
  -3   3   1  570.06   10.54   1
   2   7   3  261.92   14.41   1
   4   8   4    2.16    6.21   1
   6   7   4  132.65   12.39   1
   7   8   5  220.90   15.95   1
  11  10   9   32.02   13.21   1
  -1   7   3  209.77   12.65   1
   2  12   7   -3.92   13.23   1
   3   7   3  224.16   13.66   1
   3  13   8  127.12   19.01   1
   4  11   6   21.77   13.21   1
   5   1   2   30.69    3.28   1
   5  12   7  160.13   18.15   1
   6   9   5  255.10   17.53   1
   7  10   6   34.74   13.02   1
  10   8   7  244.65   16.58   1
  10  10   8   -2.60    8.39   1
   1  10   5   75.68   13.41   1
   1  11   6   10.64   12.17   1
   2   3   1  850.83   15.27   1
   2  13   8   97.36   17.75   1
   3  10   5  151.08   13.82   1
   4  10   5  392.78   21.31   1
   5   6   3  746.35   21.04   1
   5   8   4  148.86   11.85   1
   5  11   6   13.68   11.97   1
   6  12   7  217.18   20.30   1
   6  13   8   70.55   16.94   1
   8  11   7   48.85   14.64   1
   9   8   6  199.68   15.62   1
  -3   5   2    0.60    4.49   1
   0  -2   0 1101.13   13.63   1
   0  10   5  316.35   18.97   1
   1   6   2   96.24    9.67   1
   3   9   4   70.57   12.63   1
   5  10   5  245.98   18.64   1
  10   9   7   47.58   12.04   1
  11  11   9   99.25   13.90   1
  12  11  10   62.82   12.82   1
  -4   6   3  239.52   10.82   1
  -2   7   3    4.88    6.91   1
   0   4   1  156.97    8.90   1
   2   6   2  800.89   21.09   1
   3   2   1  123.62    5.97   1
   8   3   4    2.12    4.81   1
   8   4   4   -0.64    6.06   1
   8  10   6   -0.36   12.10   1
   9   5   5  246.32   12.39   1
  -3   9   5   16.07    9.40   1
  -1   6   2  185.33   11.00   1
   1   4   1  175.75    9.18   1
   2   8   3    2.62    9.14   1
   4  -2   2  457.07    8.90   1
   9   6   5  300.28   14.81   1
  10   7   6  200.65   14.24   1
  11  10   8    8.50   12.32   1
  -6   3   2   39.33    2.69   1
  -2   4   1  300.63   10.39   1
  -1   1   0 1094.02    8.60   1
  -1   9   4  114.17   12.51   1
  -1  12   7   99.59   15.57   1
   0   8   3   10.38    8.86   1
   2  12   6   59.09   14.98   1
   3   8   3   14.81    9.22   1
   5   4   2  171.25   10.20   1
   5  12   6  221.07   19.95   1
   5  13   7   69.04   16.81   1
   6   6   3  244.49   13.84   1
   8   5   4   87.31    8.79   1
   8  12   7   88.12   16.83   1
  10  10   7   10.61   12.19   1
  -2   1   0 1279.23    7.79   1
  -2   6   2  211.77   10.99   1
   2  13   7   78.50   13.60   1
   3   3   1 2167.02   24.62   1
   4  11   5   -3.91   12.19   1
   6  12   6  141.50   18.05   1
   6  13   7   57.08   12.83   1
   7   8   4  125.42   13.75   1
   7  10   5  158.84   16.64   1
   8   6   4  125.14   11.02   1
   8  11   6   49.04   14.68   1
   9   7   5   14.11    8.89   1
  10   8   6  225.85   15.91   1
  11  11   8   63.55   15.08   1
  -4   3   1  284.54    6.94   1
  -2  10   5  174.72   14.79   1
  -1   8   3   67.73   10.36   1
   1  11   5   61.83   11.24   1
   3  10   4  172.04   16.67   1
   4   6   2 1219.69   26.20   1
   4  10   4  222.04   17.67   1
   5  11   5   12.28    8.83   1
   6   9   4  643.31   23.83   1
   7   4   3   43.12    6.32   1
  11   9   7   56.75   12.44   1
  -3  -2   0  256.81    8.49   1
   0   7   2  607.16   19.74   1
   1   7   2  673.03   20.22   1
   5   5   2  202.00   11.82   1
   5  10   4  356.93   20.97   1
   6   7   3  284.44   14.70   1
   7   5   3   20.36    6.89   1
   9   8   5  178.66   13.38   1
  10   9   6    4.00   10.38   1
  -6   0   1  456.71    8.92   1
  -2  -2   0   17.05    4.34   1
   0  10   4  284.66   18.17   1
   1   5   1   81.57    7.55   1
   1   9   3  167.18   14.79   1
   3   4   1  885.14   18.64   1
   3   9   3  114.40   13.90   1
   5  -2   3   17.05    3.33   1
   7   2   3  682.72   12.07   1
   8  10   5   58.01   14.28   1
  11  10   7   -1.86   11.66   1
  -3  -1   0   69.21    3.87   1
  -1   7   2  465.76   17.18   1
   0   1   0  461.60    6.42   1
   2   5   1   76.07    8.83   1
   2  13   6  116.68   17.98   1
   3  13   6  163.17   16.80   1
   4   9   3   47.81   11.79   1
   5   6   2  248.69   13.98   1
   6   8   3    7.24   10.35   1
   6  13   6   84.60   17.11   1
   7  11   5   -3.86    8.08   1
   8  12   6   64.54   12.58   1
  12  11   8   57.43   15.60   1
  -4   7   3  257.26   12.75   1
   0   9   3   90.32   10.43   1
   2  12   5    8.21    9.53   1
   4  11   4   -1.60   12.16   1
   5  12   5  177.01   16.46   1
   6  12   5  123.78   17.52   1
  11  11   7   22.36   13.66   1
  -3   9   4   21.88    7.78   1
  -2  -1   0  380.17    7.53   1
  -2   5   1   16.56    5.40   1
  -1  -1   0  878.43    9.43   1
  -1   2   0  152.83    5.53   1
   1  12   5    6.75   12.63   1
   2   8   2   -2.91    9.06   1
   4   2   1  429.38   10.41   1
   4   3   1 4952.75   38.21   1
   5  11   4   37.99   13.05   1
   6   3   2  140.07    7.65   1
   8  11   5   20.02   10.31   1
   9   5   4  308.65   14.22   1
   9   6   4   58.80    9.21   1
   9  12   6  103.21   18.07   1
  -2   7   2   29.57    7.52   1
   0   2   0 1052.42   13.69   1
   0   8   2   83.23   11.18   1
   1  11   4   54.02   10.85   1
   2   6   1  820.90   21.88   1
   3   8   2    0.94    6.80   1
   4   4   1   76.79    8.73   1
   5   7   2  274.60   15.43   1
   6   9   3  651.73   25.38   1
   7   8   3    2.35   10.30   1
   9   7   4   44.25   10.15   1
  10   8   5  136.09   13.72   1
  11   9   6   21.46   11.20   1
   1  10   3  275.80   18.53   1
   4   8   2   -1.03    6.45   1
   4  10   3  341.55   19.03   1
   6   2   2  581.63   11.44   1
   6   6   2  437.36   17.41   1
   9   8   4  191.88   15.50   1
  10   9   5   15.13   11.00   1
  11  10   6    4.86   11.66   1
  -1   6   1   35.63    7.50   1
  -1   8   2  286.14   15.58   1
   0   3   0   60.34    5.78   1
   2  13   5  170.59   19.68   1
   3  13   5  223.73   18.89   1
   4   5   1  218.50   11.44   1
   5  10   3  243.58   16.84   1
   6  13   5  105.37   17.95   1
   8   4   3    4.98    6.14   1
   8   5   3  159.96   10.67   1
   8   6   3  156.81   12.03   1
   8  10   4  106.43   13.32   1
   8  12   5   15.90   10.23   1
  12  11   7   59.95   15.45   1
  -1   3   0  354.98    9.94   1
   0  10   3  223.91   16.84   1
   1   3   0   12.21    4.95   1
   2  12   4   -3.93   12.72   1
   3   9   2   32.62   11.99   1
   5  12   4  206.10   19.74   1
   6   7   2  369.70   16.85   1
   7   9   3  430.75   20.69   1
   8   7   3   25.42    9.60   1
  10  10   5    8.74    8.89   1
  11  11   6   37.48   14.33   1
  -5   5   2  211.14    8.28   1
  -4   4   1 1124.44   15.65   1
  -3   5   1   48.24    5.87   1
   1   1   0  947.99   10.13   1
   1   7   1  694.53   21.87   1
   1  12   4   35.04   13.77   1
   2   7   1  491.56   18.14   1
   3   7   1  167.03   12.95   1
   4   6   1   27.38    6.50   1
   4   9   2  202.59   16.50   1
   4  11   3   89.35   15.91   1
   6  12   4  140.67   15.56   1
   8  11   4   10.14   13.46   1
  -2   6   1   24.42    6.54   1
   0   4   0    4.19    6.36   1
   0   9   2   29.48   10.53   1
   1  -2   1  434.97    9.51   1
   1   4   0  124.01    8.91   1
   2  11   3  140.03   14.33   1
   5   5   1   18.36    7.73   1
   5  11   3    2.70   11.95   1
   6   8   2    7.64    7.57   1
   7   5   2  128.73   10.26   1
   7  10   3   63.94   14.20   1
   8   3   3   93.66    6.87   1
   5   6   1   21.91    8.81   1
  10   7   4   14.49    8.78   1
  10   8   4  117.72   13.27   1
   3  10   2  372.92   20.01   1
   3  13   4  154.42   16.79   1
   8  12   4   38.39   11.68   1
  11  10   5    5.13    8.33   1
   3  -4  -7   48.03   11.92   1
   4   0   1   17.21    5.59   1
   7  -3  -7  138.45   17.92   1
   9   1   1  183.35   13.85   1
   9   5   6  196.60    7.37   1
  10   2   2  236.56   15.04   1
  -1  -4  -8    9.17    6.48   1
   7  -3  -8  120.20   17.97   1
   7  -2  -4   32.82   12.77   1
   8  -2  -5   20.50   10.28   1
   9   0  -1    7.75   10.64   1
  10   1   0    6.07   10.18   1
   1  -1  -1 1585.70   16.51   1
   2   2   3   18.79    1.81   1
   3  -4  -8   83.42   13.64   1
   4  -3  -5  233.17   15.66   1
   5  -1  -1   74.17    9.40   1
   6   1   2   17.81    5.38   1
   8  -2  -6   -0.99   12.83   1
   8   3   4    4.57    5.34   1
  13   3   0   -3.00   12.23   1
  -1  -4  -9   87.75    9.48   1
   0  -4  -8   -4.46    7.46   1
   3  -3  -5  146.29   12.25   1
   7  -2  -5    2.78   11.72   1
  10   3   3   25.79    8.07   1
  -5  -1  -6    8.42    2.73   1
  -4  -3 -10   28.78    5.10   1
   0  -4 -14    6.93   10.94   1
   2  -4 -13    7.13   12.84   1
   3  -4 -12    4.65   12.62   1
   3  -4 -11   -7.88   12.35   1
   4  -2  -3  182.72   12.23   1
   4  -1  -1  177.87   10.88   1
   5   1   2   32.20    5.19   1
   8   0  -1  104.68   12.88   1
   9   0  -2   -0.57   11.51   1
   9   2   2  111.12   10.71   1
  11   3   2   39.84   10.10   1
  -4   0  -3    7.19    3.68   1
  -1  -4 -13   93.86   12.12   1
  -1  -4 -12   13.00   10.81   1
  -1  -4 -10   68.41    9.87   1
   0  -4 -13   35.97   11.32   1
   0  -4  -9   -5.03    5.52   1
   1  -2  -3  394.12   11.63   1
   2  -1  -1 1924.16   21.85   1
   3   1   2   29.42    2.77   1
   4  -3  -6   51.95    9.28   1
   7  -2  -6   22.51   12.64   1
   8  -1  -4  228.65   18.77   1
   8   4   5  211.44    8.01   1
   9   1   0   70.11   11.74   1
  10   1  -1    7.94   11.53   1
  10   2   1  198.06   14.73   1
  -3  -3  -8    0.15    3.82   1
  -1  -4 -11   22.77    8.51   1
   0  -4 -12   -6.48    9.15   1
   0  -4 -11    9.59    9.14   1
   0  -4 -10   50.03   10.29   1
   3  -3  -6  214.83   14.45   1
   4  -3  -7   63.15   12.37   1
   7  -2  -7    9.51   12.68   1
   7  -2  -8    8.35    9.50   1
   7   3   4   83.76    5.98   1
   8  -1  -5  148.30   17.30   1
  10   1  -2   14.24   12.25   1
  -2   0  -1   17.91    2.64   1
   4  -3 -11   52.40   14.64   1
   4  -3  -9   66.34   14.15   1
   4  -3  -8  106.43   12.41   1
   4  -2  -4    7.09    7.94   1
   5  -1  -2  520.18   18.17   1
   5   0   0  282.55   12.37   1
   8  -1  -6   61.84   14.39   1
   8   5   6  168.20    5.84   1
  11   3   1   52.59   13.30   1
  11   4   3  134.97   11.84   1
  -3  -3  -9   12.58    5.14   1
  -1  -1  -2 1422.02    8.43   1
   3  -3 -12   -9.16   11.92   1
   8  -1  -7   26.73   14.07   1
   9   1  -1   34.29    8.72   1
   9   2   1   27.94    9.03   1
  10   1  -3    3.29   12.42   1
  10   2   0  122.19   13.36   1
  10   3   2   40.08    9.30   1
  -1   1   1 1599.37   16.13   1
   0  -3 -14    8.49    9.19   1
   3  -3 -11   10.64   12.22   1
   3  -3 -10   25.16   12.58   1
   4  -1  -2  324.68   13.93   1
   8   0  -3   74.19   13.50   1
   9   0  -5   60.96   14.91   1
  -3  -3 -11    4.94    6.41   1
  -3  -3 -10   21.98    6.36   1
   4  -2  -5    8.38    6.22   1
   4   0   0  823.52   16.98   1
   6   1   1    1.38    5.70   1
   8   6   7   92.14    3.60   1
   9   0  -6   56.19   12.39   1
   9   1  -2   14.03   11.20   1
  11   5   4  268.28   14.71   1
   0  -3 -13   14.11   10.04   1
   1  -2  -4  286.02   11.18   1
   5  -1  -3  402.75   16.90   1
   7   4   5  155.05    5.97   1
   8   0  -4   71.43   14.14   1
  10   2  -1  116.74   14.35   1
  11   3   0   58.41   11.92   1
   0  -3 -12   62.08   11.32   1
   4  -2  -6   37.29    8.18   1
   6   3   4  320.48    8.02   1
   7   2   2  454.69   14.35   1
   8   0  -5   50.42   14.09   1
   9   2   0   60.63   11.25   1
  10   4   3   31.19    9.51   1
  11   4   2   62.74   10.64   1
   0  -3 -11   56.37   10.42   1
   0  -3 -10   79.35   10.52   1
   0  -3  -9   82.97   10.00   1
   4  -2 -11   31.37   13.81   1
   4  -2  -7   60.02   11.86   1
   5   0  -1  826.67   20.23   1
   8   0  -6   32.64   13.60   1
  10   2  -2  180.86   17.07   1
  11   3  -1   45.65   13.06   1
   1  -2 -14   18.40   12.38   1
   2  -1  -2 1091.60   17.99   1
   4  -2  -9  138.42   13.82   1
   4  -1  -3  235.97   11.86   1
   5  -1  -4  125.40   10.70   1
   8   0  -7   61.75   12.39   1
   9   1  -4  -10.84   12.29   1
  12   5   2   26.93   10.01   1
  -6  -1  -7   98.05    4.52   1
   1  -1  -2  897.29   13.96   1
   2   0   0  624.13   10.36   1
   4   2   3  330.78    6.33   1
   5  -1  -5   44.88   10.83   1
   9   1  -6   19.33   14.37   1
   9   1  -5   -7.45   12.51   1
  10   2  -3  156.26   17.41   1
  11   3  -2  161.90   17.27   1
  11   4   1   28.88   10.43   1
  -5  -1  -5  157.85    5.18   1
   0  -1  -2   31.28    3.63   1
   1  -2 -13    7.12   11.22   1
   1  -2  -5  144.65    8.75   1
   9   5   5  235.42    9.97   1
  11   3  -3   65.09   15.32   1
  11   5   3  153.90   12.54   1
  -3  -2  -6  360.79    6.83   1
   0  -2 -13   36.61   10.94   1
   0  -2  -5  322.24   11.33   1
   1  -2 -12   81.29   12.84   1
   4  -1  -4   -7.04    7.15   1
   5  -1  -9   16.70   12.59   1
   5  -1  -8   61.84   13.54   1
   5  -1  -7   78.98   13.04   1
   5  -1  -6   62.91    9.90   1
  12   5   1   18.77   10.92   1
   4  -1 -11   -5.51   12.21   1
   4   5   7  839.11   13.28   1
   5   0  -2 1092.62   24.22   1
   7   3   3  172.80    9.01   1
  10   3  -1  183.00   16.02   1
  11   4   0   35.98   11.06   1
  12   6   3   15.32    8.99   1
  13   6   1    5.95   11.34   1
   1  -2 -11   47.78   10.93   1
   1  -1 -14   10.13   12.25   1
   6   0  -4  401.52   17.95   1
  12   5   0   31.45   12.49   1
   0  -2 -11  230.21   15.10   1
   1  -2 -10   80.21   11.56   1
   1  -2  -9   94.42   11.66   1
   1  -2  -8  459.95   17.87   1
   3   4   6   76.17    4.99   1
   4  -1  -9    4.23   11.86   1
   4  -1  -8    9.82   11.22   1
   4  -1  -7   27.25   11.43   1
   4  -1  -6   15.33    9.89   1
   6   0  -9   23.35   10.47   1
   9   2  -4   19.03   12.85   1
  10   3  -2  205.16   17.83   1
  11   4  -1   31.86   12.34   1
  11   5   2  129.50   12.94   1
  13   6   0   52.40   14.87   1
  -3  -2 -11   69.12    8.48   1
   0  -2 -10  163.62   12.98   1
   1  -1 -13   11.95   11.66   1
   5   0  -3  615.50   19.67   1
   6   1  -1   22.05    7.77   1
   9   2  -6   48.50   11.88   1
   9   2  -5   11.37    9.62   1
  11   4  -2    2.84   11.94   1
  11   6   4   21.44    7.71   1
  12   5  -1   86.19   15.34   1
  -6  -1  -6   41.44    4.01   1
   0  -2  -9  104.04   10.43   1
   0  -2  -8  318.11   13.91   1
   5   1   0   22.08    5.29   1
   7   5   6  462.63    7.72   1
  11   4  -3   19.43   13.52   1
  12   6   2   32.49   10.56   1
  -3  -2 -10  242.66   10.93   1
  -3  -2  -7   20.27    3.53   1
   1  -1 -12   38.74   11.56   1
   1  -1  -3  174.05    7.81   1
   2  -1 -11    6.69   10.84   1
   5   0  -9  135.21   16.75   1
   5   0  -4  318.76   14.99   1
   9   6   6   63.89    5.84   1
  11   5   1  200.04   15.71   1
  -3  -2  -9  138.01    8.02   1
  -3  -2  -8  103.81    6.27   1
  -1   0   0 1587.41   10.76   1
   2   0 -13   -9.24   12.06   1
   4   4   6    4.49    2.25   1
   5   0  -8   91.65   12.07   1
   5   0  -6  525.11   22.10   1
   6   1  -2   -0.95    7.49   1
  10   4   0   15.12    7.31   1
  12   6   1   19.51   11.03   1
  13   7   1    3.25   11.65   1
   0   1   2   31.78    3.33   1
   6   1  -9   31.46   14.29   1
  11   5   0  186.33   16.21   1
  12   6   0    6.83   11.84   1
  -5  -1  -4  345.91    7.89   1
  -1   1   2  904.88   13.53   1
   1   0 -13   12.89   11.75   1
   6   1  -8   13.19   12.22   1
   6   1  -3   40.87    7.63   1
   7   3   2   91.99    7.83   1
   8   4   3    5.60    6.31   1
   8   5   5  227.48    8.86   1
  11   5  -1   56.68   13.54   1
  12   6  -1   19.14   12.97   1
  12   7   3   -5.22    8.29   1
   1  -1 -10   77.91   11.46   1
   1  -1  -4  184.58    9.12   1
   2   0 -12   -0.85    7.97   1
   2   0  -1 1654.46   18.62   1
   3   1   1   47.81    3.97   1
   6   1  -7   70.77   11.35   1
   6   1  -6   12.34   11.38   1
   6   1  -4   98.20   10.50   1
   6   6   8  153.19    4.19   1
   7   2  -8   -2.01   12.79   1
  11   5  -3   10.43   13.71   1
  11   5  -2    9.94   12.80   1
  -6  -1  -5   58.94    4.37   1
  -2  -1 -12   44.21    9.31   1
   1  -1  -9   38.81    9.67   1
   5   1  -9   25.60   13.23   1
   7   2  -2   -2.17    8.85   1
   7   4   4   70.62    5.85   1
  13   8   2   81.36   13.50   1
   1   0 -12   14.66   10.83   1
   2   0 -11   19.29   11.34   1
   3   1 -12   26.41   10.33   1
   5   1  -2  108.17   10.70   1
   7   2  -6   37.33   12.95   1
   7   2  -5   26.01   11.51   1
   7   2  -4  -10.62    9.65   1
   7   2  -3   43.54   11.56   1
  12   7   2    6.86    9.92   1
  13   8   1  105.65   16.42   1
   1  -1  -8    7.13    5.75   1
   1  -1  -6   50.36    8.23   1
   1  -1  -5  164.19    8.90   1
   3   3   5  302.01    5.66   1
   6   2  -9   -4.07    9.17   1
  12   7   1   10.23   11.39   1
  -3  -1 -11  135.65   10.91   1
  -2  -1 -11   74.04    9.29   1
   1   0 -11   13.53    9.81   1
   2   0 -10    5.98   10.22   1
   2   1 -12   28.86   12.88   1
   3   1 -11   63.61   14.33   1
   6   2  -8    4.83   11.71   1
   7   3   1   40.73    7.37   1
   8   4   2    3.83    6.15   1
   9   5   3  204.10   11.84   1
  12   7   0   13.36   12.81   1
   5   1  -4  151.35   11.20   1
   6   2  -7   46.54   13.04   1
   7   3  -8   72.32   15.92   1
  -5  -1  -3  118.91    6.24   1
  -1   0 -12   -3.52    8.32   1
   2   0  -9    2.94    9.80   1
   3   1 -10  246.68   19.09   1
   6   2  -6   19.60   11.99   1
   7   3  -7   40.46   13.97   1
   9   6   5  300.43   11.32   1
  -2  -1 -10  241.52   12.29   1
   2   1 -11   35.85   12.38   1
   6   2  -5   14.50   10.89   1
   6   2  -3  169.24   13.49   1
   6   2  -2  263.98   13.33   1
   7   3  -6   49.51   13.73   1
   8   4   1   29.01    8.24   1
  13   9   2   65.40   14.37   1
  -3  -1 -10  190.54   10.86   1
   2   2 -12    6.01   13.00   1
   6   3   2  141.80    8.11   1
   7   3  -5    5.12   10.88   1
   7   3  -1  188.81   13.40   1
   8   4  -6  116.32   14.15   1
  -2  -1  -9   80.25    8.65   1
   1   0  -9   46.49   10.29   1
   2   0  -7   89.07   10.83   1
   2   0  -3   11.99    5.57   1
   3   2 -11   37.30   10.44   1
   7   3  -4   56.70   11.81   1
   7   3  -3    1.30    9.80   1
   7   4   3   45.10    5.73   1
   8   4  -5  149.75   16.78   1
   8   4   0  178.30   13.28   1
   1   0  -1 1727.85   14.94   1
   2   0  -6  424.39   16.30   1
   2   0  -5  449.49   15.71   1
   2   0  -4   44.48    7.70   1
   2   1 -10  187.83   14.38   1
   3   1   0   67.52    5.39   1
   8   4  -4   65.86   11.34   1
   8   4  -3   36.99   12.46   1
   8   4  -2   53.13   11.92   1
   8   6   6  286.47    8.92   1
   9   5  -4   16.89    9.75   1
  -2   0 -11   -0.07    8.94   1
  -2   0   1 1666.39   18.45   1
  -1   1 -12   10.62   11.46   1
   1   0  -8   12.88    8.52   1
   3   2 -10   46.37   13.49   1
   7   4  -7   22.22   10.24   1
   9   6   4   52.34    7.50   1
  -2  -1  -8  201.03    9.95   1
   2   1  -9  240.87   16.92   1
   3   3 -11   19.42   13.40   1
   4   3 -10    1.53   12.76   1
   5   6   9   94.61    5.67   1
   7   4  -6   77.10   15.20   1
   8   5  -6   -2.68   12.71   1
  10   7   4    8.79    7.34   1
  -1   0 -10    2.35    7.31   1
   7   4   2   61.60    7.36   1
   8   5   3  140.23    9.39   1
   0   1   3   50.57    4.30   1
   0   2 -12   40.21   11.97   1
   3   1  -6  492.73   19.17   1
   3   2  -9   52.68   12.94   1
   8   5  -5    2.76    8.77   1
   9   6  -4  109.80   17.04   1
   9   6   3  335.75   14.74   1
   9   7   6   24.94    5.87   1
  -2  -1  -7   99.82    6.62   1
  -2   0 -10   63.98   10.14   1
  -1   1 -11    1.31   10.74   1
   1   0  -2  146.94    7.49   1
   3   3 -10   -2.55   11.92   1
   7   4  -4  210.37   16.84   1
   7   4   1   11.04    6.97   1
   8   5  -4   44.09   13.55   1
   9   6  -3  139.34   17.11   1
  10   7  -2   15.34   13.38   1
  10   7   3   -0.03    8.03   1
  -1   0   1 1749.53   14.98   1
   3   1  -2  114.59    8.31   1
   7   4  -3  176.21   15.52   1
   8   5  -3   87.26   14.11   1
   9   6   2  377.87   16.93   1
  10   7  -1   -9.89   11.55   1
  10   7   0   -2.98   10.92   1
  10   7   1   10.32    9.98   1
  10   7   2   -2.37    8.61   1
  -2  -1  -6  706.07   13.07   1
   0   3 -12   22.68   12.17   1
   4   3  -8   22.77   12.81   1
   7   4  -2   69.35   11.73   1
   7   4  -1   42.94    9.97   1
   8   5  -2   51.02   12.26   1
   8   5   0   64.36   10.98   1
   8   5   1  444.26   17.68   1
   9   6  -1  125.92   14.93   1
   9   6   1  484.06   20.15   1
   0   2 -11   36.77   11.25   1
   8   6  -5   59.99   12.09   1
   8   6   5  157.79    8.82   1
   9   7  -4   42.21   15.24   1
  11   9   5   17.13    8.63   1
  12  10   3   -1.32   10.63   1
  -3  -1  -1   46.10    4.08   1
   3   3  -9    4.24    8.53   1
   4   4  -9   39.31   10.95   1
   8   6  -4  153.24   17.15   1
  10   8  -2    0.27   13.18   1
  10   8   5  149.59   11.22   1
  11   9   0  127.16   16.96   1
  11   9   4   63.41   10.75   1
  -3  -1  -7   32.07    5.50   1
  -2  -1  -5    3.64    3.70   1
  -2   0  -9   21.64    6.58   1
  -1   1 -10    1.31    8.01   1
   4   3  -7   61.68   13.11   1
   9   7  -3   39.30   11.27   1
  10   8  -1    6.80   13.05   1
  11   9   1   81.56   14.50   1
  11   9   2  137.22   15.43   1
  11   9   3   96.97   13.24   1
  -1   2 -11   48.66   11.12   1
   2   1  -5  677.42   19.27   1
   3   2  -6   -3.08    8.53   1
   5   5  -8   82.03   16.48   1
   8   6  -3  285.45   20.42   1
  10   8   0   -8.59   11.38   1
  10   8   4  109.85   11.23   1
  -2  -1  -3   87.06    2.21   1
   0   2 -10   39.74   10.47   1
   0   3 -11    5.12   10.91   1
   1   4 -11   14.07   13.16   1
   4   3  -6   64.16   12.41   1
   4   5  -9   61.06   15.35   1
   8   6   4  110.76    8.45   1
   9   7  -1   46.02   13.57   1
   9   7   4   48.68    8.21   1
  10   8   1   17.04   11.27   1
  10   8   2   42.10   11.04   1
  10   8   3  129.02   12.65   1
   2   1  -4  377.50   14.22   1
   9   7   0   38.59   11.72   1
   9   7   3   21.57    8.30   1
   9   8  -3    5.77   14.28   1
  -2   0  -8   40.75    7.57   1
  -1   1  -9   33.76    8.68   1
   2   1   0  375.05    8.20   1
   3   2  -5    7.78    5.99   1
   4   4  -7   59.20   13.67   1
   5   5  -7   60.74   11.71   1
   8   6   3  131.07   10.14   1
   9   7   1   34.56   10.66   1
   9   7   2   -1.43    8.47   1
  10   9  -1   72.43   16.02   1
  11  10   1   20.19   13.25   1
  11  10   5    0.38   10.52   1
  -3  -1  -6  461.74    9.24   1
  -1   0   2  209.11    7.23   1
  -1   2 -10   13.65    9.54   1
   0   4 -11   15.34   12.33   1
   2   1  -3    2.77    4.06   1
   3   3  -7  113.42   11.84   1
   4   3   4  352.90    5.41   1
   4   4   7   34.11    2.87   1
   6   6  -6   51.80   14.54   1
   8   6   1  427.91   18.51   1
  10   9   0   31.40   13.68   1
  11  10   2   58.92   14.03   1
  11  10   3   18.39   11.47   1
  11  10   4    7.48    9.87   1
   0   2  -9  154.18   13.65   1
   0   3 -10    3.54   10.00   1
   1   4 -10   46.47   13.31   1
   2   1  -2    2.41    4.68   1
   2   1  -1  171.11    7.26   1
   3   2  -4    3.56    7.28   1
   3   3   6  227.82    5.94   1
   5   5  -6   28.97   12.36   1
  10   9   6    0.72    6.90   1
   1   3  -9    9.46    7.61   1
   4   3  -4  737.08   22.61   1
   4   4  -6   28.69   11.92   1
   5   6  -7  -10.32   12.80   1
  10   9   1   46.12   10.44   1
  10   9   2   78.46   12.82   1
  10   9   5   18.78    8.43   1
  -6  -2  -4 1059.37   14.31   1
  -1   1  -8   34.74    8.03   1
   3   2  -3    0.65    7.24   1
   4   5  -7   57.76   14.33   1
   6   6  -5   96.23   15.61   1
   6   7  -6   97.71   17.26   1
   9   8   0   22.65   12.83   1
  10   9   3   86.28   12.50   1
  10   9   4   96.69   11.99   1
  11  11   2   53.00   15.05   1
  -7  -2  -5  518.28   10.33   1
  -2  -1  -2    5.12    1.01   1
  -2   0  -7  243.41   10.78   1
   0   4 -10   14.09   11.60   1
   1   5 -10   31.43   14.08   1
   4   3  -3  594.05   19.39   1
   5   5  -5   26.21   11.89   1
   5   5   8  531.81    6.38   1
   9   8   1   29.88   12.24   1
  11  11   3   14.95   12.76   1
  -1   2  -9  108.47   11.60   1
   1   4  -9   64.48   13.46   1
   3   2  -2   -3.62    6.19   1
   5   6  -6   18.32   12.63   1
   6   6  -4   31.71   12.94   1
   9   8   4  186.04   13.97   1
   9   8   5  185.00   11.88   1
  11  11   4   17.91   11.35   1
  11  11   5   34.49   11.01   1
   0   3  -9   34.69    8.44   1
   3   2  -1   70.81    6.87   1
   3   3  -5  103.77   10.11   1
   6   7  -5   57.93   14.71   1
   7   8  -4   12.05   13.61   1
  -6  -2  -5  581.32    8.16   1
  -2  -1  -1    3.30    2.04   1
   2   6  -9   -1.03   12.98   1
   4   5  -6   14.64    9.00   1
   5   5  -4   50.54   12.37   1
  -3  -1  -5  266.27    5.97   1
   1   5  -9   30.54   13.01   1
   3   2   0  253.91    8.31   1
   3   2   1  123.13    5.70   1
   4   3  -1  339.35   14.22   1
   4   4  -4  151.33   13.29   1
  10  10   6   -2.19    7.70   1
   0   4  -9   37.79   11.70   1
   3   3  -4  447.34   17.54   1
   6   7  -4  146.62   17.36   1
   6   8  -5    8.57   10.16   1
   7   8  -3   -8.67   12.25   1
  -7  -2  -6  216.32    5.05   1
  -1   2  -8  372.14   16.83   1
   0   2  -7   84.25   10.40   1
   0   3  -8   17.91    9.91   1
   1   4  -8  126.37   14.79   1
   1   6  -9   -0.85   12.65   1
   4   3   0 2278.71   28.46   1
   4   5  -5   21.75   11.21   1
   5   5  -3   27.15   10.31   1
  -4   1  -9   35.39    8.26   1
  -2   0  -6  831.81   15.90   1
   2   6  -8    9.36   13.33   1
   4   3   1 4875.38   37.07   1
   4   4  -3  284.02   15.62   1
   5   6  -4   28.18   12.56   1
  -2  -1   1  179.77    6.75   1
   3   3  -3 1080.74   24.31   1
   6   7  -3  257.41   18.94   1
   6   8  -4    7.44    9.59   1
   7   8  -2    6.47    9.01   1
   7   9  -3   21.24   10.46   1
   9  11   0   29.12   16.04   1
  -1   0  -4 2207.18   21.67   1
   1   5  -8    2.74   11.77   1
   2   7  -8   13.14   10.79   1
   3   3   7  145.40    6.08   1
   3   7  -7    6.01   14.14   1
   4   5  -4  111.65   13.50   1
   5   5  -2    4.27    6.34   1
   8  10  -1   79.82   17.07   1
  -1   1  -6  367.84   13.37   1
   0   4  -8   81.65   12.84   1
   1   4  -7  175.38   15.50   1
   4   4  -2  281.64   14.51   1
   5   6  -3   49.24   12.45   1
   7   9  -2   30.47   13.99   1
  -2   1  -7  515.11   15.77   1
   0   2  -6   18.33    8.00   1
   0   3  -7    0.04    8.77   1
   2   6  -7   19.63   13.40   1
   6   8  -3   -2.90    8.68   1
  -5   0  -8   81.90    6.87   1
  -1   2  -7  266.26   14.02   1
   3   3  -2 1853.98   28.73   1
   7  10  -2   25.09   14.69   1
  -4   2  -9   39.91    8.71   1
  -2   4  -9    2.44   10.15   1
  -1   6  -9   25.48   13.80   1
   1   5  -7  163.75   16.42   1
   2   7  -7   -2.83   13.12   1
   4   5  -3  115.30   13.68   1
   7   9  -1   81.95   15.78   1
  10  13   4   40.70   15.65   1
   4   4  -1  347.60   13.84   1
   5   6  -2  105.00   11.15   1
   6   8  -2   26.75    9.59   1
  -5 -13  -5   72.32   13.65   1
  -4  -9  -2  177.58   11.47   1
  -3 -13  -6  157.86   18.65   1
  -2  -8  -2   -0.93    7.77   1
   0 -10  -5  309.02   21.97   1
   0  -9  -4  171.84   16.95   1
   1  -8  -4   28.56   12.10   1
   2   0  -1 1594.29   15.84   1
   3  -9  -8   -2.37   10.30   1
   6  -4  -9   36.24   13.25   1
  -5 -11  -3    5.96   10.37   1
  -4  -5   0  132.78    4.68   1
  -3  -7  -1  163.22    9.52   1
  -1 -10  -4  210.26   18.22   1
   0  -8  -3    0.14   10.48   1
   1  -7  -3  210.97   16.25   1
   2  -7  -4   30.79   12.55   1
   3  -4  -3  817.96   23.07   1
   4  -8  -8    1.47   15.36   1
   5  -6  -8   53.57   11.94   1
   6  -5 -10   -2.59   14.20   1
  -2 -12  -5   15.92   13.78   1
  -1  -3   0    9.95    3.60   1
   2  -6  -3  143.53   13.88   1
   2  -1  -1 1958.43   22.00   1
   3  -9  -7    8.57   14.77   1
   3  -2  -2   22.68    8.18   1
   4  -2  -3  182.00   12.31   1
   5   0  -4  334.97   12.78   1
   6  -5  -9   14.77   14.16   1
   6  -4  -8   19.05   12.39   1
  -6  -8  -1    3.42    3.85   1
  -3  -9  -2   35.91    9.03   1
  -2 -13  -6  107.84   18.25   1
  -2 -11  -4  119.32   13.18   1
   0  -5  -1  191.72   11.76   1
   0  -1   0  461.79    6.56   1
   1  -6  -2  198.66   14.05   1
   5  -7  -8  242.47   22.42   1
   5  -6  -7   24.65   14.55   1
   5  -1  -4  102.33    9.81   1
   6   1  -6    5.33    5.33   1
  -5 -10  -2  177.55   12.41   1
  -4 -11  -3   91.40   12.28   1
   3  -5  -3  110.27   12.90   1
   3  -3  -2  737.31   20.96   1
   4  -8  -7   21.84   11.47   1
   4  -3  -3   98.76   11.48   1
   6  -5  -8    4.05   12.93   1
  -3 -13  -5  239.51   18.36   1
  -1   1   0 1134.65   14.00   1
   0  -2   0 1038.03   13.91   1
   1  -8  -3   73.56   14.26   1
   2  -5  -2   -2.40    5.59   1
   3  -9  -6    3.43   14.11   1
  -4 -10  -2  213.05   13.68   1
  -1 -12  -5   -2.47   10.05   1
  -1 -11  -4   50.32   14.80   1
   2  -7  -3    0.69    7.66   1
   4  -8  -6   22.52   14.36   1
   4  -7  -5  167.77   18.49   1
   6  -6  -8   41.29   15.81   1
   6  -5  -7   -7.76   12.85   1
   7  -2  -8    1.31    9.56   1
  -3  -8  -1   29.02    7.46   1
  -2 -13  -5  159.14   19.31   1
  -2 -12  -4    0.95   12.78   1
  -2  -5   0   36.70    6.68   1
  -1 -10  -3  281.33   17.73   1
  -1  -4   0  133.44    7.88   1
   1  -7  -2  501.61   21.50   1
   3  -4  -2  523.23   19.46   1
   4  -4  -3  457.55   19.14   1
   6  -4  -6  155.46   16.68   1
   6   1  -5  111.06    8.81   1
   7  -4  -9   61.60   14.93   1
   7  -3  -8  100.79   14.88   1
  -5 -12  -3   79.41   11.61   1
  -2 -11  -3  159.14   16.04   1
  -1  -9  -2   33.27   11.36   1
   2  -6  -2  196.00   15.24   1
   3  -9  -5   33.31   15.34   1
   4  -1  -2  328.74   13.58   1
   5  -7  -6   81.68   17.57   1
   5  -1  -3  412.49   15.77   1
   7  -4  -8   41.65   14.50   1
   7  -2  -7    4.88   10.11   1
  -2  -8  -1   76.26    9.88   1
   2  -4  -1  297.86   14.73   1
   4  -8  -5   13.73   13.96   1
   4  -2  -2    9.11    7.90   1
   5  -6  -5   28.54   10.98   1
   6  -5  -6   48.00   11.51   1
   7  -3  -7  124.49   15.55   1
  -3 -14  -5   61.54   13.46   1
  -3 -13  -4  162.44   18.31   1
  -3  -6   0  512.88   12.87   1
   0 -10  -3  232.06   17.59   1
   4  -3  -2   27.11    9.36   1
   6  -4  -5  233.60   18.75   1
   7  -4  -7   81.80   15.65   1
  -5 -11  -2   32.27    8.82   1
  -4  -9  -1   29.07    7.39   1
  -1 -11  -3  223.68   19.38   1
   0  -9  -2   21.80   12.77   1
   0  -4   0    3.99    4.91   1
   1  -8  -2  271.33   19.05   1
   1  -6  -1   26.96    7.28   1
   1  -2   0  147.28    7.69   1
   2  -7  -2   25.81   11.95   1
   3  -2  -1   10.22    5.51   1
   3   0  -1  455.05   11.10   1
   5  -7  -5  167.08   19.90   1
   6  -5  -5   67.61   15.57   1
   6   0  -4  401.08   15.16   1
   6   2  -5   22.14    5.01   1
   7  -3  -6  187.93   16.86   1
   7  -2  -6   15.83   10.71   1
  -6  -9  -1  520.06   12.90   1
  -4 -11  -2  135.12   12.95   1
  -3  -9  -1   -4.28    7.04   1
  -2 -13  -4   66.61   16.76   1
  -2  -6   0  854.66   18.33   1
  -2   0   0  630.92   10.61   1
   1  -3   0  339.63   12.21   1
   2 -10  -4  115.24   15.42   1
   2  -5  -1    5.86    6.15   1
   3  -9  -4   13.19   14.43   1
   3  -3  -1  547.85   18.41   1
   4  -9  -5   -1.15   14.68   1
   5  -6  -4   72.61   16.34   1
  -5  -6   0   45.77    3.19   1
  -2 -12  -3   11.62   13.13   1
  -1 -10  -2   67.45   13.34   1
   0  -5   0  461.02   16.09   1
   4  -8  -4   73.70   16.70   1
   6  -4  -4  191.51   18.05   1
   7  -4  -6  138.75   14.75   1
   7  -2  -5    1.29    9.63   1
  -1  -6   0  453.16   15.72   1
  -1   0   0 1576.82   11.29   1
   0  -8  -1  415.94   20.28   1
   0   2  -1    7.10    3.59   1
   1  -7  -1  565.23   22.64   1
   3  -4  -1  860.61   23.54   1
   3   4  -4  681.78   12.05   1
   4  -7  -3  261.46   21.27   1
   4   4  -5   36.68    3.75   1
   5  -7  -4  294.56   22.97   1
   7  -3  -5  110.15   14.76   1
  -3 -14  -4   29.77   15.06   1
  -3  -7   0  242.95   10.58   1
  -3  -1   0   71.57    4.84   1
  -2  -7   0  545.18   17.38   1
   0 -10  -2   11.74   13.50   1
   1   3  -2  256.03    8.35   1
   3 -10  -4   22.71   16.16   1
   3  -5  -1   52.75   11.13   1
   5  -2  -2   61.72    8.72   1
   7  -4  -5  113.85   16.45   1
   8  -2  -7    7.55   10.66   1
  -5  -4   0   41.22    2.65   1
  -4 -10  -1  445.48   17.34   1
  -4  -2   0  382.44    8.37   1
  -3 -13  -3   85.14   15.20   1
  -1  -9  -1    0.17    7.03   1
   3  -9  -3   53.07   15.58   1
   4  -9  -4    3.58   10.51   1
   4  -3  -1  272.41   15.42   1
   4  -2  -1  233.79   13.32   1
   4  -1  -1  168.46   11.07   1
   5   0  -2 1042.88   21.06   1
  -3 -10  -1  212.82   14.50   1
  -2 -13  -3   55.14   15.88   1
  -1 -11  -2  201.25   18.65   1
   2  -4   0  812.96   22.02   1
   2  -1   0 1266.43   18.41   1
   4  -8  -3   62.58   13.05   1
   7  -3  -4  191.11   16.96   1
   7  -2  -4   30.00   11.21   1
   8  -2  -6    2.92   10.54   1
   8  -1  -6   55.20   12.90   1
   0  -9  -1   48.34   13.00   1
   1  -6   0   26.91    9.63   1
   4  -7  -2  187.50   19.06   1
   5  -7  -3  193.44   20.02   1
   6  -5  -3  119.06   17.48   1
   6   2  -4  187.76    8.13   1
  -5  -7   0  132.61    6.12   1
  -3  -8   0  184.77   10.92   1
  -2 -12  -2    7.72   11.82   1
  -2  -8   0  229.32   13.32   1
  -1 -10  -1    0.37   10.50   1
   2  -5   0  201.07   14.02   1
   3 -10  -3   36.86   17.40   1
   4  -9  -3   38.95   16.34   1
   8  -2  -5   19.90   11.54   1
   1  -9  -1    6.07   12.56   1
   3  -9  -2   56.55   16.53   1
   3  -4   0  942.29   25.48   1
   3  -3   0  773.47   20.77   1
   3  -2   0   61.56    9.00   1
   5  -6  -2   13.15   12.80   1
   7  -2  -3   39.99   11.56   1
   8  -1  -5  129.60   13.58   1
  -4 -11  -1   52.50   10.27   1
  -1 -12  -2   29.07   14.60   1
   0 -10  -1   66.71   14.66   1
   0  -8   0  167.33   14.71   1
   2  -6   0   26.59   10.70   1
   4  -8  -2  129.81   18.53   1
   5  -1  -1   64.45    9.73   1
   6  -4  -2   93.43   15.11   1
   7  -3  -3  135.75   13.65   1
   8   0  -5   42.49   11.24   1
  -3  -9   0   64.37   10.62   1
   3  -5   0  315.55   17.72   1
   5  -7  -2   95.43   17.44   1
   6  -5  -2  290.75   21.62   1
   6   0  -2  505.62   16.81   1
   8  -2  -4   52.41   12.47   1
  -4  -9   0   29.41    8.12   1
  -2 -13  -2  108.49   16.81   1
  -1  -9   0   15.13   10.04   1
   1  -8   0  157.49   16.23   1
   2  -7   0  118.55   15.08   1
   2   0   0  626.83   10.89   1
   3 -10  -2   42.74   17.72   1
   4  -3   0   34.33    9.28   1
   5  -5  -1  407.53   20.93   1
   8  -1  -4  245.56   16.67   1
  -1  -5   1  109.58    8.57   1
  -1   1  -1  385.04    9.48   1
   0  -9   0   -0.68   10.87   1
   0  -3   1  142.32    8.03   1
   4  -4   0  502.64   20.10   1
   5  -6  -1   -5.40   12.87   1
   6  -6  -2   11.25   10.21   1
   7  -3  -2   90.71   15.09   1
   7  -2  -2   38.04   11.72   1
  -4  -3   0 2224.27   14.44   1
  -2  -5   1   47.81    6.62   1
  -1  -6   1  270.76   12.82   1
   4  -8  -1   69.01   16.00   1
   4  -1   0   34.44    8.44   1
   6  -4  -1  111.69   15.92   1
   6  -3  -1   24.30    8.83   1
   6   1  -2   -0.70    5.98   1
   8  -2  -3   47.92   12.59   1
   8   0  -4   81.27   10.81   1
  -5  -5   0    0.92    1.10   1
  -3 -10   0  138.66   12.55   1
  -2 -12  -1    2.05   11.75   1
  -1 -10   0   27.45   11.32   1
   1  -9   0    5.57   12.45   1
   2  -5   1  377.40   17.73   1
   2  -4   1  709.36   21.26   1
   5  -7  -1   68.73   16.43   1
   6  -5  -1  261.23   20.59   1
   6   2  -3  162.32    7.55   1
   8  -1  -3  275.66   17.20   1
  -4 -10   0  154.13   12.45   1
  -2  -7   1  234.06   11.96   1
  -2  -4   1  304.15    8.34   1
   0 -10   0  144.28   16.57   1
   0   2  -2  174.04    7.49   1
   1  -2   1  450.15   12.15   1
   7   2  -4    5.62    5.28   1
   0  -2   1   13.58    4.28   1
   1  -7   1  286.43   17.69   1
   2  -6   1   12.24    7.66   1
   3  -5   1  275.48   17.60   1
   3  -4   1  429.08   17.56   1
   3  -3   1  492.83   17.20   1
   4   0   0  830.63   17.76   1
   5  -1   0   59.27    9.46   1
   5   1  -1   30.59    6.64   1
   6   0  -1  440.04   16.11   1
  -2 -11   0   97.70   13.59   1
  -2  -8   1  137.24   11.13   1
  -1 -11   0   70.68   14.01   1
   0  -8   1   39.39   11.13   1
   3  -2   1  386.30   15.21   1
   5  -6   0   -0.21    9.34   1
   7  -4  -1  151.07   15.54   1
   7  -2  -1   38.90    9.50   1
   8  -2  -2   19.84   12.00   1
  -3  -7   1  633.34   15.77   1
   1  -8   1   91.77   14.18   1
   4  -8   0  133.18   16.08   1
   4  -4   1  500.87   20.19   1
   4  -3   1  143.49   11.25   1
   5  -7   0  122.62   18.07   1
   6  -4   0   94.82   12.41   1
   8  -1  -2  221.58   16.30   1
   9   0  -4   50.30   12.26   1
  10  -3  -5    7.52   14.48   1
  -3  -8   1  130.11    9.73   1
  -2   0  -1   23.97    4.56   1
   0  -9   1   12.49   10.74   1
   4  -2   1  145.81   10.37   1
   5   0   0  293.82   13.17   1
  -2 -12   0  -11.99   10.90   1
   1  -9   1   15.92   12.68   1
   2  -1   1  623.65   13.60   1
   5  -5   1   58.84   14.43   1
   6   1  -1   18.65    5.95   1
   7   2  -3   59.16    6.93   1
   8  -2  -1   79.34   14.34   1
   8   0  -2   42.30    9.83   1
  10  -3  -4   11.60   14.86   1
  -3  -9   1   16.67    7.53   1
  -1 -12   0   59.49   14.70   1
  -1 -10   1   77.03   12.97   1
   4  -7   1  135.78   15.43   1
   4  -1   1  673.81   19.10   1
   5  -6   1   -7.86   12.23   1
   5  -2   1  204.80   12.84   1
   6   2  -2  253.25    9.27   1
   7  -4   0   27.88   10.98   1
   7  -3   0   71.23   11.67   1
   8  -1  -1  282.50   17.97   1
   9   0  -3    6.02    9.32   1
   0 -10   1   38.57    9.81   1
   1  -6   2    3.11    9.42   1
   2  -5   2  145.35   13.50   1
   2  -4   2  270.01   14.67   1
   3  -9   1   78.82   17.13   1
  10  -3  -3  -13.32   14.17   1
   1  -7   2  277.93   17.70   1
   3  -5   2   76.04   10.67   1
   3  -4   2  234.43   13.99   1
   5  -7   1   86.27   14.05   1
   5  -1   1  352.52   14.84   1
   6  -5   1  165.14   15.92   1
  -1 -11   1   88.41   14.38   1
  -1  -6   2  129.26   10.15   1
   0  -8   2  104.00   13.02   1
   1  -8   2  306.99   19.48   1
   1  -3   2   69.34    8.83   1
   3   1   0   70.29    5.14   1
   4  -4   2  341.53   17.61   1
   4  -3   2   15.55    9.32   1
   6  -6   1    6.55    9.97   1
   8   0  -1  102.16   11.94   1
   9   0  -2   -4.80    9.22   1
  -4  -9   1    1.48    6.61   1
  -1  -5   2  346.66   12.79   1
   3  -2   2  896.24   22.20   1
   3   3  -4  447.23    9.24   1
   5  -5   2   98.30   15.35   1
   7  -4   1   -3.66    8.81   1
   7  -3   1   52.06   14.03   1
   7  -2   1  273.43   18.68   1
   9   1  -3   -3.36    7.54   1
  10  -3  -2    5.19   10.37   1
   0  -9   2    3.90   10.27   1
   4  -7   2   16.82   10.30   1
   4  -2   2  439.87   16.79   1
   4   0   1   16.08    5.08   1
   5  -6   2    1.83   12.40   1
   5   0   1  203.63   12.02   1
   7   2  -2    5.55    4.55   1
  -4  -6   1   88.39    4.66   1
  -2  -7   2   89.44    8.81   1
  -2  -6   2   97.40    8.59   1
   0  -3   2   28.10    6.49   1
   3  -9   2   76.95   17.19   1
   5  -7   2   20.20   15.19   1
   6  -5   2  247.13   20.96   1
   6  -4   2  111.36   16.07   1
   6   1   0    6.49    6.02   1
   9   0  -1    5.05    9.44   1
  10  -3  -1   22.10   15.52   1
  11  -2  -3    6.80   14.31   1
   0 -10   2   -1.12   11.01   1
   1  -2   2  115.48    7.91   1
   6   0   1  358.69   15.85   1
   8   0   0   54.47   11.01   1
   9   1  -2    4.17    8.11   1
  -1 -10   2   22.95   11.11   1
   2 -10   2   -1.16    9.75   1
   2  -6   3    8.76   10.80   1
   2   0   1   23.20    4.68   1
   3  -5   3   52.17   12.68   1
   3  -4   3  259.75   16.49   1
   5  -1   2  251.45   14.53   1
   7  -4   2    6.95   13.13   1
   7  -3   2    7.28   11.83   1
  11  -2  -2  103.87   18.52   1
  -2  -5   2  174.12    8.58   1
   1  -6   3    1.65    9.48   1
   2  -7   3   61.98   13.47   1
   2  -4   3   94.79   11.47   1
   4  -4   3  396.04   19.23   1
   5  -5   3  329.31   21.58   1
  11  -1  -2   30.73   13.72   1
  -3  -8   2  239.76   12.52   1
   1  -8   3  175.96   16.32   1
   3  -3   3   15.84    6.82   1
   4  -3   3   63.71    9.35   1
   5  -6   3   66.27   16.10   1
   9   0   0   10.29   10.06   1
   9   1  -1   41.54    9.60   1
  -3  -9   2   -5.51    6.66   1
  -3  -7   2   52.23    7.24   1
   0  -8   3  191.14   15.58   1
   2  -1   2  645.65   14.70   1
   4  -8   3   76.48   17.10   1
   4  -2   3  604.99   20.82   1
   5  -7   3    1.06   14.76   1
   8  -2   2  145.18   17.38   1
  10   1  -2   18.39    9.42   1
  -1   0  -1 1567.65   13.98   1
   0  -9   3   27.34   11.86   1
   3  -9   3   32.93   12.16   1
   3  -2   3  541.14   18.36   1
   5  -2   3   15.67    7.35   1
   5   0   2   15.60    7.99   1
   5   1   1   -1.54    6.61   1
   7  -4   3    8.12   13.43   1
   7  -3   3   11.87   12.26   1
  11  -1  -1   24.88   10.46   1
  -1  -7   3  278.08   14.70   1
  -1  -6   3  172.97   11.14   1
   1  -3   3   68.62    8.86   1
   7  -2   3   63.73   13.46   1
   9   0   1   -6.25    9.94   1
   9   1   0   90.88   11.35   1
  -5  -4  -1  178.86    6.52   1
   0 -10   3   10.14   11.63   1
   0  -4   3  376.80   13.95   1
   5  -5   4  179.27   18.85   1
   5  -1   3  159.24   12.73   1
   6   2   0  882.01   18.02   1
  11  -1   0   11.30   14.14   1
  -1 -10   3    8.01   10.83   1
  -1  -5   3  163.10   10.50   1
   2  -7   4   33.64   12.84   1
   2  -5   4  216.63   15.93   1
   3  -4   4  261.13   17.17   1
   4  -4   4  180.90   14.73   1
   4  -1   3 1047.79   24.60   1
   5  -6   4   68.23   16.61   1
   6  -5   4   25.40   14.31   1
   6  -4   4   28.04   13.50   1
   7   3  -3   -0.09    3.60   1
   8  -2   3   88.19   15.77   1
  -2  -8   3   51.83   10.44   1
   1  -7   4   74.91   12.85   1
   1  -6   4   67.00   11.65   1
   1  -1   2  146.79    7.24   1
   3  -8   4   24.89   10.78   1
   4  -3   4   78.11   10.45   1
   6  -6   4   63.48   13.61   1
   7  -4   4   -8.46   13.07   1
   8  -1   3  168.41   17.05   1
   9   1   1  166.22   14.17   1
  11  -1   1    5.41   13.57   1
  -2  -7   3   65.88    8.35   1
   1  -8   4   76.94   11.07   1
   3  -3   4   39.39    7.93   1
   3   1   1   51.98    5.12   1
   9   0   2    7.33    8.15   1
   0  -8   4  107.46   13.58   1
   1   0   1 1561.69   14.15   1
   4  -2   4  339.53   17.13   1
   5   0   3  146.37   11.80   1
   5   1   2   29.68    7.93   1
   6   0   3   58.80   10.29   1
   6   1   2    9.54    5.69   1
   7  -2   4  109.48   15.18   1
  10   2  -1  121.02   11.77   1
  -4  -3  -1 4840.70   28.18   1
  -2  -1  -1    1.73    2.83   1
   0  -9   4   31.79   11.73   1
   1  -2   3    4.95    6.72   1
   5  -5   5   43.83   15.21   1
   7   3  -2  723.42   13.27   1
   8  -2   4  159.10   17.60   1
  11  -1   2    2.81   13.79   1
  12   0   0    8.64   13.13   1
  -6  -6  -1  203.40    6.19   1
   2  -1   3 1513.51   24.00   1
   3  -5   5  161.69   16.61   1
   3  -2   4  136.99   10.38   1
   5  -1   4  118.16   12.42   1
   6  -5   5   59.48   16.46   1
   6  -4   5   37.28   13.94   1
   6   2   1  793.81   17.98   1
   7   2   1  409.41   14.87   1
   8  -1   4  160.94   17.40   1
   9   0   3   64.87   13.99   1
  10   2   0  122.68   13.56   1
  -3  -2  -1  131.68    5.15   1
   2  -7   5    0.67   11.60   1
   2  -6   5  150.72   15.60   1
   2   0   2  162.10    7.84   1
   4  -1   4  224.05   13.58   1
   6  -3   5  269.09   18.21   1
   7  -4   5    1.54    9.73   1
  12   0   1   22.61   14.60   1
  -3  -8   3   41.19    7.97   1
   2  -5   5  398.50   20.08   1
   4  -3   5   -3.19    7.45   1
   7  -2   5  169.29   17.91   1
  -5  -7   1  385.74    5.53   1
  -2  -5   3   67.06    6.74   1
  -1  -6   4   58.55    8.46   1
   0  -4   4   87.75    8.82   1
   1  -8   5   43.24   12.82   1
   1  -7   5   10.76   10.34   1
   1  -6   5  162.62   14.45   1
   2  -4   5  153.10   13.59   1
   5  -2   5  186.01   14.03   1
   6   1   3  372.90   16.14   1
   7   3  -1  189.21    8.27   1
   8  -2   5  114.07   16.70   1
   8   0   4    5.53   11.66   1
   9   1   3  257.24   17.51   1
  10   2   1  203.33   14.97   1
  12   0   2    8.54   14.32   1
  -1   0  -2 1481.37   16.47   1
   1  -9   5   16.68   12.57   1
   3   0   3  190.72    9.48   1
   4  -2   5  318.97   17.72   1
   5  -6   6   26.56   15.26   1
   5   0   4    6.31    7.94   1
   5   1   3  106.96   10.22   1
   6  -5   6   45.48   16.90   1
   7   2   2  483.70   16.99   1
   8  -1   5   77.52   14.37   1
  12   1   1   25.44   12.64   1
  -3  -7   3   80.66    6.96   1
   0  -8   5   40.30   11.28   1
   5  -1   5  177.95   14.41   1
   6  -4   6    3.45    9.69   1
   7  -4   6    3.25   14.09   1
   7  -3   6   63.52   15.77   1
  10   1   3  190.56   14.96   1
  -1  -5   4   71.95    7.93   1
   0  -9   5   25.83   10.47   1
   1   1  -1  311.34    3.86   1
   3  -5   6   93.13   14.71   1
  10   2   2  226.78   15.84   1
  12   1   2   58.86   14.64   1
  -2  -7   4  287.51   13.71   1
   0  -2   3  207.66    9.03   1
   2  -7   6   17.19   12.64   1
   2  -6   6   47.38   12.26   1
   3  -4   6    2.36   10.98   1
   3   1   2   28.91    5.26   1
   4  -3   6   91.11   14.05   1
   4  -1   5  100.15   11.02   1
   7  -2   6   66.52   12.00   1
   8   0   5   10.77   12.35   1
   9   1   4   16.25   12.15   1
  10   3   0  112.95   11.75   1
  -1  -3   3  228.66    8.67   1
   1  -2   4  328.13   13.26   1
   1  -1   3 1938.15   23.81   1
   5  -2   6  499.19   23.13   1
   6   0   5    2.49    6.95   1
   6   1   4  371.76   15.77   1
   8  -1   6    3.31   12.26   1
   9   2   3    5.23    9.74   1
  10   1   4  114.43   13.26   1
  10   2   3   73.08   12.52   1
  12   1   3   27.62   14.39   1
   0  -5   5  219.69   13.23   1
   0  -3   4   -6.61    5.59   1
   1  -8   6   51.92   13.17   1
   2  -1   4 1077.31   21.47   1
   4  -2   6  407.22   20.19   1
   5   0   5    2.48    8.43   1
   6  -4   7    5.78   14.53   1
  10   3   1   54.67    9.60   1
  -3  -2  -2   33.33    4.39   1
   2   0   3  705.10   15.20   1
   6   2   3  894.09   21.70   1
   7  -3   7    4.54    9.83   1
   7   3   1   42.26    6.25   1
  -1  -4   4  258.65   10.67   1
   7  -2   7   77.42   15.57   1
   8  -2   7   23.48   14.31   1
   8   0   6    8.78    8.41   1
   9   0   6   20.27   13.59   1
  10   1   5  185.27   15.95   1
  10   2   4   21.20   11.48   1
  10   3   2   48.36    9.90   1
  11   3   1   48.29   10.15   1
  12   1   4   53.29   11.99   1
  -5  -5  -1   19.70    3.15   1
  -1  -6   5    7.02    7.10   1
   0  -8   6   24.19   10.86   1
   0  -4   5  204.37   11.77   1
   3  -5   7   62.20   13.89   1
   6   1   5   53.51   10.07   1
   8  -1   7    3.60   12.72   1
  11   3   2   46.07   10.71   1
   1   0   2 1468.11   16.42   1
   2  -7   7    6.07   12.60   1
   2  -6   7   40.82   12.55   1
   3  -4   7   -6.98   10.60   1
   5  -2   7  260.51   17.20   1
   7   3   2   96.97    8.49   1
   9   1   6   93.60   15.25   1
  13   2   3   14.34   12.90   1
   3   1   3    6.35    5.28   1
   6   2   4 1097.28   25.02   1
   8   0   7   97.72   15.09   1
   9   0   7   36.74   14.00   1
  10   2   5    8.06   11.83   1
  10   3   3   45.67   10.40   1
  11   3   3    6.02   10.10   1
  -2  -5   4   34.01    6.14   1
  -1  -5   5   83.97    8.53   1
   3  -3   7   28.62   11.66   1
   4  -2   7  298.51   18.77   1
   5  -1   7   78.00   13.28   1
   5   1   5  156.71   10.76   1
   1  -7   7   10.36   10.91   1
   1  -6   7   -4.61    9.55   1
   1  -1   4 2496.94   29.32   1
   2  -1   5   37.92    6.42   1
   3   2  -4    5.65    3.00   1
   3   2   0  252.07    5.07   1
   6   1   6   41.25   10.52   1
   7   2   5  520.34   20.42   1
   7   3   3  167.23   10.99   1
   8  -1   8    4.66   13.24   1
  10   3   4   -2.17    9.29   1
  11   3   4   -2.55    9.93   1
  -2  -7   5   17.37    6.80   1
   0  -3   5    7.69    6.12   1
   2   0   4  641.81   16.03   1
   3  -5   8   71.34   14.10   1
   6   0   7   58.10   10.18   1
   9   1   7  225.55   19.70   1
  10   1   7   25.81   14.42   1
  10   2   6   -2.96   12.13   1
   4  -3   8   19.12    8.96   1
   1   7   3  460.35   15.12   1
   4   9   4   53.53   11.37   1
   6   9   4  655.41   23.53   1
   9   1   3  258.83   10.23   1
   9  12   7  100.35   16.73   1
  11  11   7   52.38   16.15   1
  13   8   7   21.87   13.13   1
  -2  -2   0   16.87    4.24   1
   0   3   1  583.25   10.70   1
   1  11   7   19.19    9.67   1
   4  11   6   39.48   12.56   1
   5  13   8  129.54   17.40   1
   6   7   3  308.47   16.23   1
   7  -1   2  185.69    5.62   1
   7  10   5  137.05   13.84   1
   8  11   6   38.47   10.79   1
   8  12   7   94.99   16.44   1
   9   7   4   51.22   12.26   1
  11   9   6   21.18   13.23   1
  12   7   6   71.81   13.12   1
  -1   7   4  108.16    8.05   1
  -1   9   6   38.50    7.84   1
   1  10   6  197.02   14.05   1
   4   3   1 4894.36   39.45   1
   5   7   3  142.94   12.23   1
   5  12   7  177.07   18.18   1
   6  13   8   68.81   16.05   1
   7   3   2   95.86    8.33   1
   7  11   6   76.14   11.71   1
  13   7   7   31.63   11.93   1
   1   5   2   38.27    7.35   1
   2  12   8    3.52   10.46   1
   3   7   3  215.74   13.09   1
   7   8   4   99.49   11.00   1
   8   5   3  146.82   12.04   1
  10   3   4   -4.33    7.84   1
  11   5   5  259.26   15.85   1
  12   6   6    9.35    9.89   1
  -2   5   3    4.69    3.78   1
   2   8   4   -0.09    7.82   1
   3   3   1 2176.25   25.02   1
   4   5   2  110.00   10.01   1
   6   8   4  185.44   14.85   1
   7   2   2  473.98   13.81   1
   9   6   4   56.30   10.98   1
   9   8   5  200.90   17.22   1
  10   7   5   48.30   11.89   1
  11   8   6  110.23   12.80   1
  -4   0   1  113.58    5.24   1
  -4   2   2    5.54    1.35   1
  -2  -1   0  378.35    7.49   1
   0  10   7  275.31   16.36   1
   1   3   1  104.19    5.51   1
   7   9   5  840.11   28.29   1
   8   4   3    0.11    6.75   1
   8  10   6    2.77   12.01   1
   9  12   8    4.05   13.47   1
  12  10   8   13.44   10.58   1
  13   8   8   21.99   13.63   1
   3   9   5   92.03   12.35   1
   3  10   6  174.47   15.15   1
   4   8   4   -7.42    5.63   1
   6  13   9    8.16   13.95   1
   7   1   2  270.70    9.31   1
   7  10   6   39.44   12.99   1
   8  11   7   47.36   11.09   1
   9   5   4  320.05   16.31   1
  11   9   7   62.81   14.98   1
  -5   1   2  503.34    8.89   1
  -2   6   4    3.59    3.85   1
  -2   7   5  499.59   14.16   1
   0   8   5   78.74   10.00   1
   0   9   6  119.83   10.99   1
   1  11   8    9.11    9.63   1
   4   2   1  445.65   11.50   1
   4   9   5   89.39   12.81   1
   4  11   7   29.00   12.75   1
   5   0   1  200.56    6.42   1
   5   4   2  181.77   10.97   1
   5   6   3  720.06   20.88   1
   5  12   8  259.75   20.92   1
   7   7   4   37.61   10.68   1
  10   8   6  232.30   18.46   1
  13   7   8   15.38   11.75   1
   2  12   9   31.30   12.02   1
   3  13  10   87.13   15.33   1
   8   3   3   95.54    8.68   1
   1  10   7  209.41   14.68   1
   2   6   3 1000.57   21.87   1
   5  -1   1  357.97    6.10   1
   6   7   4  130.38   12.40   1
   7   8   5  233.80   16.46   1
   9  11   8   50.51   14.75   1
   9  12   9   20.93   14.54   1
  12   6   7   -0.57    9.80   1
   2  11   8   32.28   11.07   1
   6  13  10    4.91   13.92   1
   7   4   3   51.62    8.33   1
   8  10   7   35.74   13.18   1
   8  11   8   32.87   13.80   1
   9   8   6  200.98   17.13   1
  11   5   6  233.36   15.62   1
  13   8   9    2.17   13.33   1
  -3   4   3  808.45   10.28   1
   0   4   2  605.87   12.79   1
   5   7   4  170.41   11.55   1
   6   2   2  615.77   15.03   1
   8   0   3    3.47    4.79   1
   8   5   4   94.99   10.87   1
   9   6   5  312.77   17.47   1
  11   9   8   26.26   13.55   1
  13   7   9   38.38   13.38   1
  -3  -1   0   67.52    4.19   1
  -1   2   1   45.16    2.76   1
  -1   8   6  206.21   12.48   1
   0  10   8  254.33   15.41   1
   2   8   5    4.66    8.15   1
   2  12  10   83.60   14.07   1
   3   4   2  495.28   13.99   1
   3   7   4  573.45   19.03   1
   3  13  11   51.78   15.00   1
   4  11   8   23.03   12.58   1
   5  12   9  154.39   15.57   1
   6   9   6   55.89   12.28   1
   7  10   7   13.30    8.95   1
  11   4   6   61.60   10.02   1
  -1   6   4  108.21    8.12   1
  -1   7   5   90.05    8.89   1
   1   4   2  634.88   13.84   1
   1  11   9   -3.98    9.55   1
   3   8   5   18.98    9.13   1
   3   9   6  309.94   17.46   1
  10   3   5   20.48    7.60   1
  10   8   7  208.78   16.00   1
  -3   5   4   -2.79    3.26   1
   0   9   7  245.01   15.23   1
   6   6   4   40.22    9.30   1
   7   3   3  162.69    9.98   1
   9   1   4   16.36    6.07   1
  12   6   8    3.42   10.53   1
   2   2   1  725.74   12.10   1
   4   5   3 1244.88   24.29   1
   8   4   4    5.37    7.25   1
   8  10   8   -9.59   11.74   1
   8  11   9  117.70   16.75   1
  11   9   9    9.77   13.63   1
   0   8   6  100.70    9.75   1
   3  -4   0  930.33   12.23   1
   5   6   4   80.45    9.94   1
   5  12  10  117.53   17.24   1
   6   7   5   -1.10    8.31   1
   7   9   7  299.86   19.39   1
  10   7   7  159.09   15.82   1
  11   5   7   64.93   11.62   1
  12   5   8   70.20   12.10   1
  13   7  10   50.24   14.58   1
  -5   0   1  810.98   12.29   1
  -1  -3  -1  116.29    6.24   1
   0   2   1  316.70    6.71   1
   2  12  11   51.59   13.66   1
   4   3   2 1364.43   21.16   1
   7  10   8   -0.74    8.38   1
  -2   3   2 1338.39   12.45   1
   0  10   9  181.05   14.19   1
   1   5   3  413.44   12.63   1
   1  11  10   18.18   10.60   1
   2   5   3   99.98    9.06   1
   4   6   4 1200.99   25.67   1
   5   7   5   -0.10    8.04   1
   6   8   6   62.56    9.53   1
   7   2   3  697.27   16.59   1
   8   3   4    7.96    6.30   1
   9   6   6   63.76   11.80   1
  10   4   6    5.49    8.31   1
  10   8   8  252.41   17.48   1
  11   4   7  134.75   12.67   1
  -2   7   6  672.74   16.94   1
   5   4   3  168.84   10.75   1
   5  10   8   79.30   11.44   1
   5  12  11  140.64   18.08   1
   8   5   5  209.16   14.02   1
   8  10   9    4.04   12.22   1
  12   6   9   13.28   11.48   1
   0  -3  -1  601.06   10.67   1
   1   7   5  586.80   17.57   1
   2   8   6   83.48   10.87   1
   2  11  10   23.86   11.51   1
   2  12  12   38.98   13.46   1
   3   6   4 1322.50   25.55   1
   3   9   7  337.44   18.23   1
   4   9   7  186.46   15.60   1
   6   0   2  284.99    8.36   1
   7   4   4   69.60    9.13   1
  -2   6   5    2.35    5.42   1
  -1   8   7  206.62   12.33   1
   0   9   8  303.88   16.11   1
   1  10   9   87.35   12.51   1
   3   1   1   49.56    4.48   1
   3   3   2 1466.88   20.62   1
   3   7   5  277.66   13.43   1
   7   7   6   50.65    9.03   1
  10   3   6   -1.19    7.32   1
  -2   4   3  951.47   13.68   1
   1  11  11    9.45   10.86   1
   4   0   1   13.77    3.26   1
   4  11  10   -0.50    8.44   1
   5  11  10    9.65    9.75   1
   7   8   7  365.76   18.31   1
   8  11  11  140.56   18.39   1
  10   2   6    2.37    8.38   1
  10   8   9   91.08   15.75   1
  -2   5   4   -2.73    3.39   1
   0  10  10   75.29   11.79   1
   4   4   3   15.52    6.76   1
   5   5   4  286.11   13.63   1
   5  12  12  110.88   18.11   1
   6   7   6   21.84    9.35   1
   8   4   5  226.79   13.32   1
   9   2   5   38.07    7.34   1
  12   6  10   26.87   12.68   1
  -2   0   0  617.26    6.44   1
  -1   7   6   36.96    7.09   1
   0   8   7    7.29    7.63   1
   1   9   8  282.82   16.25   1
   2   3   2 1159.91   17.34   1
   4  10   9   -1.56    7.92   1
   6   8   7   -1.54    7.00   1
   9   6   7   52.50   11.67   1
  11   4   8  113.51   12.76   1
   1  11  12    8.77   11.58   1
   4   9   8  102.47   13.73   1
   5   6   5  473.63   17.85   1
   7   3   4  100.25    8.91   1
  -4   4   4  361.59    7.72   1
  -3  -2  -1  119.94    5.67   1
  -1   6   5  215.44   10.18   1
   1  10  10   34.25   11.30   1
   3   4   3  303.04   11.72   1
   4   5   4  771.59   19.84   1
   5   7   6   -1.51    5.90   1
   6   2   3  850.64   17.62   1
   7   9   9  104.42   15.09   1
   8   5   6  168.46   13.43   1
  10   7   9   38.35   10.36   1
  10   8  10  106.29   16.69   1
  12   6  11   -5.37   12.71   1
   0   3   2 1532.74   17.05   1
   0   7   6  221.23   12.15   1
   0   9   9  149.75   13.30   1
   0  10  11   21.44   12.81   1
   2   8   7  261.62   15.46   1
   4   8   7   81.44    9.94   1
   7   7   7   37.04    8.90   1
   8   0   4   11.07    5.43   1
   8  10  11   38.87   14.26   1
  11   5   9  126.14   14.58   1
  -2   7   7  214.41   12.15   1
  -1   8   8    4.46    7.80   1
   3   7   6   28.75    8.72   1
   4  10  10   -3.67   11.29   1
   5  11  12   67.05   15.59   1
  -6   0   1  439.30    9.55   1
   3   6   5  739.90   20.49   1
   6   6   6  134.58   11.91   1
   6   7   7   20.42   10.08   1
   6   8   8   10.78   10.55   1
   7  10  11   13.95    9.50   1
   9   6   8   -0.28   10.30   1
  10   8  11  101.25   16.93   1
  11   4   9   55.47   11.84   1
  -4   1   1  172.88    3.66   1
   0  -2  -1  311.33    6.43   1
   0   4   3 1092.65   17.44   1
   0   5   4    9.08    5.73   1
   1   4   3  218.80    9.18   1
   1   5   4   92.32    8.67   1
   1  10  11   39.57   11.91   1
   2   5   4  389.65   14.06   1
   2   6   5  407.62   15.44   1
   3   9   9  119.70   14.39   1
   5   4   4   80.02    9.11   1
   7  -1   3   92.80    5.88   1
   7   2   4  944.40   20.07   1
   7   9  10   69.50   14.22   1
   8  10  12   21.45   13.82   1
  10   2   7   -2.96    7.58   1
  -4   3   3   86.93    3.25   1
   0   8   8   22.07    8.54   1
   2  -4  -1  287.06    7.27   1
   2   1   1    2.91    3.07   1
   4  10  11    3.32   12.18   1
   8   4   6  201.66   13.51   1
  -3   5   5   44.52    5.65   1
  -1   7   7   49.21    7.91   1
   0   9  10  127.12   13.39   1
   3   2   2   30.43    4.70   1
   5   5   5  318.79   13.52   1
   5   6   6  142.16   12.03   1
   6   1   3  377.18   11.62   1
   7  10  12   21.78   10.38   1
  10   8  12   94.71   17.81   1
  -2   6   6  420.80   13.55   1
   1  10  12   83.51   14.04   1
   7   9  11    2.79   12.19   1
   9   5   8   13.22   10.12   1
   9   6   9   24.86   12.16   1
  10   3   8   14.84    9.23   1
  -1   8   9   45.44    9.57   1
   4   4   4   35.27    7.42   1
   4  10  12   -2.19   12.12   1
   6   8   9   41.36    9.52   1
   7   3   5    8.11    6.76   1
   9   1   6  101.88    9.56   1
  11   5  11   16.78   13.20   1
   1  10  13   21.62   12.85   1
   3   7   7    7.13    8.52   1
   3   9  10  208.07   15.05   1
   4   5   5  386.33   15.23   1
   4   6   6  495.49   17.32   1
   5   0   2   17.03    3.38   1
   6   6   7  165.81   13.62   1
   6   7   8   23.97    8.02   1
   7   1   4  299.12   11.37   1
  10   2   8   -5.48    8.27   1
  -1   6   6  264.31   11.79   1
   0   8   9   -3.24    8.02   1
   0   9  11   88.47   12.82   1
   4  -1   1  689.62    8.62   1
   7   9  12   32.65   13.74   1
  11   4  11   12.21   11.64   1
  -3   4   4 1079.89   15.16   1
  -2   5   5   -2.54    5.10   1
   3   3   3  293.66    9.86   1
   3   6   6  474.61   16.62   1
   4  10  13   18.76   13.54   1
   6  -3   2   22.15    2.80   1
   8   4   7  108.90   11.95   1
   9   6  10    1.06   11.46   1
  10   3   9   54.76   11.27   1
  -4   0   0  829.80   10.21   1
   3   4   4   79.10    8.15   1
   5   6   7  674.94   21.96   1
   6   2   4 1076.51   20.78   1
   7   9  13   28.40   14.35   1
   8   5   8   34.13    8.59   1
  -4   2   2    8.70    1.32   1
  -1   7   8  204.06   12.52   1
  -1   8  10   -2.67    8.36   1
   0   9  12   57.74   12.44   1
   2   2   2  843.99   13.35   1
   3   0   1   16.33    2.39   1
   4  -4   0  476.78    5.14   1
   5   4   5    7.71    7.27   1
   5   5   6  771.75   21.58   1
   6   0   3   62.21    5.77   1
   6   7   9    7.30   10.65   1
   7   2   5  527.41   16.47   1
   0   8  10   17.05    9.74   1
   2   5   5   92.11    9.20   1
   6   8  11   48.28   13.37   1
   9   1   7  237.61   14.63   1
   9   6  11    3.48   12.30   1
  10   2   9   21.87    9.60   1
  -3  -1  -1   49.50    3.68   1
  -2  -1  -1    3.61    2.69   1
   0   5   5   49.63    7.10   1
   0   9  13   52.90   13.26   1
   1   5   5   15.15    6.84   1
   3   9  12  140.61   16.81   1
   7   3   6   -4.83    7.15   1
  10   3  10   30.05   11.41   1
  -2   4   4 1056.88   16.35   1
  -1   8  11    9.78    9.34   1
   2  -3  -1  781.87    8.72   1
   3  -5  -1   53.91    3.92   1
   8   4   8   44.57   10.64   1
   8   5   9   96.86   13.62   1
   9   6  12   27.19   14.06   1
   0   9  14    0.65   12.34   1
   1  -2  -1   43.86    2.59   1
   1   4   4  108.00    8.16   1
   3   9  13   19.74   13.24   1
   4   3   4  349.88   12.66   1
   4   4   5   -2.06    6.72   1
   5   6   8  245.81   15.59   1
   6   7  10   52.69   10.36   1
   6   8  12   58.44   14.23   1
   9   2   8   48.57   10.13   1
  10   2  10    3.55    8.41   1
  -3   3   3  129.79    5.03   1
  -3   5   6   71.27    7.35   1
  -1   6   7   -2.51    6.10   1
   0   8  11   11.26   10.21   1
   2   6   7  397.14   16.29   1
   3   9  14   51.24   15.73   1
  10   3  11   25.56   12.38   1
  -5   0   0  275.40    6.82   1
  -1   8  12   16.68   10.52   1
   1   3   3   64.86    5.59   1
   3   7   9   63.78   11.64   1
   5  -1   2  251.49    7.31   1
   5   5   7 1274.62   28.22   1
   6   1   4  371.54   12.21   1
   6   6   9    3.42    7.04   1
   6   7  11   -6.79   11.75   1
   6   8  13   78.63   15.61   1
   8   5  10   79.76   14.02   1
   9   1   8  222.32   14.28   1
  -2   7  10   50.86    9.73   1
   0  -3  -2 1502.02   16.23   1
   0   8  12   54.83   12.35   1
   5   4   6  213.86   12.57   1
   8   0   6    2.93    7.71   1
   8   4   9  137.56   14.23   1
   9   2   9   -0.07    8.82   1
  10   3  12   16.79    9.53   1
  -1   8  13   75.57   13.39   1
   3   1   2   30.36    4.08   1
   3   4   5   71.61    8.52   1
   5   6   9   97.65   12.92   1
   6   2   5  589.09   16.86   1
   7   3   7    7.46    8.25   1
  -2   5   6   19.37    5.47   1
  -2   6   8  542.14   17.67   1
  -1   7  10  103.21   11.90   1
   0   3   3 1185.29   16.24   1
   0   8  13   39.84   12.85   1
   6   7  12   80.86   12.33   1
   8   5  11   42.63   10.52   1
  -2  -2  -2  850.24   13.06   1
  -2   7  11   25.43    9.66   1
   0   8  14   19.21   13.34   1
   1   5   6   91.31    9.10   1
   2  -5  -2    0.14    3.09   1
   3   3   4   41.97    6.38   1
   3   8  13   61.32   11.81   1
   6   7  13   76.50   15.53   1
   7  -2   4  100.78    7.21   1
   8   4  10  196.02   16.71   1
   8   5  12   -5.74   12.26   1
   9   1   9  122.13   12.72   1
  -5   1   1   67.51    2.39   1
  -1   6   8    2.04    6.97   1
   1   6   8  222.27   13.91   1
  -2   7  12    7.34   10.00   1
  -1   7  11   17.19    9.89   1
   0   2   2 1933.96   16.74   1
   4   4   6    1.64    4.98   1
   5   6  10   11.76    8.05   1
   8   4  11   84.56   14.68   1
   8   5  13   -9.52   12.75   1
   9   1  10   52.63   11.74   1
   9   2  11   22.26   12.18   1
  -3   4   5  290.49    9.95   1
  -3   5   7   29.46    7.65   1
  -2   6   9  313.85   15.42   1
  -1   7  12   10.81   10.45   1
   2   7  11   -4.41    7.45   1
   5   4   7  108.62   10.77   1
   7   2   7  184.13   12.84   1
   7   3   8   24.67    7.15   1
   8   0   7   86.98    9.84   1
  -6   0   0  285.53    7.15   1
   1   4   5   10.63    6.46   1
   2   6   9  392.68   18.35   1
   2   7  12   26.48   12.46   1
   5   5   9  289.77   17.04   1
   6   1   5   57.32    7.24   1
   8   4  12   34.74   10.69   1
   9   1  11   39.02   12.18   1
   9   2  12    5.60   12.39   1
  -1   6   9  269.82   14.92   1
  -1   7  13   -2.95   11.15   1
  -1   7  14    8.54   12.83   1
   2   5   7   32.35    6.34   1
   3   4   6   81.13    9.22   1
   5   1   4  382.80   12.34   1
   8   4  13   31.03   11.15   1
  -2   4   5  283.58   10.05   1
  -2   5   7  209.32   11.08   1
  -2   6  10  273.90   15.78   1
   1   5   7   79.08    9.57   1
   2   7  13    3.90    8.66   1
   2   7  14    1.82   12.95   1
   5   6  12   51.51   10.94   1
   7   3   9    5.20    9.70   1
   8   0   8   30.10   10.52   1
  -3   2   2   27.67    2.64   1
  -1   2   2  134.02    4.59   1
   4   4   7   31.66    8.18   1
   5   5  10  162.49   15.22   1
   5   6  13    2.37    8.91   1
   5   6  14   -4.90   13.15   1
   7   2   8  193.12   13.98   1
  -3   5   8   14.65    8.67   1
  -2   6  11  141.72   13.88   1
  -1   6  10  288.62   16.58   1
   2   2   3   16.64    3.46   1
   5  -2   2  691.18   11.21   1
   7   3  10   12.84   10.88   1
  -1   6  11  419.38   20.33   1
   5   5  11  240.70   17.99   1
   6   2   7  125.28   11.43   1
   8   0   9   11.51    9.11   1
  -4   3   4  144.20    6.10   1
  -2   5   8    4.61    6.98   1
  -2   6  12   84.16   13.14   1
  -2   6  13   37.61   12.56   1
   2   1   2    3.77    3.63   1
   4  -2   1  145.93    4.38   1
   5   5  12  236.08   19.44   1
   6  -3   3   11.77    4.72   1
   6   1   6   43.40    7.84   1
   7   2   9   57.80    9.16   1
   7   3  11    1.56    8.14   1
  -1   6  12   79.56   12.98   1
  -1   6  13   62.03   13.84   1
  -1   6  14   16.49   13.50   1
   1   4   6  141.87   10.07   1
   2  -4  -2  212.67    6.02   1
   3   2   4  486.52   13.30   1
   4   4   8   42.89    7.61   1
   7   2  10    7.93   10.50   1
   7   3  12   -4.29    8.44   1
   7   3  13    7.71   13.16   1
   8   0  10   17.61   10.80   1
  -3   4   6  142.28    8.55   1
  -3   5   9    2.07    7.59   1
   0  -1  -1   -3.65    1.36   1
   0   3   4  499.96   12.48   1
   1   6  13   -7.58    8.38   1
   1   6  14   32.66   13.97   1
   8   0  11   28.96   12.26   1
  -2   5   9  190.91   13.05   1
   4   4   9   -3.38    9.08   1
   4   5  13   27.80   13.66   1
   4   5  14  -10.18   13.16   1
   5   0   4    2.93    5.51   1
   7  -2   6   84.83    9.99   1
   7   2  11   17.04    8.84   1
   7   2  12   22.83   12.80   1
  -3   3   4 1244.04   16.79   1
  -3   5  10   42.91    9.80   1
   3   1   3   13.62    4.54   1
   3   3   6  226.32   12.20   1
   4   3   7   30.09    8.49   1
   6   1   7  108.61   10.82   1
  -3   5  11   38.61   10.69   1
  -3   5  12   20.35   10.99   1
  -3   5  13   16.05   11.94   1
  -2   5  10   86.28   11.39   1
   0  -2  -2 1998.84   16.68   1
   4  -1   2 1337.22   15.69   1
   4   4  10   75.31   12.56   1
   6   0   6  -16.35    6.45   1
   6   2   9  227.47   16.27   1
  -3  -1  -2   32.07    4.46   1
  -2   5  11  106.18   13.05   1
  -2   5  13   44.26   13.80   1
   1   4   7   50.29    8.37   1
   6   2  10   50.42   12.38   1
  -3   4   7   45.24    7.13   1
  -2   5  12   27.35   11.53   1
   1   3   5  155.08    9.38   1
   4   4  12   89.34   12.73   1
   4   4  13   24.03   13.57   1
   6   1   8  224.35   14.77   1
   6   2  11   -7.58   11.26   1
   6   2  12   -4.96   12.04   1
   6   2  13   -4.90   13.25   1
   7  -2   7   77.47    9.93   1
   2   2   4   21.39    5.32   1
   7  -2   8   29.20   10.92   1
   1   4   8   -3.54    7.92   1
   6  -3   4    4.23    5.68   1
   6   0   7   63.39    9.67   1
   6   1   9  104.30   10.89   1
   6   1  10   28.54   11.76   1
   7  -2   9   20.28   10.17   1
  -4   3   5  243.08    9.51   1
  -3   4   8   81.47    9.46   1
   0   2   3 1054.28   14.92   1
   0   3   5  568.93   15.09   1
   4   3  10   21.27   11.04   1
   4   3  13    4.35   12.78   1
   5   0   5   15.80    5.94   1
   6   1  11   35.84   12.82   1
   6   1  12   42.51   11.14   1
  -2  -1  -2    3.49    3.29   1
   1   4   9   87.72   10.21   1
   3   3   8   -7.59    7.94   1
   4   3  11   19.44    8.74   1
   4   3  12   46.37   10.57   1
   5  -1   4  129.37    7.85   1
   6   0   8   83.24   10.23   1
   1   4  10   64.24   10.70   1
   6   0  12   73.09   12.52   1
  -8 -10  -2   20.11    7.63   1
  -5  -5   0    2.59    3.77   1
  -2   0   0  606.40    8.25   1
  -1 -12  -4   26.71   11.12   1
   0  -4   0   -3.03    6.38   1
   1  -8  -2  257.13   18.57   1
   1  -6  -1   35.91    9.81   1
   2  -7  -2   18.88   10.85   1
   5  -7  -5  139.03   16.29   1
   6  -5  -5   74.20   11.96   1
  -8  -6  -1  455.29    6.83   1
  -7 -14  -4   59.73   14.92   1
  -7  -8  -1   99.49    8.00   1
  -6 -14  -4   96.22   17.14   1
  -5 -11  -2   45.95   11.66   1
  -4 -11  -2  150.29   16.20   1
  -4  -9  -1   22.58    9.78   1
  -4  -6   0  378.70   12.70   1
  -2  -6   0  802.91   20.64   1
   0  -9  -2   40.89   12.59   1
   1  -2   0  141.22    6.57   1
   1  -1   0 1118.50   13.19   1
   2  -5  -1    9.29    5.75   1
   3  -3  -1  593.27   17.43   1
   5  -6  -4   80.13   13.10   1
  -6 -13  -3   92.11   14.98   1
  -6  -9  -1  542.77   18.40   1
  -3  -9  -1    5.77    9.66   1
  -1 -10  -2   59.99   14.35   1
   1  -3   0  350.75   11.53   1
   4  -8  -4   83.79   15.81   1
   6  -4  -4  198.07   13.90   1
  -5 -13  -3  115.41   16.62   1
  -5  -6   0   49.78    5.72   1
   0   2  -1    8.56    4.37   1
   1  -7  -1  579.73   22.82   1
   2  -6  -1   11.24    9.37   1
   3  -4  -1  879.98   22.13   1
   7  -3  -5  105.22   10.57   1
  -7  -9  -1  106.74   10.41   1
  -1   0   0 1544.14    8.89   1
   0 -10  -2   14.81   12.47   1
   3 -10  -4   29.32   15.90   1
   5  -7  -4  271.77   18.07   1
   5  -2  -2   65.09    7.52   1
   6  -5  -4   39.24   10.76   1
  -7  -3  -1   50.31    3.87   1
  -6 -12  -2    7.08   10.91   1
  -5 -12  -2   -3.63   11.29   1
  -5  -7   0  150.87    9.35   1
  -1 -11  -2  197.49   19.63   1
   3  -9  -3   58.39   15.88   1
   3  -5  -1   41.79    7.99   1
   4  -9  -4   -1.90   13.68   1
   5  -6  -3   63.63   13.06   1
   7  -4  -5   96.87   11.64   1
  -6 -14  -3  124.76   17.81   1
  -4  -8   0   80.19    9.98   1
  -3  -8   0  183.44   13.50   1
   0  -9  -1   58.12   13.19   1
   1  -8  -1  230.76   16.06   1
   2  -7  -1  107.07   13.74   1
   2  -4   0  801.37   21.11   1
   5   0  -2 1066.46   14.95   1
  -7 -10  -1  143.37   12.89   1
  -1 -10  -1   -1.49   12.58   1
   1  -6   0   20.64    9.21   1
   2  -1   0 1264.20   16.27   1
   6  -4  -3   91.82   11.37   1
   6   0  -3  611.91   12.07   1
   7  -3  -4  179.74   13.58   1
  -6  -6   0  131.37    6.70   1
  -5 -11  -1   28.66   10.80   1
  -4 -11  -1   64.93   13.36   1
   2  -5   0  174.85   12.79   1
   3 -10  -3   18.27   15.23   1
   5  -7  -3  211.29   16.52   1
   6  -5  -3  123.44   13.80   1
   7  -4  -4   67.83   12.50   1
  -6 -13  -2   54.36   13.91   1
  -6  -7   0  161.22    8.62   1
  -6  -5   0    8.21    2.62   1
  -6  -2  -1  762.52   12.49   1
  -4  -9   0   18.99    9.46   1
  -3  -9   0   71.48   12.07   1
   0 -10  -1   87.00   15.63   1
   0  -8   0  153.40   15.43   1
   1  -9  -1    9.14    9.01   1
   1  -7   0  285.96   17.68   1
   3  -9  -2   63.81   15.79   1
   3  -3   0  776.44   19.85   1
   3   2  -2    4.19    2.53   1
  -6  -8   0   12.09    7.58   1
  -4  -2   0  384.30    4.11   1
  -1  -4   1  511.88   14.89   1
   2  -6   0   29.75    8.20   1
   3  -4   0  915.24   23.72   1
   3  -2   0   54.34    7.80   1
   4  -8  -2  132.08   17.97   1
   5  -6  -2   13.94    8.66   1
  -1 -11  -1  103.99   14.34   1
  -1  -9   0    7.94    8.47   1
  -1  -5   1   97.88    8.28   1
  -1  -3   1  126.13    7.21   1
   1  -8   0  140.56   15.54   1
   6  -4  -2   86.20   11.53   1
  -6 -12  -1    4.36   10.30   1
  -4 -10   0  182.13   15.09   1
  -3 -10   0  154.63   15.48   1
  -2 -12  -1    8.13   13.67   1
   0  -3   1  147.63    7.66   1
   2  -7   0  109.64   12.16   1
   4  -7  -1   45.25   13.76   1
   5  -7  -2   95.69   13.03   1
   7  -3  -3  147.15   12.01   1
   7  -2  -3   60.92    9.09   1
  -3  -7   1  660.74   20.15   1
   1  -3   1  683.28   17.02   1
   4  -9  -2   19.57   11.08   1
   4  -3   0   33.44    8.46   1
   5  -1  -1   67.66    6.47   1
   7  -4  -3  142.32   13.43   1
  -4 -11   0   24.36   11.49   1
  -3  -8   1  130.82   12.58   1
  -2  -8   1  139.10   13.70   1
   0 -10   0  141.85   17.88   1
   1  -9   0   -3.63    8.32   1
   1  -6   1   22.91    9.65   1
   2 -10  -1  151.55   16.12   1
   3  -9  -1   16.04   10.06   1
   4  -8  -1   57.61   15.32   1
  -7  -8   0   62.83    7.35   1
  -6 -13  -1   27.36   12.57   1
  -5 -11   0   16.71   10.57   1
  -4  -5   1   21.94    5.53   1
   0  -2   1   11.17    4.42   1
   1  -7   1  302.15   18.46   1
   1  -2   1  436.55   11.89   1
   2  -5   1  372.19   17.27   1
  -7  -9   0  127.50    9.59   1
  -3  -9   1    8.14    9.81   1
   0  -8   1   51.85   10.21   1
   2  -6   1   21.55   10.83   1
   6  -4  -1  104.87   12.51   1
  -7 -10   0  143.58   12.60   1
  -4  -9   1   -2.33    8.62   1
  -2 -12   0   13.79   14.68   1
   0  -9   1   18.53   12.90   1
   0   1  -1 2353.63   17.69   1
   1  -8   1   82.86   13.77   1
   2  -7   1  219.77   17.76   1
   3  -4   1  455.45   18.17   1
   3  -3   1  474.15   16.80   1
   4  -9  -1   40.13   12.09   1
   6  -5  -1  248.33   17.61   1
   6   0  -2  499.20   11.31   1
   7  -4  -2  169.90   14.14   1
   7  -3  -2   79.87   10.27   1
  -5 -12   0   28.00   12.71   1
  -5  -7   1  396.91   13.70   1
   3  -9   0    7.04   14.04   1
   5   1  -2  119.87    3.63   1
   7  -2  -2   36.57    7.67   1
  -7  -4  -1    6.09    2.40   1
  -6 -12   0    8.79   10.46   1
  -5  -6   1  141.86    7.74   1
  -4 -10   1  101.57   13.07   1
   1  -9   1   17.43   12.60   1
   3  -2   1  392.11   14.06   1
   4  -8   0  152.32   15.91   1
   6   1  -3   47.78    2.74   1
  -5 -10   1  174.14   14.34   1
  -4  -4   1  307.69    8.04   1
  -2 -11   1  211.30   19.54   1
  -1  -6   2  142.03   12.34   1
  -1  -5   2  330.23   14.73   1
   0 -10   1   35.01   11.07   1
   0  -7   2  253.00   17.18   1
   0  -5   2  177.60   12.48   1
   4  -3   1  136.51   11.48   1
   8  -6  -3   22.88   12.75   1
  -4 -11   1   25.91   12.08   1
  -2  -7   2  104.16   11.79   1
  -1 -11   1   81.14   16.51   1
   1  -6   2    4.16    6.79   1
   2  -5   2  143.47   13.29   1
   3  -8   1  156.80   15.43   1
   5  -1   0   60.01    7.79   1
   6  -4   0   84.05   12.51   1
   7  -4  -1  154.50   14.19   1
  -6  -9   1   34.02    8.31   1
  -6  -8   1   28.52    6.60   1
  -5 -11   1    3.86   10.23   1
  -3  -8   2  230.69   15.34   1
  -3  -7   2   41.14    8.98   1
  -3  -6   2   23.28    7.20   1
   0  -8   2   98.96   12.14   1
   1  -1   1  401.36    9.45   1
   2  -6   2   -9.45    6.81   1
   2  -1   1  643.05   13.02   1
   3  -9   1   73.76   16.14   1
   3   2  -3    1.61    3.41   1
   4  -7   1  147.00   14.89   1
   4  -2   1  145.63   10.61   1
  -6  -7   1  298.84   11.19   1
  -5  -5   1   -1.68    3.35   1
  -3  -9   2    2.24    9.82   1
  -2  -2   1   46.56    3.42   1
  -1  -9   2    0.82    8.87   1
   0  -9   2    1.94   12.75   1
   0  -3   2   28.02    6.91   1
   2  -7   2  205.91   15.74   1
   3  -5   2   74.14   12.09   1
   3  -4   2  266.35   15.21   1
   4  -8   1  222.63   20.22   1
   5  -6   1    8.07   12.44   1
   5  -5   1   36.95    9.56   1
   7  -2  -1   21.90    7.62   1
  -6  -3  -1  308.28    6.95   1
  -5 -12   1   -3.07   11.29   1
  -4  -8   2   32.76    8.91   1
  -2   0  -1   15.35    3.52   1
  -1 -10   2   34.80   14.04   1
   5  -7   1  103.68   16.72   1
   8  -2  -2   11.72    7.40   1
   0  -1   1 2486.40   18.38   1
   3  -3   2   97.15    8.82   1
  -4 -10   2   62.44   12.36   1
   4  -3   2    8.16    8.24   1
   4  -1   1  669.57   16.32   1
   6  -5   1  162.43   14.51   1
   6  -4   1   68.21   12.86   1
   6   0  -1  435.50   11.09   1
   7  -3   0   70.43   11.06   1
  -6  -6   1  202.82    7.96   1
  -4 -11   2   61.62   13.59   1
   1  -7   3  187.77   17.18   1
   1  -2   2  121.12    8.17   1
   2  -6   3   11.46   10.82   1
   3  -2   2  894.08   20.84   1
   4  -8   2  218.21   20.83   1
  -5 -10   2  204.77   15.28   1
  -2  -8   3   44.67   11.50   1
   1  -8   3  183.70   18.34   1
   2  -5   3  114.83   11.31   1
   5  -7   2   20.39   14.15   1
   5  -6   2    9.06    9.34   1
   5   0   0  293.09    9.44   1
   8  -2  -1   65.93    9.50   1
  -7  -8   1   -1.21    5.43   1
  -5 -11   2   27.76   11.42   1
  -5  -7   2  409.27   14.27   1
  -3  -4   2  461.91   11.90   1
  -2  -6   3  151.05   12.15   1
   0   1  -2 1451.37   17.01   1
   2  -4   3   99.30    9.70   1
   3  -5   3   60.29   10.06   1
   3  -4   3  274.29   16.20   1
   8  -6   0   22.63   14.37   1
  -4  -5   2   16.22    4.64   1
  -3  -9   3   23.96   10.73   1
  -3  -8   3   50.93   10.82   1
  -3  -7   3   85.18   10.82   1
  -1 -10   3    2.44    9.39   1
   0 -10   3    5.13   10.28   1
   9  -5  -1   37.76   13.47   1
  -3 -10   3   52.17   13.67   1
  -2  -5   3   66.25    8.55   1
   1  -3   3   56.39    8.73   1
   3  -3   3   22.87    8.39   1
   4  -7   3   68.72   12.30   1
   4  -4   3  385.50   18.21   1
  -5  -6   2  113.19    8.02   1
  -4  -9   3  122.30   13.28   1
  -4  -8   3   65.99   10.23   1
   4  -3   3   72.93   10.84   1
   5  -7   3    1.41   13.38   1
   5  -6   3   64.28   15.41   1
   7  -2   1  267.98   15.12   1
   8  -2   0  243.34   14.56   1
   8  -1  -1  261.30   12.32   1
  -6  -8   2   17.24    6.37   1
  -4 -11   3   27.37   12.96   1
  -4 -10   3   65.94   12.60   1
   0  -3   3   -1.24    6.84   1
   1  -8   4   73.25   15.52   1
   1  -7   4   77.15   11.95   1
   1  -6   4   52.34   10.16   1
   2  -7   4   18.79   12.51   1
   2  -6   4  114.32   14.77   1
   2  -5   4  180.61   15.49   1
   2  -1   2  702.96   15.03   1
   4  -1   2 1262.81   23.18   1
   6   1  -2   -2.31    2.30   1
   9  -5   0   79.29   15.62   1
  -3  -1  -1   44.07    3.34   1
  -1  -6   4   73.52   11.62   1
   0  -9   4   30.56   10.86   1
   3  -5   4  179.76   16.56   1
   6  -5   3  314.61   21.90   1
   7  -3   2    4.76   10.00   1
  -8  -5  -2   44.07    4.61   1
  -5 -10   3  196.08   15.22   1
  -2  -7   4  306.12   17.47   1
  -1 -10   4    7.43   14.21   1
   1  -1   2  144.24    7.30   1
   2   0   1   16.64    4.01   1
   3  -4   4  297.01   17.65   1
   5   0   1  184.50    9.75   1
   5   1  -1   20.39    3.18   1
   8  -1   0  503.68   17.76   1
   8   0  -2   33.37    5.60   1
  -6  -7   2  482.51   13.73   1
  -2  -6   4   21.97    8.94   1
  -1  -5   4   73.63   10.56   1
  -1   0  -1 1537.40   13.02   1
   5  -6   4   72.58   15.56   1
   7  -2   2  142.05   13.11   1
   9  -5   1   54.75   15.28   1
  -3  -9   4   54.61   10.06   1
  -3  -8   4   96.50   12.51   1
  -1  -1   1  314.22    5.50   1
   0  -4   4   96.73    9.05   1
   3  -3   4   54.58   10.34   1
   4  -3   4   79.77   11.86   1
   7  -4   3    6.39   12.29   1
  -5  -4   1   -0.94    1.93   1
  -4  -4   2  291.35    8.51   1
  -3  -7   4  121.99   12.00   1
   0  -8   5   37.73   14.11   1
   1  -6   5  159.01   16.67   1
   2  -7   5   19.77   13.48   1
   6  -5   4   26.48   14.22   1
   7  -3   3    0.00   10.84   1
   8   0  -1  111.10    8.26   1
  -5  -7   3  198.95   11.10   1
  -4 -10   4   39.23   12.06   1
  -4  -9   4   25.09   10.45   1
  -4  -3   1  337.21    5.19   1
  -2  -5   4   33.56    8.26   1
   0  -9   5   30.42   15.19   1
   2  -5   5  366.69   20.83   1
   3  -5   5  176.99   16.79   1
   4  -1   3 1027.43   22.69   1
   6  -4   4   14.07    9.21   1
   8  -2   2  127.01   13.05   1
   8  -1   1  318.62   14.89   1
  -5  -5   2    2.94    3.70   1
   2  -4   5  170.76   14.62   1
   4  -2   4  361.35   16.55   1
   5  -6   5   62.10   15.69   1
   5  -1   3  161.42   11.55   1
   7  -2   3   62.94   11.50   1
  -3  -4   3 1508.60   22.21   1
  -2  -8   5  152.58   15.82   1
  -1  -6   5    3.91    9.79   1
   0  -3   4   -5.28    4.69   1
   0  -1   2 1482.81   17.30   1
   2  -1   3 1591.49   24.39   1
   6   1  -1   16.32    3.30   1
  10  -4   1   24.97   12.70   1
  -3  -1  -2   25.06    4.34   1
  -2  -7   5   10.25    9.79   1
   3  -3   5   11.52    9.75   1
   6  -5   5   51.23   15.41   1
   8  -1   2  321.94   15.97   1
  10  -3   1    8.40   11.25   1
  -3  -9   5   15.49   11.55   1
  -3  -8   5  111.77   13.47   1
  -2  -6   5   11.12    8.90   1
  -1  -5   5  106.25   11.69   1
   0  -8   6   24.90   14.08   1
   1  -2   4  328.22   14.01   1
   2  -7   6   12.58   10.44   1
   2  -6   6   51.14   14.71   1
   5   1   0   26.62    4.00   1
   6  -4   5   51.81   11.17   1
   6   0   2  296.75   12.61   1
   8  -2   3   74.82    9.96   1
  10  -4   2   21.80   14.44   1
  -6  -6   2  201.97    7.76   1
  -5  -6   3   32.79    5.86   1
   1  -1   3 1890.57   24.47   1
   2  -5   6  197.23   17.75   1
   3  -5   6  102.69   12.66   1
   7  -2   4   94.36   13.46   1
   8   0   1   43.86    8.41   1
  10  -3   2    9.73   11.65   1
  -3  -7   5  113.08   12.23   1
   1  -3   5   -0.18    5.66   1
   2   0   2  163.13    7.30   1
   3  -4   6    2.39   10.73   1
   4  -2   5  335.70   17.20   1
   4  -1   4  228.44   12.10   1
   5  -5   6   56.72   12.00   1
   5  -1   4  115.66   11.33   1
   6   1   0    6.90    3.79   1
  -4  -9   5   -2.39    9.63   1
  -2  -5   5   13.27    8.03   1
  -1  -4   5  282.18   14.53   1
   2  -4   6   11.91    8.18   1
   3  -2   5   52.12    8.10   1
   5   0   3  141.13   10.41   1
   5   1  -5   87.33    5.42   1
   6  -4   6   -2.44   12.94   1
   8  -2   4  163.66   15.71   1
   8  -1   3  175.17   13.79   1
  -6  -7   3  241.44   10.80   1
  -2  -8   6   65.62   14.05   1
  -1  -6   6    3.77    7.16   1
   0  -3   5    4.85    7.86   1
   0  -2   4  390.68   13.97   1
   3  -3   6    6.50   10.14   1
   4  -3   6   93.38   14.14   1
   8   0   2   -7.82    6.34   1
  10  -3   3   16.94   13.47   1
  -5  -7   4  149.16   10.68   1
  -2  -7   6   15.40   10.20   1
   1  -7   7   13.85   13.83   1
   3   1  -4  185.26    7.40   1
   6   1  -4  109.93    3.86   1
   7  -4   6    6.01   14.08   1
   9  -1   3  185.33   14.74   1
   9   0   1   -0.10    8.11   1
  -3  -9   6    8.52   11.57   1
  -3  -8   6   82.78   13.08   1
  -2  -6   6   -4.38    8.77   1
  -1  -5   6  249.91   16.15   1
   1  -2   5    4.17    7.41   1
   2  -5   7   89.89   12.65   1
   4  -1   5   93.81   10.60   1
   5  -1   5  181.35   13.91   1
   7  -3   6   73.18   15.82   1
   8  -1   4  160.27   14.18   1
  10  -3   4   13.35   13.99   1
   0  -1   3 1171.56   17.87   1
   2  -4   7   -4.28   10.93   1
   3  -4   7    5.28    7.82   1
   3   1   0   65.77    2.88   1
   4  -2   6  353.54   17.50   1
   5   0   4    1.77    7.17   1
   6  -4   7    5.96   13.27   1
   8   0   3   -5.34    7.71   1
   9   0   2   15.58    9.38   1
  -4  -5   4   98.14    7.96   1
  -4  -4   3  293.65    9.50   1
  -3  -7   6   21.51   10.12   1
  -1  -3   5   77.37    9.16   1
   1  -1   4 2513.60   31.26   1
   3   1  -3   66.97    4.33   1
   4  -3   7   83.17   14.36   1
   5   1  -4  155.50    5.31   1
  -3  -3   3 1040.51   16.01   1
  -2  -5   6  139.88   12.41   1
  -1  -6   7   50.12   12.48   1
  -1  -4   6  378.66   17.39   1
   2   0   3  706.59   15.09   1
   6   1   2   14.02    5.35   1
   7  -3   7   13.23   13.55   1
   8  -2   6   47.93   13.87   1
   8  -1   5   58.39   12.58   1
  -5  -6   4   23.09    6.97   1
  -5  -5   3   28.76    5.08   1
  -2  -7   7   -1.84   10.19   1
   0  -2   5  148.47   10.84   1
   1  -6   8    5.52   13.09   1
   1   0   2 1407.27   16.05   1
   5  -1   6  192.69   15.13   1
   8   0   4    9.58    9.19   1
   9   0   3   68.90   10.49   1
  -1  -5   7  155.12   14.35   1
   0  -4   7  114.25   13.71   1
   3  -4   8    1.39   12.55   1
   4  -1   6  256.99   14.44   1
   5   0   5    7.81    8.23   1
   7  -2   7   93.56   15.66   1
  11  -2   4   54.31   14.23   1
  -3  -8   7   53.28   12.43   1
  -2  -6   7   26.36   10.23   1
   1  -2   6   66.60    8.45   1
   3   1  -2  101.30    3.22   1
   6   1   3  377.76   13.88   1
   8  -1   6   -5.22   11.09   1
   9   0   4    1.47    8.76   1
  -2  -1  -1    3.05    2.36   1
   1  -1   5 1937.69   30.14   1
   3  -3   8   44.84   13.12   1
  -3  -7   7    1.96    9.60   1
  -2  -1  -2    9.14    3.74   1
   9   0   5   17.26   10.20   1
   9   1   0   88.56    7.45   1
  11  -1   4    3.35   10.83   1
  -4  -5   5   21.54    7.82   1
  -2  -5   7  145.32   13.29   1
  -1  -4   7  166.85   14.02   1
   0  -3   7   -6.65    8.92   1
   1   0   3 9645.71   48.93   1
   2  -5   9   51.10   12.04   1
   3  -4   9   -2.71   13.28   1
   4  -2   8  103.81   14.97   1
   4  -1   7  270.07   15.78   1
   5   0   6    7.74    6.66   1
   7  -2   8   47.79   11.42   1
   8  -1   7   -5.73   12.28   1
   8   0   6   13.31   10.96   1
   9   1   2  355.15   14.56   1
  -2  -7   8   29.10   12.48   1
   3   1   2   25.05    4.62   1
   4  -3   9    0.16   12.31   1
   9   1   3  247.89   14.00   1
  11  -1   5    1.74   12.03   1
  -4  -4   4  150.50    8.41   1
  -3  -3   4  440.06   12.08   1
  -1  -5   8   15.96    7.85   1
   3  -3   9   11.72   12.65   1
   5  -1   8    3.33   11.39   1
   6   0   7   71.54   13.46   1
   9   0   6    9.24    8.24   1
   9   1   4   15.13    8.63   1
  -5  -6   5   24.51    6.52   1
  -4  -3   2  254.58    5.78   1
  -2  -6   8   -6.14   10.19   1
   1  -1   6  372.66   15.68   1
   2   0   5  855.17   20.48   1
   5   0   7   35.77   11.02   1
   5   1  -3  237.04    4.99   1
   8   0   7   89.22   14.65   1
  10   1   3  185.02   14.15   1
  -5  -5   4   55.75    6.50   1
  -3  -7   8   -3.11    9.96   1
   3   1   3    8.29    5.11   1
   4  -2   9   54.01   10.76   1
   9   0   7   34.84   13.16   1
   9   1   5   30.86    9.97   1
  10   1   4  125.35   14.00   1
  -2  -5   8  124.98   13.53   1
  -1  -4   8  128.68   13.65   1
   0  -3   8   23.36   10.62   1
   4  -3  10   36.10   15.39   1
   6   1  -3   48.63    2.60   1
   6   1   6   43.23   10.19   1
   8  -1   9   -2.93   13.81   1
  -2  -7   9   -5.80   11.79   1
  -1  -5   9   35.22   12.87   1
   0  -4   9   52.81   13.28   1
   3  -3  10   45.85   15.25   1
   3   1   4   27.12    6.83   1
   5  -1   9    9.25    9.01   1
   5   0   8   74.60   12.91   1
   9   0   8   -1.84   12.45   1
   9   1   6  106.49   13.48   1
  10   1   5  168.73   15.02   1
  -4  -5   6   16.77    7.15   1
   1  -1   7  170.52   12.93   1
   2   0   6  819.61   20.96   1
   4  -2  10   83.85   15.43   1
   4  -1   9   34.40    9.16   1
  10   1   6   90.67   13.49   1
  -3  -3   5  105.89    7.86   1
  -2  -6   9   13.92   11.52   1
   1   0  -3   45.66    4.28   1
   6   0   9   63.51   14.27   1
   7   2   3  683.58   17.28   1
   7   2   4  901.87   22.33   1
   8   0   9   12.50   13.93   1
  -4  -4   5   42.47    6.33   1
  -3  -2   2   -1.61    2.62   1
  -1  -4   9   55.91   11.76   1
   0  -3   9   47.89   12.15   1
   0  -2   8  306.98   16.96   1
   3   1   5  286.54   13.20   1
   5  -1  10   22.57   13.39   1
   5   0   9   91.81   14.65   1
   6   2   2  572.86   13.21   1
   6   2   3  854.83   18.13   1
   7   2   1  411.80   10.57   1
   9   0   9    3.08   13.60   1
   9   2   3    4.88    7.69   1
  10   1   7   26.19   12.23   1
  -3  -2  -2   28.32    3.76   1
   0  -4  10   15.07   12.15   1
   1  -2   9   92.73   14.00   1
   2   1   2    2.71    3.79   1
   4  -1  10    9.97   11.95   1
   6   1   8  218.64   17.00   1
   7   2   5  554.20   19.32   1
   9   1   8  208.58   18.83   1
   9   2   4   53.50    8.99   1
   9   2   5   20.63    9.24   1
  -5  -5   5   24.53    6.45   1
  -1  -5  10   42.84   13.85   1
   2   1   1    5.49    3.16   1
   2   1   3   83.19    5.45   1
   3   1   6  473.17   17.23   1
   6   0  10   11.71   13.12   1
   6   2   1  783.42   12.94   1
  10   1   8   -9.66   11.54   1
  10   2   3   67.87   10.03   1
  10   2   4   21.44    8.34   1
   2   1   4   -0.40    5.14   1
   5  -1  11    0.19   13.51   1
   5   0  10   18.79   12.61   1
   6   1   9   99.17   14.30   1
   6   2   6  178.69   13.12   1
   9   1   9  127.43   17.27   1
  10   2   5    8.18    9.00   1
  10   2   6   15.28   10.18   1
  -2  -7  -9  125.06   12.95   1
   6  -5  -7   -1.31   13.63   1
   7  -3  -4  171.86   16.32   1
   7   2   2  488.96   11.37   1
   8  -2  -3   27.41   10.93   1
  -3  -8 -12  154.79   15.22   1
   0  -4  -4  226.80   11.71   1
   1  -8 -12    0.48   14.89   1
   1  -7  -9  149.52   16.55   1
   2  -6  -7  453.02   20.78   1
   5  -6  -9   48.25   15.72   1
   7  -4  -6  129.02   17.35   1
   9   0  -1   11.43    8.66   1
  -5  -5  -8  534.15   13.39   1
   2  -4  -4 1081.96   25.43   1
   4  -3  -3   78.55   10.57   1
   9   1   0   85.52   10.72   1
  -5  -7 -12   28.62    9.32   1
  -3  -8 -13   81.11   13.92   1
   1  -7 -10  109.05   16.49   1
   3  -5  -6   88.73   13.11   1
   6  -5  -8   10.82   10.38   1
   7  -2  -3   41.52   11.12   1
   9  -1  -3  139.00   14.95   1
  -5  -6 -10    6.70    7.64   1
  -4  -4  -6    6.50    4.24   1
  -3  -8 -14   90.67   15.07   1
  -2  -7 -10   13.82    7.60   1
  -2  -6  -8  559.72   19.76   1
  -1  -5  -6   96.18    9.77   1
   2  -6  -8  556.55   24.72   1
   2  -5  -6   22.76   10.15   1
   6   0   0  289.92   12.42   1
   7  -4  -7   88.52   14.04   1
   7  -3  -5  128.87   16.32   1
   8  -2  -4   52.18   12.94   1
  -3  -8 -15   35.03   14.78   1
   1  -3  -3 2209.81   29.20   1
   4  -4  -5  355.73   18.08   1
   4  -2  -2    6.04    7.44   1
   8   0  -1  107.95   10.91   1
  -5  -7 -13   53.85   11.02   1
  -2  -7 -11    1.39   10.34   1
   0  -2  -2 1960.25   20.26   1
   6   2   2  575.52   10.54   1
   9   0  -2    7.72    9.24   1
  -5  -4  -7  118.49    5.89   1
  -4   0  -2   49.91    4.22   1
  -2   1   0 1233.92   15.58   1
   1  -7 -12    8.95   14.92   1
   3  -5  -7   27.64    9.34   1
   3  -4  -5  275.96   15.03   1
   3  -2  -2   21.34    7.75   1
   6  -4  -7   11.76    9.91   1
   7  -3  -6  184.85   18.68   1
  10   2   0  112.20   10.72   1
  -3  -7 -12    3.33   10.04   1
  -2  -7 -12   24.82   11.95   1
  -2  -6  -9  388.55   17.92   1
  -1  -4  -5    0.76    6.80   1
   0  -1  -1   -1.34    2.04   1
   1  -2  -2  125.06    7.44   1
   2  -5  -7  220.22   16.64   1
   2  -4  -5  279.49   15.37   1
   4  -3  -4  132.36   12.75   1
   4  -1  -1  165.83   10.21   1
   5   0   0  286.31   10.98   1
   7  -2  -4   36.49   12.00   1
   8  -2  -5   12.05   12.76   1
   8  -1  -3  237.82   15.28   1
  -5  -6 -11   44.46    8.57   1
  -3  -7 -13    6.32   10.95   1
   0  -4  -5    3.66    7.62   1
   2  -6 -10  273.22   20.76   1
   9   1  -1   47.54   11.15   1
  10   1  -2    5.57   11.95   1
  -5  -5  -9  277.90   11.82   1
  -3  -7 -14   14.54   12.22   1
  -2  -7 -13   -8.30   11.50   1
  -1  -5  -7   69.75    9.81   1
   1   2   2  398.68    7.92   1
   2  -6 -11  141.15   18.38   1
   5  -2  -3   30.36    7.39   1
   6  -4  -9   38.08   16.00   1
   8  -2  -6   -2.87   12.72   1
  -5  -6 -12   62.80   11.58   1
  -3  -7 -15   35.22   14.27   1
  -3  -4  -6   82.74    6.99   1
  -2  -7 -15   19.30   15.06   1
  -2  -7 -14    4.12    9.14   1
  -2  -6 -10   89.07   12.31   1
   2  -6 -12   78.89   17.40   1
   2  -5  -8   11.21   11.36   1
   3  -3  -4 1191.44   26.73   1
   7  -2  -5    7.60   12.29   1
   8   0  -2   50.90   10.44   1
   9   0  -3    7.74    9.98   1
   1  -1  -1 1544.17   16.50   1
   2  -1  -1 1956.75   21.85   1
   4   4   4   32.12    3.73   1
   8  -2  -7   15.67   14.20   1
   8  -1  -4  231.02   15.90   1
   8   3   2   24.68    5.07   1
  -5  -6 -13    5.58    8.96   1
  -1  -3  -4  413.55   11.86   1
   0   1   1   -1.31    1.82   1
   2  -4  -6  279.12   15.03   1
   3   4   4   65.06    5.95   1
   4  -3  -5  243.19   16.16   1
   4  -2  -3  200.56   11.66   1
   5   2   2  334.35    6.86   1
   8   5   4   88.10    2.98   1
   9  -1  -6   40.16   14.58   1
   9   2   0   68.50    8.95   1
  10   2  -1  111.76   11.78   1
  -4  -5  -9  292.07   13.71   1
  -2  -6 -11   18.05   10.75   1
  -2  -5  -8   66.90    9.63   1
   0  -3  -4  506.89   14.74   1
   1  -3  -4 1262.30   23.78   1
   2  -5  -9  161.19   14.63   1
   3  -5 -11   45.29   15.82   1
   3  -4  -7   44.89   12.50   1
   8   4   3    0.68    3.17   1
   9   0  -4   49.96   12.58   1
  10   1  -3   12.94   11.01   1
  -5  -5 -10  161.04   10.41   1
  -4  -4  -7   34.66    5.79   1
  -2  -6 -12   13.81   11.22   1
   0  -4  -6   -9.87    7.31   1
   2  -5 -10   86.64   15.11   1
   3   0   0   62.60    5.01   1
   5   4   4   74.91    3.28   1
   8  -1  -5  128.87   13.91   1
   9   1  -2    4.66    8.76   1
  -2  -6 -15   -0.85   14.04   1
  -2  -6 -14    1.42   12.75   1
  -1  -6 -14    7.21   13.82   1
  -1  -6 -13   -6.41    8.64   1
   0   2   2 1958.08   20.15   1
   2  -5 -11  130.92   18.39   1
   3  -3  -5  146.72   11.13   1
   8   0  -3   68.52   11.95   1
  -6  -3  -7  134.79    4.51   1
  -2  -2  -3   14.09    3.10   1
   2  -5 -12   36.41   15.44   1
   3  -4  -8   83.46   11.98   1
   8  -1  -6   61.92   14.97   1
   9   0  -5   68.31   14.43   1
  10   1  -4   13.23    8.57   1
  10   3   0   99.95   10.49   1
  -5  -5 -11  249.18   13.48   1
  -4  -5 -10  138.25   10.97   1
   2   0   0  633.36    9.90   1
   3  -4  -9  113.50   16.17   1
   4  -2  -4    9.34    8.51   1
   4  -1  -2  348.92   13.38   1
  10   2  -2  167.67   14.65   1
  -3  -3  -5  285.94    8.56   1
  -1  -5 -10  131.41   14.35   1
   0  -4  -7   26.72    9.01   1
   3  -3  -6  177.84   14.54   1
   4  -3  -7   63.54   13.20   1
   5   5   5  333.27    8.68   1
   6   1   0    2.08    5.07   1
   8  -1  -7   27.42   11.14   1
   8   0  -4   94.26   13.65   1
   9   0  -6   46.08   14.85   1
   9   1  -3   -6.12    9.51   1
  10   1  -5    8.65   12.90   1
  -5  -5 -12  222.50   14.17   1
  -4  -5 -11   65.13   10.08   1
  -1  -4  -7   47.53    9.17   1
   3  -4 -11   12.80   13.77   1
   3  -4 -10   10.72    9.81   1
   5  -1  -3  418.03   17.58   1
   9   0  -7   18.30   15.48   1
  10   1  -6   -3.54   14.53   1
  -5  -5 -13   49.71   10.81   1
  -1  -5 -12  183.11   18.07   1
  -1  -5 -11   85.73   14.19   1
  -1   1   1 1531.01   16.05   1
   0  -2  -3 1044.51   17.03   1
   3  -4 -12    2.79   10.46   1
   4  -3  -8  113.89   15.43   1
   6   0  -2  544.18   18.74   1
  10   2  -3  167.56   15.78   1
  -4  -5 -14   14.19   11.40   1
  -4  -5 -13   24.89   11.00   1
  -4  -5 -12   99.65   12.38   1
  -4  -4  -8   40.67    6.24   1
  -1  -5 -13  136.01   17.32   1
   0  -3  -5  552.29   16.07   1
   3  -3  -7   71.16   12.88   1
   4  -3  -9   65.57   14.93   1
   4  -2  -5    9.07    9.52   1
   7   3   2   96.19    5.92   1
   8   0  -5   34.67   13.29   1
   9   1  -4   -0.07   10.67   1
  11   3  -3   47.03   12.76   1
   0  -4  -8    9.00    6.74   1
   3   1   1   46.88    3.10   1
   4  -3 -10   56.05   15.58   1
   8   0  -6   45.34   14.52   1
  10   2  -4  101.12   15.05   1
   3  -3  -8  257.48   19.01   1
   4  -1  -3  253.61   13.71   1
   4   0  -1  131.30    9.15   1
   5  -1  -4  114.31   12.37   1
   9   1  -5   15.50   12.70   1
  11   3  -4   81.19   15.42   1
  11   4  -1   26.51   10.10   1
  -4   0  -1   10.24    4.69   1
   2  -1  -2 1034.85   18.23   1
   3  -3  -9   75.85   14.89   1
   4  -2  -6   47.54   11.58   1
   8   0  -8   64.87   17.63   1
   8   0  -7   50.76   12.41   1
   9   1  -6   17.29   13.88   1
  10   2  -5    6.31   13.29   1
  11   3  -5   27.77   15.48   1
  -4  -4  -9   -1.59    5.85   1
  -4  -3  -6  415.59   10.11   1
  -4  -2  -4  444.29    4.98   1
   0  -4 -14   11.63   15.63   1
   0  -4 -13   17.32   14.55   1
   3  -3 -12  -10.50   13.82   1
   3  -3 -11   27.11   14.64   1
   3  -3 -10   20.39   13.83   1
   9   1  -7   50.06   16.94   1
   9   5   3  195.74    8.19   1
  10   2  -6   61.02   16.76   1
  10   3  -2  209.06   15.86   1
  -1  -4 -14   43.34   15.47   1
  -1  -4 -10   70.74   13.08   1
   0  -4 -12   -3.01    9.30   1
   0  -3  -6  948.58   22.25   1
   5  -1  -5   59.05   12.00   1
   6   1  -1   11.87    6.75   1
   6   6   6  132.64    6.35   1
  11   4  -2    0.94    9.76   1
  -4  -4 -10   80.78    9.47   1
  -1  -4 -13  113.62   16.74   1
  -1  -4 -12   28.30   13.42   1
  -1  -4 -11   27.16   12.42   1
   1  -2  -4  299.68   11.75   1
  10   3  -3  163.99   16.04   1
  -4  -4 -14    3.82   11.15   1
  -4  -4 -13   13.94   10.78   1
  -4  -4 -11  188.83   13.58   1
  -3  -3  -6  205.72    8.93   1
  -1   0   0 1558.02   10.16   1
   4  -2 -11   35.51   15.38   1
   4  -1  -4    5.23    5.93   1
   9   2  -4   16.34   11.49   1
  11   4  -3   10.28   11.70   1
  -4  -4 -12   74.40   11.78   1
   1  -1  -2  894.64   14.66   1
   9   2  -5   17.14   12.99   1
  10   3  -4  115.90   16.04   1
   0  -3 -14   -5.98   15.01   1
   0  -2  -4  643.78   14.90   1
   5  -1 -10    4.24   14.57   1
   5  -1  -8   65.43   14.28   1
   5  -1  -7   72.84   11.67   1
   5   0  -3  592.86   19.87   1
   7   4   3   46.95    3.79   1
   9   2  -7   28.15   16.40   1
   9   2  -6   32.65   14.56   1
  -2   0   0  617.97    9.49   1
   0  -3 -13    0.29   14.23   1
   4  -1  -5   12.16    6.75   1
   5  -1  -9    2.83    9.43   1
   6   1  -2    0.38    7.42   1
   8   4   2    6.16    4.98   1
  11   5  -1   73.48   11.95   1
  -3  -3 -15   -4.87   13.41   1
   0  -3 -12   54.14   14.94   1
   0  -3  -9   96.90   13.05   1
   1  -2  -5  147.59    9.86   1
   2  -1  -3  253.38   11.41   1
  -3  -3 -14    2.27   12.33   1
  -3  -3  -7  140.51    8.99   1
   4  -1  -6   28.51    8.66   1
  11   5  -2    5.65   10.79   1
  -6  -1  -3  399.65    9.15   1
  -4  -3 -14    2.40   11.28   1
  -3   0   0   63.49    5.42   1
  -2  -2  -4   14.44    3.90   1
   0  -1  -2   30.39    3.39   1
   1  -2 -13   15.56   15.32   1
   4  -1  -9   -0.63   13.07   1
   4  -1  -8   10.70   12.44   1
   4  -1  -7   21.63    9.44   1
   6   2   0  856.22   18.31   1
   6   3   2  145.52    6.51   1
   9   6   4   53.23    4.52   1
  11   5  -3    6.60   11.92   1
  -4  -3 -13   13.38   10.75   1
  -3  -3 -13   11.84   11.45   1
   0  -2  -5  332.08   13.38   1
   1  -2  -6  202.24   11.80   1
   5   0  -5  236.50   16.46   1
  11   5  -4   12.59   13.99   1
  -4  -3 -12   40.92   11.02   1
  -4  -3  -8  -13.92    5.19   1
  -3  -3 -12   -0.94    9.83   1
  -3  -3  -8   -0.40    6.22   1
  -3  -2 -15   -1.53   14.19   1
   0  -2 -13   20.93   15.51   1
   1  -2 -11   51.80   15.37   1
   1  -2  -7  466.37   19.23   1
   5   0 -10   58.04   13.18   1
   5   0  -9  133.12   18.13   1
   5   0  -6  599.07   25.00   1
   7   2  -2   -3.65    8.17   1
   9   5   2  201.77   10.45   1
  10   4  -5    5.83   14.32   1
  -4  -3 -11   30.13    9.72   1
  -4  -3 -10   26.99    9.50   1
  -4  -3  -9   -1.22    6.36   1
  -3  -3 -10   18.62    9.33   1
  -3  -3  -9   25.90    8.13   1
   1  -2 -10   84.55   15.04   1
   1  -2  -9   98.89   14.88   1
   1  -2  -8  454.64   20.74   1
   2   0  -1 1628.44   18.64   1
   3   3   4   48.77    4.22   1
   5   0  -8   90.80   12.92   1
   5   0  -7  390.98   20.84   1
  -2  -2 -14   42.42   12.12   1
   0  -2 -12   75.53   13.11   1
   1  -1  -3  174.30    8.07   1
   4   4   5   -1.65    3.41   1
   6   1  -9   29.65   11.83   1
   6   1  -8    1.55   14.13   1
   6   1  -5   99.40   14.16   1
   7   2  -3   49.70   11.27   1
  -3  -2 -14   36.30   11.05   1
  -1   1   2  915.50   15.06   1
   1  -1 -13    2.39   15.21   1
   6   1  -7   59.56   12.01   1
   6   1  -6    1.45    8.43   1
   7   2  -8   15.50   15.49   1
   7   2  -4    3.06   10.65   1
  -5  -1  -2   33.09    4.39   1
  -1  -1  -2 1489.91   12.42   1
   5   5   6  792.52   13.60   1
   7   3   0  295.67   12.58   1
  -3  -2 -13   30.60   12.90   1
   2   2   3   20.61    3.23   1
   5   1 -10   36.13   12.63   1
  -3  -2 -12   35.62   12.06   1
  -2  -1 -14   21.13   15.94   1
   0   1   2   32.47    3.35   1
   1  -1  -4  173.48   10.28   1
   5   1  -9   14.43   10.91   1
   9   5   1  342.55   14.34   1
  -3  -1 -14   62.24   16.11   1
   1  -1 -10   65.27   14.71   1
   2   0 -12   -0.43   10.72   1
   6   2  -9    9.76   11.06   1
   6   2  -2  261.31   14.24   1
  -3  -2 -11   63.93   11.94   1
  -3  -2  -5 1336.55   17.52   1
   1  -1  -9   33.70   13.03   1
   2   0 -11   25.56   15.30   1
   2   1   1    2.11    1.61   1
   3   1   0   69.64    5.39   1
   6   2  -8   -8.09    9.82   1
   7   3  -8   57.02   17.66   1
   7   3  -1  177.40   11.94   1
  -7  -2  -7  170.88    5.64   1
  -2  -1 -13   20.82   10.72   1
   1  -1  -8    5.01   10.31   1
   1  -1  -5  153.55   10.12   1
   2   0  -2  444.83   12.23   1
   6   2  -7   45.50   12.04   1
   6   2  -6   15.47   13.02   1
   7   4   2   65.63    6.06   1
   8   4  -7   33.06   16.46   1
   9   5   0  419.33   17.57   1
  -6  -1  -2   17.06    4.34   1
  -3  -2 -10  250.63   15.74   1
  -3  -1 -13   66.38   15.15   1
   1  -1  -7    1.59    6.25   1
   1  -1  -6   47.13    7.69   1
   2   0 -10   -8.61   13.33   1
   3   1 -11   78.18   17.49   1
   6   2  -5   15.71    9.08   1
   7   3  -2  697.69   22.59   1
   8   4  -1   37.13    9.13   1
   9   5  -6   10.45   11.49   1
   9   6   3  339.26   11.73   1
  -6  -2 -10   52.09    9.20   1
  -3  -2  -6  374.47   12.18   1
  -2  -1 -12   48.65   13.38   1
  -1   0 -13    5.98   14.68   1
   7   3  -4   50.31   12.66   1
   7   3  -3    5.68    9.88   1
   8   4  -5  160.55   18.55   1
   8   4  -2   58.80   11.29   1
   9   5  -5    1.10    9.74   1
  -3  -2  -7   27.09    6.56   1
  -3  -1 -12   12.39   11.99   1
   2   0  -9    1.51    8.63   1
   3   1 -10  276.53   20.37   1
   8   4  -4   61.19   11.31   1
   8   4  -3   33.02   11.87   1
   9   5  -3   43.25   12.84   1
  -6  -2  -6  169.84    5.34   1
  -2  -1 -11   74.64   13.68   1
  -2   0 -13    6.32   14.72   1
  -2   0   1 1605.00   18.50   1
   1   0 -10   26.57   13.92   1
   1   0  -1 1672.78   15.60   1
   2   0  -8   -0.01   11.03   1
   2   0  -3   11.21    6.41   1
   2   1 -11   47.30   16.75   1
  -6  -2  -8  241.06   10.58   1
  -5  -1 -12   58.67   12.70   1
  -1   0 -12    3.47   13.56   1
   2   0  -7   87.44   12.71   1
   8   5   2   50.77    6.28   1
  -6  -2  -7  119.75    6.66   1
  -5  -1  -1    2.47    4.58   1
  -3  -1 -11  135.51   15.27   1
  -2  -1 -10  223.56   17.14   1
   2   0  -5  467.67   18.15   1
   2   0  -4   54.46    7.49   1
   2   1 -10  212.13   21.29   1
   3   1  -8   93.92   15.95   1
   7   4   1    6.94    5.12   1
   8   5  -6    6.51   14.90   1
   9   6  -5   11.98   15.36   1
  -2   0 -12   -3.01   12.85   1
   3   2 -10   75.49   17.25   1
   9   6  -4  135.02   18.20   1
  10   7  -3   25.95   14.70   1
  -5  -1 -11   31.63   10.66   1
  -2   1 -13   -2.58   15.56   1
   1   1   2 1417.52   12.12   1
   2   1  -9  234.71   20.32   1
   4   3 -10    1.19   11.66   1
   8   5  -4   26.71   14.28   1
   8   5   1  429.90   16.11   1
  10   7  -2    9.05   12.75   1
  10   7  -1   -2.81   10.73   1
  10   7   0    2.51   11.74   1
  10   7   1    6.39    8.62   1
  -2  -1  -9   81.54   11.90   1
  -1   1 -12   10.54   14.77   1
   3   1  -6  502.02   21.92   1
   3   2  -9   38.85   15.16   1
   7   4  -4  180.74   17.65   1
   7   4   0  106.15    9.57   1
   8   5  -3   81.33   14.29   1
   9   6  -3  136.65   14.28   1
   9   6  -2  118.49   14.92   1
   9   6   1  523.61   18.67   1
  -3  -1  -1   45.13    3.16   1
  -2   0 -11   -0.47   11.93   1
  -1   0   1 1730.67   16.08   1
   1   0  -2  127.69    8.36   1
   2   1  -8  217.08   18.47   1
   3   3   5  310.52    9.61   1
   4   3  -9   -6.95   14.64   1
   7   4  -3  178.26   14.07   1
   7   4  -2   56.23   11.09   1
   8   5  -2   35.51   11.58   1
   8   5  -1   71.78   11.47   1
   8   5   0   87.77   10.16   1
   8   6  -6   27.26   17.03   1
   9   6  -1  112.95   13.42   1
   9   6   0  329.75   17.30   1
  11   9  -2  115.48   18.81   1
  -5  -1 -10   44.01   12.01   1
  -3  -1  -9  418.18   18.78   1
  -2  -1  -8  185.51   13.48   1
   0   1   3   51.30    5.91   1
   0   2 -12   30.95   13.54   1
   3   1  -3   75.06   10.25   1
  10   8  -3   22.74   16.17   1
  11   9  -1   40.05   14.77   1
  -6  -1 -10   26.35    8.64   1
  -1   1 -11   -4.36   13.62   1
   3   2  -8   14.36   13.83   1
   4   3  -8   17.14   14.78   1
   5   4   5    3.77    2.16   1
   8   6  -5   45.77   17.12   1
   9   7  -4   20.35   15.35   1
  -2  -1  -7   97.27   10.31   1
  -2  -1  -2    5.71    1.61   1
  -2   0 -10   52.84   13.10   1
  -1   0  -9   38.13   12.28   1
   1   0  -4  258.02   13.57   1
   8   6   4  113.15    6.78   1
  10   8  -2    0.03   13.29   1
  -5   0 -11   -1.64   12.68   1
  -4   1 -12    8.74   13.19   1
  -3  -1  -8   19.96    9.24   1
   0   2 -11   31.51   16.44   1
   2   1  -6  348.18   18.62   1
   4   4  -9   52.14   14.14   1
   8   6  -4  143.23   16.20   1
   9   7  -3   36.54   11.49   1
   9   7   4   46.17    6.48   1
  10   8  -1   -7.23   11.91   1
  -2   1 -11    8.09    9.94   1
  -1   1 -10   15.04   13.81   1
   4   3   4  332.01    5.16   1
   8   6  -3  317.99   22.15   1
   9   7  -2   64.61   14.42   1
  10   8   0   -2.09   10.84   1
  11  10  -1   25.37   18.29   1
  -6  -1  -9  113.23   10.26   1
  -2   0  -9   30.30   11.53   1
  -1   2 -11   48.88   16.92   1
   3   2  -6    8.37   11.47   1
   4   4  -8  131.66   19.99   1
   9   7  -1   44.19   12.52   1
   9   8  -4    2.82   11.83   1
  10   8   1    6.33    9.94   1
  10   8   2   37.42    9.85   1
   0   2 -10   33.16   16.21   1
   0   3 -11   -0.43   16.18   1
   3   3  -8   74.33   13.72   1
   4   3  -6   60.75   14.56   1
   6   6  -7   32.77   18.32   1
   9   7   0   23.23   10.83   1
   9   7   3   36.46    8.18   1
  10   9  -2   82.00   18.71   1
  -5   0 -10   30.72   13.04   1
  -4   1 -11   19.00   13.05   1
  -4   2 -12    3.26   14.63   1
  -2  -1  -4    2.90    4.41   1
   2   1  -4  360.04   16.24   1
   3   2  -5    0.62    9.83   1
   5   5  -7   52.11   17.86   1
   8   6  -1  248.12   17.41   1
   8   6   3  141.07    9.31   1
   9   7   1   31.99    9.74   1
   9   7   2    6.09    7.43   1
   9   8  -3   19.63   16.27   1
  -5   1 -11   20.51   12.33   1
  -3  -1   0   67.55    5.68   1
  -2  -1  -3   84.01    4.47   1
  -2   0  -8   56.24   11.36   1
  -1   1  -9   22.61   12.98   1
   2   1  -3   -1.15    7.20   1
   2   1   0  372.00    7.95   1
   3   3  -7  118.38   17.97   1
   4   3  -5  312.43   20.08   1
   4   4  -7   65.52   17.45   1
   8   6   0  566.47   21.91   1
  10   9  -1   90.54   17.11   1
  -6  -1  -8  210.14   12.18   1
  -3  -1  -6  479.50   14.90   1
  -1   2 -10    9.09   14.77   1
   6   6  -6   53.53   18.13   1
   9   8  -2    5.46   14.36   1
  10   9   0   36.07   13.98   1
   0   3 -10   -8.51   10.94   1
   2   1  -2   -1.72    4.00   1
   2   1  -1  175.45    8.07   1
   3   2  -4    4.18    6.42   1
   5   5  -6   11.94   15.30   1
  -4   1 -10   12.09   12.35   1
  -4   2 -11   34.35   15.21   1
  -2   1  -9  151.44   16.77   1
   3   3  -6   66.29   15.12   1
   4   3  -4  719.92   24.60   1
   4   4  -6   41.23   14.80   1
   5   6  -7    0.81   12.10   1
   9   8  -1   -1.66   12.38   1
  10   9   1   60.87   13.33   1
  -5   0  -9   96.70   12.53   1
  -3   3 -11   45.92   18.33   1
  -2   0  -7  244.50   15.06   1
   0   4 -10   19.92   17.83   1
   3   2  -3   -4.37    9.01   1
   4   5  -7   53.82   17.97   1
   6   7  -6   96.19   21.29   1
   9   8   0   13.73   12.76   1
  10   9   2   58.16   12.44   1
  -5   1 -10   27.05   12.26   1
   1   4  -9   55.91   19.28   1
   4   3  -3  583.67   22.14   1
   5   5  -5   33.25   15.69   1
  10  10   0   46.77   16.37   1
   5   6  -6   23.43   12.41   1
  -5 -12  -5  178.27   16.61   1
  -3  -9  -3  120.69   13.02   1
  -1 -12  -7    7.99   15.54   1
   5  -7  -8  213.37   21.08   1
   5  -6  -7   29.29   10.55   1
   6   3  -4  176.42    4.52   1
   7  -3  -8   94.06   13.67   1
   7  -2  -7    7.86   11.12   1
  -5 -11  -4   42.89   11.11   1
   0  -4  -1  153.66   10.05   1
   0   1   0  444.93    6.66   1
   1  -8  -4    9.65   12.18   1
   1  -3  -1  621.56   15.26   1
   2  -7  -4   40.30    9.77   1
  -7  -4  -1    5.09    2.54   1
  -6  -8  -2    0.61    4.80   1
  -4  -8  -2    6.07    6.74   1
  -1  -5  -1   91.56    9.31   1
   0 -10  -5  333.94   22.91   1
   0  -9  -4  178.74   17.90   1
   1  -7  -3  238.39   16.89   1
   2  -6  -3  148.69   14.19   1
   3  -3  -2  758.66   20.74   1
   6  -5  -7    4.83   11.79   1
   6  -4  -6  160.76   15.58   1
  -5 -10  -3  256.62   16.24   1
  -5  -6  -1   35.30    4.66   1
  -4 -11  -4   11.40    8.11   1
  -3  -6  -1  538.24   14.91   1
  -2   1   0 1286.06   17.81   1
  -1 -11  -5   65.49   16.36   1
  -1  -7  -2  682.20   21.33   1
   0  -8  -3    0.53   11.19   1
   3  -5  -3   94.50   10.42   1
   4   3  -2  234.26    3.78   1
   5  -7  -7  128.87   18.69   1
   7  -4  -8   41.09   12.93   1
  -7 -10  -3   66.89    9.58   1
  -7  -8  -2   28.06    5.80   1
  -4 -10  -3  338.72   18.04   1
  -3   0   0   57.60    4.91   1
  -1 -12  -6   42.91   12.92   1
  -1 -10  -4  217.91   19.42   1
  -1  -2   0    3.56    2.95   1
  -1   1   0 1105.44   13.81   1
   3  -9  -6   14.82   15.01   1
   3   0  -1  469.16   10.49   1
  -6 -14  -6   -2.15   12.70   1
  -6 -13  -5  107.46   14.83   1
   1  -6  -2  176.95   12.37   1
   2 -10  -6  130.09   16.34   1
   2  -5  -2    6.17    6.01   1
   4  -8  -6   -1.81   14.93   1
   6  -5  -6   63.79   14.29   1
   7  -4  -7   86.29   14.30   1
  -6 -12  -4  125.70   15.37   1
  -5 -13  -5   91.47   15.39   1
  -3 -10  -3  292.31   18.33   1
  -3  -1   0   62.35    3.61   1
  -2 -12  -5   21.26   15.18   1
  -2 -11  -4  132.51   17.47   1
   0  -7  -2  596.71   21.23   1
   0  -1   0  460.12    6.92   1
   2  -7  -3    0.12   11.63   1
   3  -4  -2  517.72   18.48   1
   3   4  -2  478.33   10.90   1
   5  -7  -6   65.96   16.47   1
   5  -6  -5   43.86   14.70   1
   6  -4  -5  206.73   16.83   1
  -5 -12  -4  214.99   17.11   1
  -2  -3   0  397.34    8.10   1
  -2   0   0  614.60    9.68   1
  -1  -6  -1  228.77   13.21   1
   0 -10  -4  270.13   19.42   1
   1  -8  -3   61.43   10.83   1
   5  -5  -4   58.42   13.93   1
  -6  -6  -1  211.70    5.88   1
  -4  -9  -2  195.81   13.19   1
  -3 -13  -5  244.50   21.94   1
  -3  -9  -2   33.97   10.06   1
  -1  -3   0   10.18    4.28   1
   0  -9  -3  110.88   13.35   1
   0  -2   0 1040.54   14.62   1
   2  -6  -2  204.28   15.74   1
   3  -9  -5   26.50   15.28   1
   3  -2  -1   -4.31    7.05   1
   4  -3  -2   23.55    8.99   1
   7  -2  -5   -8.35    8.66   1
  -6  -9  -2  659.38   17.72   1
  -5 -11  -3    3.61    9.55   1
  -3  -7  -1  153.83   10.43   1
   1  -7  -2  475.75   20.33   1
   1  -5  -1   10.00    6.07   1
   2  -4  -1  312.52   14.93   1
   3  -8  -4   83.89   13.06   1
   3  -5  -2    1.34    9.18   1
   4  -9  -6    5.83   11.57   1
   4  -8  -5   23.02   11.44   1
   4  -7  -4  286.06   21.84   1
   5   0  -2 1095.69   19.39   1
   6  -5  -5   50.80   11.26   1
   6   1  -3   56.58    5.95   1
  -6 -14  -5   30.99   13.36   1
  -5  -7  -1  134.09    8.09   1
  -4 -11  -3   88.41   13.20   1
  -1   0   0 1586.00   10.45   1
   0  -8  -2   86.18   14.00   1
   5  -1  -2  500.68   15.82   1
   5   1  -2  127.15    6.56   1
   6  -4  -4  187.21   16.57   1
   7  -3  -5  122.24   13.96   1
  -7 -11  -3    9.71    6.22   1
  -2 -12  -4    8.15   14.50   1
   0  -3   0   66.07    6.58   1
   3  -3  -1  574.99   17.76   1
  -7  -9  -2  182.32    9.58   1
  -6 -13  -4  127.36   14.93   1
  -5 -13  -4  114.88   15.76   1
  -3  -4   0  359.73    8.65   1
  -1  -4   0  142.65    8.85   1
   0 -10  -3  257.53   21.19   1
   1  -6  -1   22.73    9.19   1
   1  -2   0  142.23    7.77   1
   1  -1   0 1102.74   13.76   1
   2  -7  -2   28.82    9.33   1
   2  -5  -1   11.43    9.13   1
   3  -9  -4    7.30   14.41   1
   4  -8  -4   75.99   17.13   1
   4   4  -3  274.99    7.94   1
   6  -5  -4   33.51   13.60   1
   7  -2  -4   25.76    9.40   1
  -5 -10  -2  171.85   12.92   1
  -4 -10  -2  251.38   15.79   1
  -3  -8  -1   37.80    8.73   1
  -1 -12  -4   25.46   11.88   1
   0  -4   0   -3.23    6.68   1
   1  -3   0  359.09   12.78   1
   3  -4  -1  883.46   24.34   1
   6   2  -3  176.10    6.12   1
  -6  -3  -1  312.91    8.07   1
  -5 -12  -3   71.16   12.96   1
  -2  -8  -1   88.25   11.42   1
  -1 -11  -3  198.27   17.58   1
  -1  -5   0    4.90    7.46   1
   0  -9  -2   32.63   10.14   1
   4  -7  -3  273.75   18.93   1
   4  -2  -1  223.47   11.45   1
   8  -1  -5  142.65   13.45   1
  -6 -12  -3   63.95   11.54   1
  -6  -7  -1  182.77    7.53   1
  -2 -13  -4   72.14   17.78   1
  -1 -10  -2   73.34   14.95   1
   1  -7  -1  567.71   23.48   1
   4  -3  -1  280.51   15.02   1
   5  -6  -3   53.19   12.04   1
   5   4  -4  180.44    6.47   1
   6  -4  -3   90.07   11.64   1
   7  -4  -4   78.05   13.67   1
   8  -2  -5   20.40    9.86   1
  -2 -12  -3   24.73   14.31   1
   0  -8  -1  421.37   21.39   1
   1  -9  -2    3.14   12.83   1
   2  -1   0 1279.42   17.94   1
   3  -9  -3   65.54   16.49   1
   4  -9  -4    5.43   10.56   1
   4  -8  -3   64.75   16.07   1
   7   2  -4    0.19    3.67   1
  -5 -11  -2   33.17   11.90   1
  -4 -11  -2  151.26   14.58   1
  -3  -9  -1   -1.87    8.80   1
  -2  -6   0  841.88   20.19   1
   1  -5   0  219.93   13.51   1
   2 -10  -3   69.51   13.94   1
   4  -4  -1 1166.66   29.60   1
   5  -7  -3  238.48   21.48   1
   6  -5  -3  139.89   14.66   1
   6   0  -2  514.73   14.99   1
   7  -2  -3   58.48   10.55   1
  -8  -5  -2   49.92    4.30   1
  -4  -9  -1   27.94    8.66   1
  -3  -6   0  506.15   14.47   1
  -1 -12  -3   19.43   11.18   1
  -1  -9  -1    9.27   11.47   1
   2  -7  -1   89.16   11.64   1
   4  -7  -2  195.40   18.75   1
   5  -1  -1   65.04    8.44   1
   7  -3  -3  155.94   14.79   1
  -6  -8  -1    0.95    5.21   1
  -3 -13  -3   69.10   16.56   1
  -1 -11  -2  200.46   20.01   1
   2   2  -1   48.04    2.78   1
   3  -3   0  793.58   21.47   1
   3  -2   0   52.20    8.54   1
   5  -6  -2   10.74   13.17   1
   6  -4  -2  100.64   14.49   1
   8  -2  -4   58.24   11.28   1
  -5  -2  -1  965.09   14.55   1
  -4  -5   0  138.08    6.15   1
  -3  -7   0  265.97   13.50   1
  -2 -13  -3   44.35   16.60   1
  -2  -7   0  533.11   18.48   1
   1  -6   0   34.69    7.92   1
   2  -5   0  177.89   12.30   1
   2   0   0  617.74    9.91   1
   3  -4   0  914.36   25.06   1
   5   0  -1  784.82   16.83   1
   6   1  -2    1.92    4.45   1
  -4 -10  -1  444.64   19.33   1
  -3 -10  -1  201.33   15.66   1
   0  -7   0  479.59   19.41   1
   3  -9  -2   66.08   13.37   1
   4  -8  -2  136.59   18.15   1
  -8  -6  -2  613.65    8.72   1
  -5 -12  -2   11.92   10.35   1
  -4  -4   0 1268.27   10.44   1
  -2 -12  -2    4.57   13.13   1
  -2  -8   0  228.85   14.82   1
  -1 -10  -1    2.41    9.12   1
   1  -7   0  276.63   18.34   1
   4  -3   0   41.01    9.53   1
   4  -2   0  118.56   10.70   1
  -6  -9  -1  528.63   15.88   1
  -5 -10  -1  129.55   11.94   1
  -3  -8   0  183.63   12.58   1
  -1 -12  -2   18.57   11.12   1
   3  -8  -1  341.03   21.19   1
   3   0   0   62.58    5.25   1
   4  -9  -2   13.34   15.83   1
   4  -7  -1   51.49   14.40   1
   4  -1   0   31.25    7.85   1
   6  -3  -1   12.00   10.33   1
   7  -3  -2   71.96   10.40   1
   8  -2  -3   44.14   11.21   1
   8  -1  -3  255.84   14.93   1
  -2 -11  -1   59.65   14.22   1
   1  -8   0  134.72   16.35   1
   5  -6  -1    0.17   12.93   1
   5   1  -1   18.13    4.44   1
   7  -4  -2  180.78   15.24   1
  -4 -11  -1   65.86   12.23   1
  -4  -8   0   82.48    8.79   1
  -3 -13  -2   76.44   16.88   1
  -1 -11  -1   85.13   16.17   1
  -1  -9   0   17.45   11.67   1
  -1   1  -1  390.80    9.23   1
   0  -4   1  662.84   18.08   1
   3  -9  -1   11.78   14.31   1
   4  -8  -1   68.21   16.14   1
   6   0  -1  432.91   14.11   1
  -5 -11  -1   46.79   10.50   1
  -3  -9   0   50.26   10.39   1
  -1  -4   1  477.02   14.21   1
   0  -3   1  155.46    8.77   1
   1  -3   1  685.95   16.98   1
   2  -4   1  748.91   21.91   1
   4   0   0  806.62   16.07   1
   5  -7  -1   47.08   15.61   1
  -4  -9   0   40.62   10.36   1
  -2 -12  -1    4.94   13.18   1
   1  -9   0    0.91   13.18   1
   1  -6   1   28.40   10.20   1
   2  -5   1  376.51   18.16   1
   5  -5   0  321.34   20.74   1
   7  -3  -1   -6.22   10.40   1
   7  -2  -1   46.26   10.80   1
   7   2  -3   65.49    4.82   1
   8  -2  -2   18.33   10.07   1
   9  -5  -4   59.85   17.21   1
  -5  -7   0  152.74    8.06   1
  -2  -5   1   59.77    8.46   1
  -1 -12  -1   12.59   14.79   1
   0 -10   0  131.06   17.87   1
   1  -2   1  443.17   11.93   1
   2  -6   1   20.65   10.83   1
   2  -2   1   -0.32    4.38   1
   3  -8   0  245.89   18.69   1
   3  -4   1  450.03   18.02   1
   3  -3   1  496.82   17.26   1
   4  -9  -1   24.12   11.92   1
   7  -4  -1  137.88   16.72   1
   8  -1  -2  242.01   14.76   1
  -5  -6   0   50.88    4.60   1
  -1  -3   1  116.46    6.76   1
   1  -7   1  282.34   17.03   1
   3  -2   1  390.24   14.10   1
   5  -6   0   14.73    9.57   1
   6   2  -2  255.52    6.68   1
  -7  -8  -1  118.44    5.74   1
  -4 -10   0  185.76   14.39   1
  -2   0  -1   19.38    4.15   1
   0  -2   1   12.69    4.57   1
   1  -8   1   88.27   15.09   1
   3  -9   0   14.36   14.41   1
   4  -8   0  156.06   19.43   1
   4  -4   1  512.42   20.36   1
   4  -2   1  144.78   11.69   1
   5  -7   0  145.90   19.06   1
   6  -5   0  168.78   18.45   1
   9  -5  -3   32.58   16.25   1
  -3 -13  -1   91.64   17.19   1
  -2 -11   0  113.62   13.35   1
  -2  -8   1  146.91   13.16   1
  -1 -11   0   84.56   13.24   1
   2  -1   1  641.59   13.97   1
   8  -2  -1   79.67   12.49   1
  -3  -7   1  656.17   18.77   1
  -3  -6   1  390.04   13.15   1
   0  -9   1   23.03   12.86   1
   3   3  -3 1081.95   15.65   1
   4  -1   1  707.23   18.55   1
   4   3  -3  579.56    9.60   1
   5  -5   1   48.34   13.14   1
   7  -3   0   80.45   13.86   1
   7  -2   0  134.12   13.81   1
  -5 -10   0  122.76   11.48   1
  -4 -11   0   38.74   11.11   1
  -2 -12   0   -2.32   13.57   1
   0   1  -1 2431.39   18.07   1
   4  -7   1  120.72   14.66   1
   5  -6   1    6.68   12.24   1
  -3  -9   1   19.35    9.26   1
  -3  -1  -1   47.03    3.90   1
  -1 -10   1   86.41   15.17   1
   0 -10   1   34.95   14.59   1
   1  -6   2    2.01    9.92   1
   1  -1   1  379.69    9.22   1
   2  -5   2  157.96   13.95   1
   2  -4   2  275.74   15.13   1
   4  -8   1  252.86   22.24   1
   6  -4   1   70.08   14.32   1
  -5 -11   0    7.33    9.15   1
   0  -5   2  180.43   12.85   1
   1  -7   2  299.15   19.33   1
   2  -6   2   -1.64    7.89   1
   3  -9   1   70.59   14.01   1
   3  -5   2   70.05   12.65   1
   3  -4   2  267.77   14.92   1
   5  -7   1   75.20   13.39   1
   6  -5   1  184.98   16.44   1
   8   0  -1   99.27    9.90   1
   9   0  -2   -1.69    8.98   1
  -1 -11   1   89.33   16.00   1
  -1  -6   2  153.69   12.29   1
   0  -4   2  627.63   18.32   1
   4  -4   2  358.77   17.90   1
   4  -3   2    9.73    8.64   1
   6  -6   1    0.71    9.84   1
   8  -2   0  227.40   16.79   1
  10  -4  -2   14.56   15.02   1
  10  -3  -2   -3.65   12.04   1
  -7  -5  -2  149.22    6.06   1
  -6  -9   0  268.98   11.50   1
  -4  -9   1    0.64    7.68   1
  -3 -13   0   25.54   14.64   1
  -2 -11   1  211.60   18.74   1
   0  -8   2   92.08   11.99   1
   3  -2   2  929.17   22.47   1
   4   0   1   11.64    6.46   1
   5  -5   2   95.78   15.06   1
   7  -3   1   60.82   11.08   1
   7  -2   1  257.40   17.08   1
   7   2  -2    3.32    3.89   1
   8  -1   0  531.72   20.79   1
  -6  -8   0   15.78    4.87   1
  -5  -5   0    2.85    1.92   1
   0  -9   2   -2.92   12.22   1
   3   0   1   14.15    4.87   1
   4  -7   2    7.95    9.75   1
   5  -6   2   12.27   13.80   1
  -4 -10   1  102.58   12.15   1
  -4  -6   1   82.84    6.17   1
  -3  -4   1  216.27    7.27   1
  -2 -12   1    6.04   14.11   1
  -2  -8   2   62.77   11.23   1
  -2  -7   2   97.41   11.04   1
  -2  -6   2   99.49    9.59   1
   4  -8   2  192.31   21.05   1
   5  -7   2    0.29   13.77   1
   5  -2   2  701.43   22.71   1
   6  -5   2  225.77   20.39   1
   6  -4   2  113.11   15.97   1
   6   1   0    9.84    4.59   1
  10  -3  -1    3.52   13.09   1
  -4 -11   1   34.60   10.97   1
  -1 -10   2   43.16   13.76   1
   0 -10   2   -7.50   13.02   1
   1  -2   2  119.19    8.32   1
   6   0   1  347.03   14.16   1
   8  -2   1  245.20   17.61   1
   9   0  -1    7.28    8.00   1
   9   1  -2   16.92    7.14   1
  -2  -5   2  176.65   10.00   1
   0  -1   1 2415.64   18.26   1
   1  -6   3   14.58   11.26   1
   2  -6   3   -0.19   11.91   1
   2   0   1   17.77    4.40   1
   3  -5   3   62.35   13.07   1
   4   2  -1  327.65    3.88   1
   5  -1   2  244.30   13.69   1
   7  -4   2    2.86   13.59   1
  -6  -7   0  152.46    5.88   1
  -3  -8   2  238.04   14.21   1
  -1 -11   2   71.05   16.39   1
   1  -8   3  178.65   18.49   1
   1  -5   3  190.32   13.05   1
   2  -4   3   98.36   10.09   1
   6   2  -1  847.86   12.52   1
   8  -1   1  314.61   17.61   1
  10  -3   0   22.98   14.44   1
  -3  -9   2   -0.33    9.09   1
  -3  -7   2   49.21    8.19   1
   0  -8   3  186.56   17.49   1
   0  -7   3  170.63   13.83   1
   3  -3   3   17.99    6.79   1
   4  -7   3   66.80   12.89   1
   4  -3   3   75.15    9.70   1
   5  -6   3   74.78   16.25   1
  -3 -10   2  200.92   16.25   1
  -1  -3   2  256.35   10.76   1
   0  -9   3   38.39   13.96   1
   2  -1   2  678.36   15.12   1
   5  -7   3    1.01    9.97   1
   6  -4   3   61.10   11.55   1
   8  -2   2  140.69   15.83   1
   9   0   0    7.88    8.28   1
  -4  -5   1   25.07    3.84   1
  -2 -12   2    8.38   14.23   1
  -1  -6   3  202.21   13.79   1
   0  -2   2  178.99    8.27   1
   3  -2   3  552.24   18.72   1
   4  -2   3  603.90   19.88   1
   5  -2   3   13.43    9.75   1
   7   2  -1  744.36   13.94   1
  -5  -7   1  396.35   11.37   1
  -1 -10   3   10.42   13.21   1
  -1   0  -1 1517.76   13.47   1
   0 -10   3   13.73   10.20   1
   0   1  -2 1428.61   17.01   1
   1  -3   3   72.28    7.94   1
   4   0   2   49.18    7.86   1
   5   0   2    8.07    7.37   1
   7  -3   3   11.23   13.07   1
   8  -1   2  303.83   18.09   1
  10  -3   1    6.09   14.31   1
  -4 -10   2   53.33   10.63   1
  -4  -9   2   71.60   10.16   1
  -2  -8   3   43.60   10.54   1
  -2  -7   3   94.49   11.07   1
  -1  -5   3  169.32   11.56   1
   2  -6   4  115.20   15.90   1
   2   1   0  384.34    4.65   1
   3  -5   4  153.50   14.14   1
   3  -4   4  252.42   17.29   1
   4  -7   4   73.76   16.75   1
   5  -5   4  183.77   19.02   1
  -1 -11   3   44.69   15.71   1
   1  -8   4   57.64   15.19   1
   1  -7   4   84.19   15.28   1
   2  -4   4  136.57   13.47   1
   4  -3   4   75.29   12.58   1
   4  -1   3 1015.75   24.02   1
   5  -1   3  169.13   11.45   1
   6  -5   4   29.50   14.55   1
   6  -4   4   12.82   12.57   1
   9   0   1    1.64    8.24   1
  -2  -6   3  135.42   10.93   1
   0  -8   4  113.69   15.81   1
   1  -1   2  134.59    6.68   1
   3  -3   4   46.26   10.49   1
   3   0   2  165.60    8.75   1
   8  -2   3   83.43   12.17   1
   8   0   2    5.37    8.67   1
   0  -9   4   39.56   14.04   1
   1  -2   3    0.20    6.68   1
   7  -4   4    4.26    9.92   1
   7  -3   4   61.25   15.23   1
  11  -2   1   53.93   15.27   1
  -3  -8   3   53.70    9.89   1
   0 -10   4   -1.65   14.43   1
   1   0   1 1561.88   14.02   1
   4  -2   4  346.33   17.42   1
   7  -2   4   95.97   14.84   1
   8  -1   3  187.90   14.36   1
   9   0   2   -0.29    8.99   1
  11  -1   1    7.13   11.26   1
  -3  -7   3   84.70    9.34   1
  -2  -5   3   66.59    7.78   1
  -1 -10   4    5.92   13.56   1
   3  -5   5  174.55   17.87   1
   3   2  -2    1.57    2.37   1
   5  -6   5   74.84   16.99   1
   5   0   3  158.10   11.46   1
   7   2   0  771.24   15.38   1
   9   1   1  157.59   11.85   1
  -5  -6   1  140.05    5.91   1
  -1  -6   4   66.82   10.94   1
   2  -5   5  351.98   20.92   1
   2  -1   3 1540.61   24.90   1
   3  -4   5  106.76   14.66   1
   3   1   1   50.12    4.24   1
   4  -4   5   61.46   10.99   1
   5  -1   4  126.14   12.52   1
   6  -5   5   56.99   13.03   1
   6  -4   5   38.77   14.50   1
   6   1   2   12.67    6.38   1
   8   0   3   14.79    9.79   1
  11  -2   2   71.88   16.66   1
   1  -8   5   35.84   14.79   1
   1  -7   5    8.42    9.34   1
   1  -6   5  169.83   16.76   1
   1  -3   4    4.81    5.58   1
   2   0   2  157.87    7.68   1
   4  -1   4  225.23   13.65   1
   7  -4   5    0.79    9.80   1
   7  -3   5  180.37   19.33   1
  11  -1   2    8.46   12.26   1
  -5  -4  -1  187.78    4.84   1
  -4  -9   3  121.20   13.01   1
  -2  -7   4  297.36   16.05   1
  -2  -1  -1   -1.78    2.49   1
  -1  -5   4   80.62   10.05   1
   0  -8   5   49.85   13.94   1
   2  -4   5  135.50   12.37   1
   3  -3   5    7.53    9.94   1
   8  -1   4  156.17   14.20   1
   9   0   3   74.76   12.16   1
  -1   0  -2 1478.29   16.92   1
   0  -9   5   26.55   14.81   1
   4  -2   5  321.38   18.00   1
   5  -2   5  198.50   14.49   1
   7  -2   5  138.17   16.92   1
   9   1   2  349.75   16.65   1
  -2  -6   4   33.03    8.27   1
   3   2  -3    1.04    3.40   1
   5  -5   6   46.11   12.45   1
   6  -4   6  -10.45   12.73   1
  11  -1   3   25.03   13.76   1
  -3  -9   4   67.96   11.69   1
  -3  -4   2  446.83   10.30   1
  -1 -10   5    3.49   13.91   1
   0  -3   4   -1.07    7.36   1
   2  -7   6   22.99   14.66   1
   2  -6   6   55.60   15.07   1
   4  -4   6   23.49    9.49   1
   5   0   4    1.54    7.97   1
   7  -4   6    2.05   14.82   1
   8   0   4    2.28    7.16   1
  -3  -8   4  113.36   11.88   1
   0  -1   2 1471.36   17.35   1
   1  -8   6   54.08   15.79   1
   1  -7   6   13.40   13.16   1
   1  -2   4  319.96   13.07   1
   1  -1   3 1908.04   25.05   1
   3  -4   6    4.71    8.45   1
   4  -3   6   87.91   14.24   1
   7  -3   6   79.33   13.31   1
   9   0   4    5.83   10.45   1
   9   1   3  261.57   15.73   1
  -5  -7   2  410.37   11.82   1
  -3  -3   1  300.26    5.37   1
  -3  -2  -1  125.19    4.34   1
  -2  -2   1   51.62    2.87   1
   2  -4   6    6.86   11.15   1
   2  -1   4 1082.68   23.01   1
   4  -1   5  101.94   11.63   1
   7  -2   6   73.39   15.67   1
  11  -1   4   10.90   14.22   1
  -4  -3  -1 4967.67   22.92   1
  -3  -7   4  112.42   10.75   1
  -2  -5   4   29.97    7.29   1
   0  -9   6   22.01   15.20   1
   0  -8   6   26.77   13.88   1
   0  -4   5  199.36   13.76   1
   3  -3   6   -1.24    7.63   1
   6  -4   7   34.95   15.26   1
   8  -2   6   46.20   11.91   1
   8   0   5   30.16   12.31   1
  10   1   3  198.85   15.43   1
  -2  -7   5   16.27    9.23   1
  -1  -5   5   80.32   10.52   1
   4  -2   6  354.70   18.16   1
   9   0   5   15.88   12.15   1
  -4  -5   2   14.54    3.89   1
   2  -7   7   17.76   15.45   1
   2  -6   7   45.79   14.97   1
   2   0   3  708.73   15.63   1
   3   1   2   27.05    4.98   1
   5  -1   6  208.73   16.22   1
   5   0   5    3.43    8.69   1
   6   2   2  590.13   14.91   1
   7  -3   7   24.96   11.22   1
   9   1   4   12.75    7.23   1
  -2  -1  -2    7.44    3.92   1
   1  -7   7   19.34   13.43   1
   3  -4   7   -8.05    8.56   1
   3  -2   6  154.99   12.48   1
   4  -3   7   58.55   13.87   1
   8  -2   7   29.84   15.15   1
  10   2   2  219.24   13.65   1
  -2  -6   5   -2.61    7.59   1
  -1  -3   4   83.78    8.50   1
   0  -2   4  397.76   14.18   1
   1  -6   7   -0.82   12.06   1
   1  -2   5   -2.10    7.22   1
   1   0   2 1464.86   17.04   1
   4  -1   6  265.90   16.53   1
   7   2   3  664.68   18.80   1
  12   0   4    2.30   12.69   1
  -3  -8   5  100.93   11.94   1
  -1  -6   6   -3.09    9.01   1
  -1  -4   5  293.07   14.27   1
   0  -8   7   50.73   15.46   1
   1  -1   4 2431.59   31.15   1
   4  -2   7  301.95   19.38   1
   8  -1   7   13.05   13.71   1
   9   0   6   19.82    9.76   1
   9   1   5   40.27   11.64   1
  10   2   3   64.03   10.48   1
   0  -4   6  287.15   16.30   1
   2  -1   5   38.40    6.76   1
   5   0   6    6.27    9.27   1
   6  -3   8    1.27    9.69   1
   6   1   5   62.17   10.44   1
   6   2   3  868.86   19.68   1
  10   1   5  166.16   15.99   1
  -5  -4  -2  183.08    6.82   1
  -3  -7   5  104.88   11.07   1
  -3  -2  -2   32.51    3.96   1
  -2  -5   5    2.21    6.90   1
  -1  -1   1  315.90    5.16   1
   2   1   1    2.09    2.68   1
   5  -1   7   54.10   13.22   1
   7  -2   8   21.59   14.73   1
  12   1   4   40.29   12.98   1
  -2  -7   6    6.54    9.56   1
  -1  -5   6  246.73   15.49   1
   2  -5   8   37.38   14.71   1
   2   0   4  656.64   16.94   1
   3  -2   7  408.15   19.43   1
   3   1   3   15.99    5.56   1
   4  -3   8   17.11   10.11   1
   7   2   4  948.90   23.73   1
   8   0   7   76.50   12.59   1
   9   0   7   58.38   15.06   1
  10   2   4   11.97    9.63   1
  -3  -4   3 1483.18   20.06   1
   1  -7   8   -6.89    9.41   1
   1  -6   8   -1.89   12.40   1
   3  -3   8   35.10   13.66   1
   4  -1   7  257.14   15.82   1
   8  -1   8    5.62   10.10   1
  12   1   5   47.35   13.82   1
  -1  -2  -1  323.11    7.74   1
   2   2   1  720.35   12.81   1
   2   5   4  380.53   13.96   1
   5  10  10   53.09   10.45   1
   8   3   2   21.52    8.22   1
  11   4   4  105.60   13.74   1
  12   6   6    5.16   12.72   1
  12   7   7   37.09   15.45   1
   4  -1  -1  162.57    5.31   1
   4   9   9  150.14   14.62   1
   4  10  11   10.63   10.46   1
   5  11  13   42.09   14.13   1
   6   2   1  750.73   18.09   1
   7   9   8   70.70   11.80   1
   9   8   7  422.26   23.38   1
  10   1   2  164.51   13.27   1
  10   3   3   35.33    9.85   1
   1   6   6  240.46   11.38   1
   2   4   3  404.91   12.62   1
   3   9  10  220.24   15.68   1
   6   8   7  -14.46   10.36   1
   8   4   3    6.49    8.94   1
   8  11  12  137.00   19.83   1
   9   2   2   93.89   10.18   1
   9   6   5  295.94   19.36   1
   9   7   6   17.34   12.55   1
  11   9   9   15.36   14.88   1
  -2  -1   0  373.34    7.86   1
  -1   6   8    0.28    5.40   1
   0   4   4  257.31    9.36   1
   2   7   7   41.07    8.60   1
   3   2   1  138.21    7.38   1
   5   2   1  960.24   19.35   1
   5   7   6   -1.33    9.25   1
   8   5   4   94.76   12.57   1
   4   2   1  427.17   12.34   1
   4  10  12   -0.38   10.73   1
   5  11  14    6.62   13.50   1
   6   3   2  136.38   10.81   1
   6   7   6   16.82   10.21   1
   7   4   3   53.68   10.08   1
   8   6   5  153.91   15.20   1
  10   8   8  258.94   21.15   1
  11   3   4   -1.48    9.79   1
  12   5   6   69.08   14.76   1
  12   6   7    3.62   13.34   1
   0  -3  -2 1480.52   15.86   1
   3   3   2 1445.53   21.96   1
   3   4   3  318.98   12.62   1
   5   6   5  458.53   18.63   1
   7   9   9  120.36   16.46   1
  12   7   8   27.45   11.50   1
   1   5   5    2.25    5.88   1
   2  -1  -1 1964.55    8.72   1
   3   7   7    5.39    8.47   1
   4   3   2 1362.77   23.11   1
   4   5   4  746.50   20.78   1
   7  -1   0  533.01   13.51   1
   7   1   1   53.40    7.06   1
   9   8   8  312.37   19.78   1
  10   2   3   64.58   10.70   1
  10   9  10   -5.13   13.69   1
  11   4   5   70.98   13.22   1
   2   6   6  287.83   13.51   1
   4   4   3   16.47    5.76   1
   4  10  13   21.01   12.07   1
   5   4   3  171.88   11.94   1
   6   8   8   16.82   12.26   1
   9   1   2  336.45   15.33   1
  -3   4   7   46.74    3.84   1
   0   3   3 1147.26   14.69   1
   2  -5  -3    6.80    3.49   1
   7   9  10   80.45   15.96   1
   9   6   6   51.68   10.74   1
  10   3   4   -2.45    9.28   1
  10   8   9  103.18   16.95   1
  12   6   8   -1.60   14.17   1
  -4   0   2  880.90   12.98   1
  -2  -2  -1  748.10   12.89   1
   3   9  12  170.24   15.74   1
   4   9  11   80.61   13.42   1
   4  10  14    7.49   12.32   1
   5   7   7   12.59    9.90   1
   8   3   3   86.32    9.23   1
   8   6   6  290.05   18.98   1
  10   9  11   -2.40   14.64   1
   1   6   7   89.05    8.69   1
   6   1   1   -0.89    5.03   1
   6   7   7   30.71    8.55   1
   7   2   2  449.70   16.05   1
   8   5   5  208.85   15.95   1
   9   2   3   -0.35    7.86   1
  10   1   3  174.12   13.44   1
  11   3   5   -2.72   10.36   1
  -2   4   6  265.94    7.59   1
  -1   6   9  270.95   11.89   1
   1   4   4  107.81    7.91   1
   6   8   9   50.90   13.56   1
   9   7   8   62.35   14.15   1
  10   8  10   96.07   17.76   1
  11   4   6   62.12   13.92   1
  -2   5   8   14.05    4.71   1
   0   2   2 2004.27   15.95   1
   3   7   8   85.32   11.23   1
   3   8  10  268.80   16.91   1
   3   9  13   31.60   11.78   1
   5  -2  -1   57.21    3.96   1
   7   4   4   57.96   10.34   1
   8   1   2  117.67   10.06   1
   9   0   2    7.50    7.06   1
   9   6   7   39.09   13.46   1
  11   5   7   64.11   12.29   1
  12   5   8   73.01   16.67   1
   6  -3  -1   16.59    3.76   1
  10   2   4   17.92    9.94   1
  -2   2   3    6.54    1.52   1
   2   6   7  392.30   15.73   1
   2   7   9  132.49   12.11   1
   3   9  14   21.00   12.22   1
   4   5   5  364.21   15.85   1
   5   5   5  330.17   15.94   1
   5   7   8   -3.66   10.26   1
   6   7   8   30.93   12.14   1
   7  -2   0  135.79    8.34   1
   8  -1   1  304.64   12.31   1
   8   6   7   96.00   14.29   1
  10   3   5   33.01   11.31   1
  -5   1   4  120.53    5.16   1
  -4   1   3  266.14    5.83   1
   1   3   3   64.01    5.79   1
   3  -5  -3   96.05    4.20   1
   3   8  11  200.64   15.91   1
   6   8  10  135.13   16.74   1
   7   8  10    9.57    9.53   1
   9   7   9   19.57   12.99   1
  11   3   6    2.55   11.37   1
  12   5   9   69.67   17.88   1
  -3  -1   0   67.07    4.77   1
   0  -4  -3 1146.22   16.49   1
   0   1   1   -1.93    1.72   1
   3   4   4   75.31    8.88   1
   4   9  14   40.41   14.25   1
   5   4   4   73.71    9.81   1
   7   9  13   28.70   15.44   1
   8   5   6  157.60   13.49   1
   9   1   3  247.29   14.64   1
   9   6   8   -3.91   12.82   1
  11   4   7  145.62   15.00   1
  -1   6  10  298.24   13.77   1
   1   6   8  224.03   12.37   1
   3   7   9   53.92   10.89   1
   4   4   4   28.68    6.43   1
  10   1   4  102.59   12.52   1
   0   4   5   -1.97    5.53   1
   2   8  13   22.40   10.94   1
   3   8  12  140.57   14.98   1
   6   7   9   23.46   12.21   1
   7   1   2  269.48   12.72   1
   7   8  11   -0.34    9.79   1
   9   5   7   59.20   13.91   1
   2   7  10   21.68    9.39   1
   3   3   3  323.27   11.87   1
   4   2   2  145.18    8.88   1
   5   7   9   95.75   11.76   1
   7   2   3  644.99   19.96   1
   7   4   5  138.89   13.25   1
   8  -2   1  230.20   11.66   1
   8   0   2    3.19    6.68   1
   8   6   8   -4.52    7.80   1
  10   2   5    8.41   10.22   1
  10   3   6  -11.61   10.44   1
  11   3   7    4.98   12.53   1
  11   4   8  123.77   17.69   1
  11   5   9  123.70   15.74   1
  -2   5   9  177.76    9.44   1
  -1   3   4 1308.26   14.87   1
   1   2   2  422.53    9.12   1
   2   6   8  561.85   19.25   1
   3   8  13   73.34   13.96   1
   6   0   1  349.93   11.95   1
   6   8  12   50.79   15.48   1
   9   6   9    8.61   12.54   1
   9   7  11   52.03   16.14   1
   3   2   2   27.35    5.42   1
   3   8  14   92.74   15.28   1
   4   5   6  519.26   19.04   1
   5   5   6  778.07   23.30   1
   9   0   3   78.41   10.54   1
  11   5  10    8.38   15.41   1
   2   2   2  796.53   13.85   1
   2   7  11    1.14    9.17   1
   5   6   8  264.88   17.05   1
   6   6   8  150.57   13.11   1
   6   7  10   59.86   11.30   1
   8   4   6  210.48   14.96   1
   9   5   8   17.10    9.93   1
   9   7  12   58.09   16.89   1
  11   4   9   82.28   17.55   1
   5  -1   0   52.81    5.32   1
   6   1   2   14.05    6.38   1
   6   3   4  308.76   15.21   1
   6   8  14   88.19   18.47   1
   9   1   4    1.02    8.61   1
   9   2   5   27.11   10.76   1
  10   1   5  161.69   15.31   1
  10   2   6   -5.14   10.51   1
  11   3   8   57.20   15.47   1
  -5   0   2 1092.18   15.51   1
  -3   4   8   73.11    6.00   1
   1   1   1  675.42    9.13   1
   2   1   1    2.54    2.72   1
   2   7  12   14.99   10.90   1
   6   7  11    4.50   13.34   1
   8  -1   2  324.89   15.07   1
   8   5   8   36.63   13.09   1
  10   3   7   -3.13    8.70   1
   0  -1  -1   -0.30    1.55   1
   2  -6  -4    2.62    3.32   1
   2   6   9  354.33   16.90   1
   4   4   5    3.40    7.90   1
   9   6  11   -3.73   13.96   1
  11   3   9   15.33   15.08   1
   2   7  13   -7.52   10.60   1
   3   4   5   60.51    7.66   1
   4  -2  -1  243.73    6.16   1
   5   5   7 1227.41   29.95   1
   5   6   9   98.64   14.22   1
   7   3   5    9.37    9.20   1
   8   4   7   98.72   14.66   1
   3   7  13   -7.10   11.00   1
   4   5   7  820.01   23.94   1
   5   0   1  195.75    9.03   1
   7   1   3  429.45   16.71   1
   8   0   3    5.43    7.50   1
   8   5   9   77.84   14.69   1
   9   0   4    6.17    9.21   1
   9   6  12   34.66   12.40   1
  10   1   6   90.62   14.27   1
  10   2   7   -3.97   11.93   1
  10   3   8    9.89   13.53   1
   3   7  14   15.93   13.17   1
   4   3   4  334.40   14.04   1
   9   1   5   32.11   10.78   1
  -4   3   7   55.46    4.26   1
  -1  -1  -1  672.85    8.94   1
   0   4   6   -8.30    5.86   1
   1  -5  -4    4.31    3.56   1
   1   6  11   13.32    9.33   1
   2   6  10   73.22   11.54   1
   3   7  15   36.20   14.96   1
   5   6  10    1.94   11.69   1
   6   3   5  207.32   13.94   1
   6   7  14   84.19   14.63   1
   7  -2   1  287.65   12.44   1
   7   4   7  157.49   15.62   1
  10   3   9   65.27   16.72   1
   1   5   8  154.88   11.24   1
   3   3   4   51.79    7.65   1
   8   4   8   44.47   10.90   1
   8   5  10   83.18   16.13   1
  10   2   8   -7.98   12.91   1
  -4   0   1  118.80    5.74   1
   1   6  12   -1.46    9.77   1
   2   6  11   13.76   10.09   1
   4   2   3  335.04   12.83   1
   4   4   6    9.33    8.17   1
   4   5   8  752.26   24.26   1
   6   2   4 1090.38   25.57   1
   7   3   6    5.14    9.90   1
  10   1   7   37.13   13.55   1
  10   3  10   31.30   16.06   1
  -3   3   6  198.67    6.56   1
  -1  -3  -3   63.97    5.56   1
   1   6  13    4.26   10.43   1
   2   5   8   63.53    9.82   1
   6   0   2  296.53   12.54   1
   8  -1   3  192.95   14.25   1
   8   4   9  163.48   18.09   1
   8   5  11   39.45   11.90   1
   9   0   5   11.59   10.21   1
   9   1   6  107.36   14.28   1
  -2  -1  -1   -3.21    3.55   1
   1   6  14   12.70   11.76   1
   2   6  12   33.12   11.23   1
   3   4   6   88.73    8.69   1
   4  -1   0   34.18    4.60   1
   5   5   9  282.15   18.82   1
   7   4   8   41.54    9.74   1
   8   0   4   12.74    8.88   1
   8   5  12    8.75   14.95   1
  10   1   8    0.28   13.00   1
  10   2   9   19.13   10.86   1
   1   5   9  224.76   13.59   1
   2   6  13   26.46   12.22   1
   2   6  14    1.07   12.31   1
   2   6  15    7.92   13.28   1
   3   2   3    2.31    5.30   1
   5   6  13    7.13   14.12   1
   5   6  14    4.63   14.52   1
   8   4  10  221.52   20.19   1
   4   5   9  266.92   15.66   1
   6  -3   0   17.74    5.44   1
   7   3   7    5.83   11.23   1
   7   4   9  108.16   15.89   1
  10   1   9   18.22   14.80   1
  -1   0   0 1558.33    8.92   1
   4   4   7   38.16    9.35   1
   5   5  10  161.50   16.73   1
   7  -3   1   50.84    6.94   1
   8   4  11   97.43   17.68   1
   9  -1   5   53.31   12.06   1
   9   1   7  237.11   18.96   1
  -3  -1  -1   48.79    4.81   1
   0   4   7   30.28    6.52   1
   1   5  10  120.37   12.29   1
   2   2   3   16.38    5.21   1
   4   5  10  153.07   15.75   1
   5  -2   0  143.83    7.30   1
   5   5  11  279.31   20.82   1
   6   2   5  593.55   20.72   1
   7   4  10  192.91   19.59   1
   8  -2   3   94.17   10.88   1
   8   4  12   37.66   16.41   1
   9   2   9  -13.97   13.14   1
   3   3   5  293.24   13.35   1
   5   1   3  108.86    9.92   1
   5   5  12  212.47   20.46   1
   7   3   8    2.41   11.70   1
   7   4  11  226.64   21.34   1
   8  -1   4  145.60   13.23   1
   8   0   5   24.19   10.34   1
   9   2  10   -6.36   14.99   1
   1   5  11   91.78   12.25   1
   1   5  15    3.68   13.23   1
   3   1   2   34.93    4.39   1
   4   5  12  106.27   16.63   1
   5  -1   1  382.34   12.20   1
   5   0   2   16.89    6.37   1
   5   5  14    6.64   15.43   1
   7  -2   2  142.30   10.56   1
   7   4  12   88.33   17.79   1
   9  -1   6    3.15   11.48   1
   9   0   7   47.20   13.39   1
  -5   1   3  402.57    6.75   1
   1   5  13  150.11   16.07   1
   2  -5  -4    1.65    2.61   1
   4   4   8   38.77    8.26   1
   4   5  13   41.50   15.61   1
   4   5  14   -0.30   14.72   1
   6   0   3   61.36    8.70   1
   7   2   7  183.88   16.62   1
   7   3   9    5.94   11.98   1
   7   4  13   35.38   12.97   1
   9   1   9  116.67   18.13   1
  -5   0   1  827.01   13.76   1
  -2   0   0  616.92    8.22   1
   0   4   8    9.37    6.67   1
   4   3   6  411.66   16.95   1
   9  -1   7   -0.87   12.47   1
   9   0   8    6.57   13.02   1
   9   1  10   72.69   17.30   1
   1  -3  -3 2132.19   15.85   1
   1   4   8    1.57    7.45   1
   3   0   1   20.84    5.00   1
   4  -4  -2  212.37    5.21   1
   4   4   9   -8.79    9.94   1
   7   3  10    2.33    9.07   1
   7   3  11   -7.45   13.33   1
   8  -2   4  165.10   14.02   1
   8  -1   5   59.21   11.62   1
   8   0   6   10.15    7.71   1
   9   0   9   10.60   14.51   1
  -3   2   4    0.42    2.02   1
  -3   3   7   77.93    6.14   1
   3   3   6  224.07   13.16   1
   7   3  12    1.54   14.24   1
   9  -1   8   10.59   14.18   1
   2   1   2    0.54    4.36   1
   4   4  10   83.87   12.03   1
   4   4  14    6.31   15.06   1
   6  -4   0   94.80    7.84   1
   6   1   5   53.95   10.76   1
   6   2   7  119.37   14.25   1
   7  -3   2   -2.32    6.57   1
   7   2   9   69.14   15.41   1
   8   0   7   79.94   14.52   1
  -5   2   6   63.19    3.77   1
   0   4  14   -2.95   11.86   1
   1   4   9   97.53   11.41   1
   1   4  15    6.29   14.55   1
   4   3   7   31.20    7.26   1
   4   4  13   21.93   15.40   1
   7  -2   3   54.70    9.32   1
   8  -2   5  116.78   14.09   1
   8  -1   6   17.53   11.05   1
   0   4  10   50.21    9.84   1
   0   4  11    8.72    9.35   1
   0   4  12   -8.75    9.69   1
   0   4  13   27.10   11.98   1
   1   4  10   64.88   11.66   1
   1   4  14   43.87   14.28   1
   6   0   4   -3.08    7.67   1
   7   2  11   21.94   14.78   1
   7   2  12   33.49   16.57   1
   8   0   8   31.06   13.89   1
   0   3   6  991.79   19.35   1
   1   4  11    9.49   10.20   1
   1   4  12   29.88   11.48   1
   1   4  13   85.28   12.21   1
   3  -2  -1    3.12    2.60   1
   3   3   7  136.99   12.18   1
   6   1   6   48.90   11.20   1
   6   2   8  229.28   15.92   1
   8  -1   7   -8.57   11.95   1
   8   0   9    1.40   13.71   1
   8   0  10   25.67   15.79   1
  -3   3   8  247.97   10.76   1
   6   2   9  213.43   18.34   1
   7  -4   2    8.42    7.40   1
   8  -2   6   46.24   12.66   1
   8  -1   8    2.38   12.90   1
   3   1   3   17.26    5.65   1
   3   2   5 1385.67   25.87   1
   3   3   8   -4.18    8.67   1
   4  -1   1  707.82   14.94   1
   4   3   9  -15.56    7.53   1
   4   3  10   40.84   13.23   1
   6   2  10   38.71   11.36   1
   6   2  11    0.78   13.43   1
   6   2  12  -13.15   13.77   1
   7  -3   3   12.55    8.33   1
   7  -2   4   89.20   11.43   1
   8  -2   7   39.98   13.60   1
   8  -1   9   20.43   14.99   1
  -4   0   0  849.38   13.57   1
  -4   2   5   17.04    2.71   1
  -3   3   9   83.30    8.01   1
   3   3  14    4.33   10.49   1
   4  -3  -1  276.55    7.58   1
   4   3  11   27.86   13.76   1
   4   3  12   32.47   11.37   1
   6   1   7  104.60   11.89   1
   8  -2   8   22.91   14.22   1
  -4   1   2  334.41    5.53   1
   0   3   7 1034.92   21.71   1
   0   3  14   -2.15   12.86   1
   1   1   2 1446.13   15.64   1
   3   3   9   20.81   10.74   1
   3   3  10   24.57   12.32   1
   3   3  13   12.45   10.28   1
   4  -2   0  128.40    6.62   1
   6   1   8  233.79   18.67   1
   8  -3   8   56.52   17.39   1
   0   3  13    0.26   11.57   1
   2  -6  -5   -0.81    2.78   1
   5   0   4   -3.76    7.91   1
   6   1   9   97.54   15.86   1
   6   1  10   29.32   13.55   1
   6   1  11   26.24   15.21   1
   6   1  12   47.64   13.07   1
   7  -4   3   17.90    8.96   1
   7  -3   4   76.26   11.85   1
   7  -2   5  165.25   14.81   1
   0   2   4  661.54   13.01   1
   0   3   8  385.78   15.55   1
   0   3  12   61.26   12.73   1
   2   0   1   20.42    3.92   1
   3   2   6  381.07   16.10   1
  -2  -1  -2    5.88    4.24   1
   0   3   9  111.36   11.26   1
   7  -3   5  185.79   15.89   1
  -1   2  14   23.78   13.99   1
   0   2  14   -2.12   13.91   1
   0   3  10  106.51   12.11   1
   2   1   3   89.17    6.87   1
   5  -5  -1  380.68   11.24   1
   5  -1   3  164.24   11.01   1
   6   0  10    9.37   14.48   1
   6   0  11   23.90   11.45   1
   7  -4   4    8.56    9.63   1
   7  -2   7   68.77   14.46   1
   7  -2   8   37.15   14.34   1
   7  -2   9   17.32   15.24   1
   3   1   4   26.85    5.60   1
   7  -4   5   -6.36   10.43   1
   7  -3   6   84.46   13.94   1
   7  -3   7   15.98   12.81   1
  -1   2  13   22.77   12.78   1
   0   2  13   38.04   14.02   1
   3   2   8  109.65   10.62   1
   3   2   9  130.32   14.89   1
   3   2  10  255.30   19.20   1
   6  -4   2  100.31   11.36   1
   7  -4   6  -11.73   11.77   1
   7  -3   8   97.03   14.12   1
  -1  -1  -2 1538.63   15.65   1
   5   0   6   11.30    7.07   1
   5   0  11    7.84   13.82   1
   7  -4   7   -7.04   13.67   1
  -4   2   6   35.17    4.32   1
  -1   2  12   96.41   13.97   1
   0   1   2   30.77    3.34   1
   0   2   5  321.64   11.48   1
   0   2  12   91.61   14.45   1
   2   1  13   19.42   14.94   1
   3   1  12    8.80   14.57   1
   5   0   7   29.63    8.98   1
   5   0   8  102.45   14.98   1
   5   0   9   77.78   14.42   1
   5   0  10    7.61    9.31   1
  -4   2   9  149.15   11.10   1
   3   1  11  173.61   19.11   1
   5  -1  11    4.44   14.14   1
   6  -5   2  244.51   14.34   1
   6  -4   3   72.70   10.72   1
  -4   2   7   67.69    6.63   1
  -4   2   8  101.53    8.52   1
  -1   2   5  148.56    7.75   1
  -1   2  11   39.29   11.14   1
   0   2  11  226.90   15.50   1
   3   1   6  476.61   18.25   1
   3   1  10  192.08   17.81   1
   4  -2   1  130.94    8.38   1
   5  -1  10   18.46   14.06   1
   6  -3   9   18.01   15.47   1
  -2   1  13   22.92   13.12   1
  -1   1  13   10.63   13.15   1
  -1   2  10   91.18   11.80   1
   0   2  10  171.82   15.25   1
   5  -1   6  187.18   15.16   1
   5  -1   7   63.22   13.35   1
   5  -1   8   11.09   12.28   1
   5  -1   9    9.18   13.45   1
   6  -5   3  265.55   16.32   1
   6  -4   4   20.49    9.69   1
  -5   1   2  510.12    7.59   1
  -3   0  -1   16.93    3.50   1
   0   2   8  335.64   15.59   1
   0   2   9  103.13   11.93   1
   2   1  11   62.63   11.97   1
   4  -1  11    8.98   14.12   1
   5  -5   0  308.33   12.58   1
   6  -6   3   54.29   13.14   1
   6  -4   5   26.52   11.17   1
   6  -4   6    7.49   11.89   1
   6  -4   7   39.38   14.18   1
   6  -4   8    4.00   10.28   1
  -1   1  12   44.17   13.06   1
  -1   2   6  193.21    9.61   1
  -1   2   7  490.33   16.14   1
  -1   2   9   79.73   10.47   1
   1   0  13    4.41   14.35   1
   2   0  12    2.74   14.05   1
   2   1   5   12.14    7.44   1
   4  -3   0   19.68    4.24   1
   4  -1  10   13.10   13.44   1
   6  -6   4   70.76   13.14   1
   6  -6   6   25.15   14.88   1
   6  -5   4   13.94   10.59   1
   6  -5   5   57.24   13.05   1
   6  -5   6   51.26   14.74   1
   6  -5   7   76.39   16.86   1
   2   0   2  157.44    7.37   1
   2   1   6  683.36   20.26   1
   2   1   9   85.89   13.72   1
   6  -6   5   -4.50   11.62   1
  -2   0  -1   20.07    3.50   1
  -2   0  13   -3.52   13.25   1
   1   0  12    7.71   13.52   1
   2  -1  12  -11.32   13.68   1
   2   0  11    2.53   13.01   1
   2   1   7   90.25   10.76   1
   2   1   8  186.31   13.12   1
   4  -2  10  104.20   17.36   1
   4  -1   9   37.50   10.11   1
   5  -6   0    7.03    7.25   1
  -1   1  11  138.48   13.03   1
   4  -2   2  465.88   14.55   1
   4  -1   5  112.04   11.47   1
   4  -1   7  281.05   18.18   1
   5  -5   1   39.40    8.84   1
  -4   1  10   -2.30    8.16   1
  -1   0  12    9.41   12.47   1
   1   0   1 1554.82   13.49   1
   2   0  10   44.42   10.55   1
   4  -3  10   32.10   12.48   1
  -2   0  12   -9.85   11.53   1
  -1   1   2  881.18    8.24   1
  -1   1  10   58.95   11.85   1
   2   0   9   23.68   11.34   1
   4  -2   8  105.23   15.61   1
   5  -6   1   11.64    9.11   1
   5  -5   2   91.86   12.02   1
   5  -5   7   74.22   15.94   1
   0  -1  -2   27.44    3.04   1
   1   0  10    7.30   11.89   1
   2   0   3  720.46   15.60   1
   4  -3   1  143.93    8.52   1
   4  -2   7  314.87   19.86   1
   5  -6   6   38.13   14.87   1
   5  -5   5   65.44   13.13   1
   5  -5   6   70.38   14.76   1
   2   0   8   41.12    8.77   1
   4  -3   8    8.14    9.72   1
  -6  -1  -6   41.63    3.25   1
  -4  -2  -3  338.82    8.25   1
  -1   3  -5    2.25    4.48   1
  -1   7  -6    6.74    8.37   1
   0   1  -2 1486.45   14.39   1
   0   3  -4    4.68    4.99   1
   6   7   3  280.10   15.02   1
   6   8   2    1.89    9.04   1
   7  10   3   58.21   12.80   1
   8  10   6    8.23   10.19   1
   9  12   8    9.82   11.26   1
   9  13   7  102.24   16.82   1
   3   2   5 1367.94    8.31   1
   3   3   1 2132.25   24.04   1
   3   8  -3   42.69   11.73   1
   3   9  -3   15.23   11.68   1
   3  10  -3   46.34   10.60   1
   4  10  -2   51.33   14.05   1
   5   5   3  912.69   20.07   1
   5  11  -1   -3.20   13.00   1
   6   9   1  520.95   23.43   1
   8  12   4   33.92   13.72   1
   9  11  10   46.62   10.59   1
  -3   4  -7    0.03    3.94   1
   1   3  -3  229.72   10.65   1
   2   7  -4  313.21   17.44   1
   5   6   1   26.73    8.05   1
   7   9   3  453.43   21.62   1
   8  10   5   54.13   12.55   1
   8  11   4  -10.08   11.63   1
   0   4  -5  200.42   11.85   1
   1  10  -5   14.17   12.66   1
   4   3   6  449.75    7.50   1
   4   6  -1   81.93    8.73   1
   5   7   0  146.39   11.49   1
   6   7   2  372.11   17.34   1
   6   8   1   10.40    9.80   1
   7  10   2   78.51   11.42   1
   8  12   3   25.45   13.75   1
   9  12   6   91.48   15.88   1
  10  13  10    8.35   12.25   1
  -4   2  -7  281.47    8.38   1
   0   8  -6   29.64   10.85   1
   1   4  -4  278.10   12.72   1
   1   6  -5   -0.67    8.14   1
   2   2   0   14.39    4.31   1
   2   6  -4   25.26    9.25   1
   4   3   5  657.67   10.48   1
   5   5   2  203.51   11.66   1
   8  10   4  106.98   15.16   1
  10  13   9   12.51   13.23   1
  -3   3  -7   28.81    5.80   1
   4   4   1   68.82    6.74   1
   4  10  -3   53.25   14.40   1
   5  11  -2   16.43   14.24   1
   6   9   0  256.82   16.96   1
   7   8   3    2.67   10.05   1
   7   9   2  164.55   13.80   1
   8  11   3    3.15    8.99   1
  10  13   8    4.42   13.37   1
   3   8  -4  119.76   14.96   1
   3   9  -4   72.65   11.53   1
   4   3   7   20.07    2.00   1
   5   6   0   56.17    9.88   1
   7  10   1  128.92   13.97   1
   8  10   3   37.68   13.40   1
   8  12   2   84.35   16.84   1
   9  11   5  -11.11   11.93   1
  -2   1  -5   39.10    3.73   1
  -1   2  -5    8.18    4.74   1
   1   5  -5   84.11   10.03   1
   2   5  -4   29.88    8.66   1
   2   8  -5  166.03   15.49   1
   4   5  -1   19.61    7.66   1
   5   7  -1  369.25   17.59   1
   6   8   0    8.21   10.75   1
   7   8   2   32.15   11.61   1
   8  11   2   16.34   12.97   1
   9  12   4   14.90   14.54   1
  -2   4  -7   -3.49    5.53   1
   2   7  -5   19.51    9.96   1
   5   5   1   11.17    7.25   1
   7   9   1  125.16   13.11   1
  -5  -1  -5  163.62    5.08   1
  -1   1  -4 2474.76   20.51   1
   0   3  -5    7.01    5.42   1
   4   3   3  432.85   11.43   1
   4   4   0 1276.02   24.31   1
   8  10   2   31.08   12.56   1
  -1   3  -6   19.71    5.63   1
   2   6  -5   -2.82    8.70   1
   4   9  -4   27.46   13.04   1
   4  10  -4   60.53   12.15   1
   5   6  -1  140.17   12.75   1
   5  10  -3  191.65   17.07   1
   6   8  -1   19.96   11.19   1
   7   8   1   96.96   14.06   1
   8  11   1   55.53   15.03   1
   1   4  -5  292.32   13.72   1
   1   6  -6    5.98    8.44   1
   2   2  -1   50.31    5.65   1
   3   8  -5  101.72   14.61   1
   3   9  -5   10.77    8.57   1
   4   5  -2    9.15    8.38   1
   5   7  -2  403.69   19.17   1
   6   6   1  209.80   13.90   1
   7   9   0  126.37   13.69   1
   8  10   1   39.01   13.85   1
   0   4  -6  264.69   12.96   1
   4   3   2 1335.61   20.21   1
   5   5   0    3.29    5.34   1
   7  10  -1   72.73   15.38   1
  -2  -1  -1   -0.20    3.09   1
   2   5  -5   -6.56    7.77   1
   3   2   2   24.77    3.81   1
   3   7  -5  114.04   13.94   1
   4   4  -1  330.43   14.34   1
   6   7  -1  298.68   18.31   1
   7   8   0   51.10   13.25   1
   8  11   0   49.21   12.57   1
   1   5  -6  246.01   14.53   1
   2   7  -6   30.45   11.09   1
   6   6   0  111.58   12.31   1
   6   8  -2   13.62   11.76   1
   7   9  -1   76.39   14.82   1
   4   3   1 5032.98   41.25   1
   4   9  -5    4.86   12.40   1
   5   7  -3  195.54   14.98   1
   7  10  -2   10.26   14.06   1
   2   6  -6    7.14    9.17   1
   3   9  -6   -2.33   12.52   1
   7   8  -1   -0.54   11.58   1
   9   8   7  412.60   18.12   1
   0   3  -6   11.59    5.88   1
   1   6  -7   31.03   10.20   1
   3   2   1  133.24    6.74   1
   3   3  -2 1845.68   28.09   1
   3   8  -6   93.92   14.79   1
   7   9  -2    8.70   13.03   1
   8  10  -1   90.86   16.88   1
   9   8   5  200.62   15.72   1
   9   8   8  299.17   15.30   1
  11  11   8   61.72   13.54   1
  11  11   9   85.62   13.52   1
  -2  -1   0  384.17    8.68   1
  -2   0  -4  689.73    6.33   1
  -1   2  -6   77.67    6.97   1
   0   2  -5  150.74    8.35   1
   1   4  -6  371.99   15.93   1
   3   7  -6   28.04   11.22   1
   5   6  -3   30.40   11.47   1
   9   8   4  196.99   16.59   1
  11  11   6   45.72   13.91   1
  11  11   7   39.66   13.80   1
  -5   0  -6   10.75    2.11   1
  -2  -1   1  168.70    7.29   1
   0   4  -7  114.94   10.39   1
   2   7  -7   -4.48   10.10   1
   5   5  -2   -7.61    8.27   1
   7   8  -2    2.99   11.44   1
  10   9   6   -7.00    9.59   1
  10   9   7   49.36   11.24   1
  10   9   8   47.18   10.39   1
  11  11   5   58.05   15.29   1
   1   5  -7  142.36   12.85   1
   3   2   0  270.27    9.72   1
   4   9  -6    6.85    9.76   1
   6   7  -3  241.90   18.90   1
   7   9  -3    9.97   13.67   1
  10   9   5   26.87   11.72   1
  10   9   9   11.92    8.65   1
  -5  -1  -4  380.04    9.46   1
  -4   1  -7  260.60    4.99   1
  -3  -1  -2   30.72    3.78   1
   3   9  -7   14.57   13.91   1
   4   4  -3  288.19   15.23   1
  10   9   4   89.06   14.93   1
  11  11   4   20.91   11.11   1
   2   6  -7   27.96   10.68   1
   3   8  -7   73.00   14.67   1
   4   3  -1  320.82   13.92   1
   5   5  -3   22.15   10.36   1
  11  10   6    6.74   11.56   1
  11  10   7   -7.95   10.60   1
  11  10   8    2.94    9.95   1
  -2   1  -6  539.96   10.51   1
   0   5  -8   39.79    9.38   1
   3   7  -7   -2.71   10.79   1
   7   8  -3  -10.23    8.65   1
   8   6   4  104.02   11.39   1
   8   6   6  253.30   12.97   1
   9   7   5   11.30    9.04   1
   9   7   6   31.03   10.36   1
  10  10   1   46.53   12.26   1
  11  10   5    2.04   12.21   1
   1   4  -7  171.17   12.41   1
   1   6  -8   -2.74    8.93   1
   2   1   2    4.49    1.88   1
   3   2  -1   79.28    6.27   1
   3   3   9   20.69    3.57   1
   8   6   7  101.43    8.83   1
   9   7   4   54.59   11.18   1
   9   7   7   55.09    8.93   1
  10   9   2   56.59   15.68   1
  11  10   4    5.65   13.55   1
   0   3  -7   -9.24    5.46   1
   2   1   1    0.41    2.90   1
   2   7  -8   17.07   11.31   1
   4   3  -2  256.12   13.32   1
   4   4  -4  161.16   13.36   1
   4   5  -5   14.78    7.53   1
   8   6   2  639.85   22.39   1
   9   7   3   31.39   11.62   1
   9   8   0   18.44   12.56   1
  10   8   5  133.73   14.31   1
[truncated: 2,394,412 more chars]
