# Supplementary material for: Crystal structure of bis­(μ2-5-nona­noylquinolin-8-olato)bis­[aqua­dichlorido­indium(III)]
Source: Acta Crystallogr E Crystallogr Commun. 2024 Sep 17;80(Pt 10):1020–3. doi: 10.1107/S205698902400882X (PMC11451490; doi:10.1107/S205698902400882X)
Supplement: Supplementary file 2 [file e-80-01020-Isup2.hkl]

data_I                                                                          
_shelx_title ' 59o8ohq_incl3_mecn_04_a.res in P-1'                              
_shelx_refln_list_code          4                                               
_shelx_F_calc_maximum      213.92                                               
_exptl_crystal_F_000       492.00                                               
_reflns_d_resolution_high  0.7696                                               
                                                                                
loop_                                                                           
 _space_group_symop_operation_xyz                                               
 'x, y, z'                                                                      
 '-x, -y, -z'                                                                   
                                                                                
_cell_length_a    10.2969                                                       
_cell_length_b    10.9403                                                       
_cell_length_c    11.7109                                                       
_cell_angle_alpha  63.573                                                       
_cell_angle_beta   72.470                                                       
_cell_angle_gamma  62.918                                                       
                                                                                
_shelx_F_squared_multiplier     1.000                                           
                                                                                
loop_                                                                           
 _refln_index_h                                                                 
 _refln_index_k                                                                 
 _refln_index_l                                                                 
 _refln_F_squared_calc                                                          
 _refln_F_squared_meas                                                          
 _refln_F_squared_sigma                                                         
 _refln_observed_status                                                         
  -4  -3  11          0.60        -53.83        59.29 o                         
  -3  -3  11          4.37         -2.33        46.38 o                         
  -1   0  -1       7260.33       7386.84        65.31 o                         
   1  -2   9        425.83        547.06        78.23 o                         
   3  -4   8         37.51         -6.93        65.55 o                         
   4  -3   5          0.43        -36.36        50.93 o                         
   5  -8   3        193.82        205.34        73.19 o                         
   5  -7   3         17.01         60.09        60.99 o                         
   5  -6   0          8.46        -29.19        36.22 o                         
   5  -6   3        315.04        282.71        62.66 o                         
  -2   0   8          2.66         32.85        37.88 o                         
   0  -2  10        175.29        265.91        73.72 o                         
   3  -3   8        160.29        219.30        71.72 o                         
   4  -3   0        144.86        141.17        30.57 o                         
   5  -7   4          1.74        -18.75        65.03 o                         
   5  -6   4        305.82        259.41        69.97 o                         
   5  -5   1        238.48        188.68        44.29 o                         
   5  -5   2        512.89        475.33        59.48 o                         
   5  -5   3       1522.16       1499.38        91.71 o                         
  -3  -2  11        175.12        153.32        64.32 o                         
   0  -3  11          7.99         11.53        69.16 o                         
   3  -4   9         44.34         30.66        69.87 o                         
   4  -3   6        410.12        329.23        69.92 o                         
   5  -7   5          4.38         -2.94        72.39 o                         
   5  -6   5        341.77        387.28        79.89 o                         
   5  -5   0       1533.10       1484.67        68.68 o                         
  -3  -1  10       1190.08       1279.56        86.44 o                         
   1  -2  10         54.55          2.85        64.84 o                         
   1  -1   9        138.73        158.82        61.61 o                         
   4  -2   4       1670.43       1563.04        79.41 o                         
   5  -6   6        150.29        179.99        80.22 o                         
   5  -5   5        337.15        256.04        56.58 o                         
  -2   0   9         17.68         51.64        53.07 o                         
   0  -2  11        140.20        187.26        71.58 o                         
   3  -3   9          2.54         12.86        47.61 o                         
   4  -2   5       1556.87       1476.50        78.08 o                         
   4  -2   6       1779.67       1758.12        98.02 o                         
  -1   0   9        173.17        172.68        51.98 o                         
   2   0   6       3943.37       3995.95       112.88 o                         
   4  -3   8         51.40         39.68        63.65 o                         
   5  -5  -1       1938.07       1919.56        66.98 o                         
   5  -5   7        308.70        367.30        84.92 o                         
  -3  -1  11        285.57        334.93        64.46 o                         
  -3   0  -1         89.29         61.94        18.65 o                         
  -2  -2  12         61.55         93.08        71.30 o                         
  -2   0  -1         95.65         94.65        14.29 o                         
   1   0   1       7260.33       7471.75        67.40 o                         
   2   0   3       3351.94       3414.72        77.61 o                         
   3  -3  10        149.20        177.24        77.47 o                         
   4  -3  -1       1332.63       1444.70        45.90 o                         
   4  -2   1        693.68        679.20        46.90 o                         
   4  -2   7       1369.02       1320.91        84.78 o                         
  -6   0   1       2163.35       2164.68        51.36 o                         
  -1   1   6        239.54        208.85        34.98 o                         
   0  -2  12        192.00        178.10        78.70 o                         
   4  -3   9         11.75         -5.84        46.75 o                         
   6  -6   1         13.00         35.74        52.45 o                         
   6  -6   2         88.34         82.40        51.55 o                         
   6  -6   4        303.86        265.91        69.06 o                         
   6  -6   5         27.47        -36.50        67.40 o                         
   6  -5   3       1358.60       1209.08        85.44 o                         
   6  -5   4        139.79        188.73        59.76 o                         
  -2   0  10         18.90         41.77        46.19 o                         
  -1   0  10        124.28        122.65        53.92 o                         
  -1   1   7         20.40         21.08        31.52 o                         
   1  -1  11         11.57        -45.14        64.41 o                         
   2   0   8        212.69        265.48        48.18 o                         
   4  -2   9        220.61        178.29        71.77 o                         
   4  -1   4       1122.11       1072.61        65.50 o                         
   4  -1   5        491.84        490.38        57.86 o                         
   4  -1   6       1251.68       1343.03        84.16 o                         
   6  -5   2       1155.62       1059.98        76.09 o                         
   6  -5   5        274.26        322.77        73.48 o                         
  -2  -1  12        144.59        209.23        69.06 o                         
   0  -2  -4       3249.30       3084.96        59.38 o                         
   2   0   2        776.83        816.57        37.78 o                         
   2   0   9        167.48         99.35        60.43 o                         
   4  -1   7       1249.67       1269.74        79.36 o                         
   6  -5   1        748.36        696.62        66.60 o                         
   6  -5   6        321.87        222.86        58.62 o                         
   6  -4   3        299.15        369.10        58.10 o                         
   6  -4   4         98.17         62.42        53.50 o                         
   6  -4   5        178.93        116.58        62.37 o                         
  -3  -1  12        124.35         80.22        57.25 o                         
  -1   0  11         57.42         12.06        52.31 o                         
  -1   1   8          2.96        -12.20        35.36 o                         
   2  -5  -6         90.43         83.11        17.71 o                         
   4  -2  10        385.44        451.41        84.44 o                         
   4  -1   8        361.36        320.97        54.11 o                         
   5  -5  -2       1065.40       1029.79        45.05 o                         
   6  -4   6          0.13        -12.48        44.19 o                         
   6  -4   7         94.92        180.75        76.75 o                         
  -2   0  11         72.09        150.09        56.34 o                         
  -1   1   9        168.27        215.59        56.63 o                         
   1  -1  12         33.25         54.11        69.82 o                         
   2   0  10        285.01        266.29        68.78 o                         
   4  -1   9        143.68        127.12        66.88 o                         
   6  -4   2        509.20        477.42        55.30 o                         
  -4   1   5         86.07         76.56        15.85 o                         
  -4   1   6        168.70        146.34        25.06 o                         
   1   0  11         45.01         63.08        47.28 o                         
   4  -1  10         40.32         99.82        67.93 o                         
   5  -1   6       1009.46        974.07        79.51 o                         
  -4   1   7        190.34        165.61        29.33 o                         
  -1   0  12         53.57         -3.94        58.48 o                         
   2   1   6       3339.16       3334.36       100.72 o                         
   2   1   7        485.60        498.83        56.30 o                         
   2   1   8        930.76        968.23        72.67 o                         
   5  -1   5        925.00        991.87        72.96 o                         
   5  -1   7        305.46        239.61        50.84 o                         
   5  -1   8         12.79         -7.93        56.77 o                         
   6  -4   1        349.48        354.91        45.33 o                         
  -2   0  12          4.28         21.79        56.06 o                         
  -1   1  10        340.28        387.19        57.53 o                         
   0  -1  -2        147.13        163.00        17.75 o                         
   1   0  12          0.43        -47.51        62.28 o                         
   2   1   5          1.82         29.10        36.41 o                         
   2   1   9        351.52        310.81        62.99 o                         
   4  -1  11         67.40         70.58        72.29 o                         
  -4   1   8         52.94         75.23        31.19 o                         
   2   0  12          7.65         67.17        70.39 o                         
   5  -1  10         91.01        117.15        70.96 o                         
   7  -4   4          4.02         45.33        53.92 o                         
   7  -4   5          0.32         50.69        60.76 o                         
   7  -4   6          9.73        -66.50        59.71 o                         
   7  -4   7         30.75         29.62        70.16 o                         
  -5   0   1       3856.05       3807.93        59.76 o                         
  -1   0  13         68.02         92.61        66.22 o                         
  -1   1  11        729.32        727.95        72.05 o                         
   1   0  13          5.33         58.10        71.20 o                         
   2   1   4         11.13          0.09        28.10 o                         
   3   1   6       2183.49       2264.50        88.76 o                         
   4  -4  -3       2103.06       2182.86        33.75 o                         
   7  -4   3         48.12         34.08        48.70 o                         
   7  -3   6        381.53        419.42        74.43 o                         
   7  -3   7         74.56         99.63        70.25 o                         
  -4   1   9         33.73         66.07        34.51 o                         
   2   0  13         21.92        -52.12        68.64 o                         
   2   1  11        335.27        317.27        75.90 o                         
   3   1   5       1316.08       1223.17        65.60 o                         
   5  -1  11         47.74         65.84        52.88 o                         
   5   0   7        140.25        166.61        46.61 o                         
   5   0   8        424.54        361.41        55.87 o                         
   5   0   9        381.25        433.13        76.37 o                         
   7  -3   5        846.73        748.03        78.27 o                         
   7  -3   8        470.41        366.54        86.20 o                         
  -1   1  12        213.31        273.84        63.32 o                         
   2   0   1         95.65         94.17        20.13 o                         
   5   0   5         31.74         11.49        42.29 o                         
   5   0  10         94.60        107.56        68.40 o                         
   7  -4   2         39.83         29.43        50.93 o                         
   7  -3   4        282.25        244.17        56.53 o                         
   7  -2   7        376.74        389.99        76.71 o                         
  -2   1  12        255.39        280.72        58.38 o                         
   0   2   8       1614.10       1519.46        71.30 o                         
   2   1  12        218.10        275.26        59.57 o                         
   4  -3  -2        156.75        171.07        16.33 o                         
   5   0  11          9.98         12.34        66.07 o                         
   7  -3   3         45.16        104.85        45.81 o                         
   7  -2   5        765.21        710.48        73.72 o                         
   7  -2   6        355.26        321.21        69.16 o                         
   7  -2   8        152.49        155.26        55.49 o                         
  -1   1  13         34.98         26.39        58.15 o                         
  -1   2   7       2315.83       2296.97        73.34 o                         
  -1   2   9        406.80        417.00        48.32 o                         
   0   2   9        495.03        573.02        57.29 o                         
   0   2  10        779.17        743.66        68.35 o                         
   2   1  13        103.26        101.29        71.15 o                         
   3   1   4        146.74        117.48        35.84 o                         
   5  -1   2       1176.61       1105.74        55.96 o                         
   6   0   8        485.61        389.75        79.89 o                         
   6   0   9        339.16        289.22        75.38 o                         
  -2  -1  -2         19.91         42.01        21.41 o                         
  -1   2  10        408.75        388.90        52.59 o                         
   2   1   3        429.56        376.36        32.28 o                         
   3   1  13        232.70        254.42        80.98 o                         
   5   0   4         25.60         25.16        28.39 o                         
   6   0  10         60.59          4.32        68.07 o                         
   7  -2   4        495.56        497.74        61.99 o                         
  -2   0   0       2943.12       2926.95        39.35 o                         
  -1   2   6       1033.72       1043.18        48.56 o                         
   0   2  11       1185.45       1167.68        82.40 o                         
   2  -1  -1       8964.68       9420.17        49.98 o                         
   3   2   8        528.01        546.58        61.56 o                         
   3   2   9        690.15        654.80        71.96 o                         
   6   0  11        120.34         86.25        55.30 o                         
   7  -4   1         10.99        -11.15        33.89 o                         
   7  -3   2         26.54         37.45        46.00 o                         
  -6   0   3       2972.51       2921.20        44.05 o                         
  -5   1   6        381.61        338.06        19.13 o                         
  -1   2  11        181.67        199.08        52.50 o                         
   0   2  12        412.80        435.46        67.64 o                         
   3   2   7        115.60        150.66        43.53 o                         
   4  -2  -1       1106.14       1086.09        33.89 o                         
   8  -2   7        156.50        144.30        68.11 o                         
   8  -2   8        100.63         79.27        73.53 o                         
  -1   2  12        404.22        321.21        59.95 o                         
   2   2  13        100.38         79.51        67.02 o                         
   3   2  12        164.92        111.45        71.34 o                         
   6  -4  -1        452.88        454.68        36.83 o                         
   6   1   8       1008.82       1064.40        89.14 o                         
   6   1   9        542.47        575.44        78.79 o                         
   6   1  10        133.09         52.40        67.59 o                         
   7  -2   3        267.78        355.10        51.69 o                         
   8  -2   6        235.37        261.12        66.50 o                         
   0   2  13        147.34        118.95        61.80 o                         
   3   1   3         60.15         53.87        27.44 o                         
   3   2  13        110.66         69.11        71.25 o                         
   6   1   7        515.01        544.35        71.01 o                         
   6   1  11        168.03        109.89        53.78 o                         
   6   1  12        206.28        197.32        80.27 o                         
   8  -2   5        577.37        515.11        68.30 o                         
   8  -1   8          0.23        -17.18        67.02 o                         
   8  -1   9         71.70         87.48        73.00 o                         
  -1   2  13         43.60         99.97        56.30 o                         
   0  -2  -3       4892.70       4944.38        63.65 o                         
   0   1   2        147.13        119.71        15.38 o                         
   2   2  14        131.72        113.87        73.00 o                         
   3   0   1         89.29         73.86        19.98 o                         
   5  -1   1       1756.99       1690.20        59.71 o                         
   8  -1   7          0.43         44.14        45.71 o                         
  -1   0   0       7356.34       7263.23        41.25 o                         
  -1   2   5        776.26        743.05        35.51 o                         
   0   2  14          1.44        -24.59        59.90 o                         
   3   2  14        197.97        186.78        64.41 o                         
   6   1   6        199.53        179.99        53.59 o                         
   7  -3   1        234.91        182.23        37.02 o                         
   8  -2   4        754.39        800.01        72.05 o                         
   8  -1   6         39.51         45.43        55.25 o                         
  -5   0   2       5025.73       5116.92        60.90 o                         
   1   1   2       7175.97       7299.50        77.23 o                         
   3   2   5       6258.30       6370.62       121.89 o                         
   6   2   9       1032.39        931.92        86.86 o                         
   6   2  10        239.01        202.40        71.91 o                         
   6   2  11         14.85         24.78        66.74 o                         
   6   2  12          2.47        -40.68        68.78 o                         
   7  -2   2        679.18        696.34        53.68 o                         
   8   0   8        118.99        122.84        70.30 o                         
  -1   1   2       4218.51       4200.53        35.98 o                         
   0   3   9        503.28        437.64        48.99 o                         
   0   3  10        466.16        451.98        54.82 o                         
   0   3  11        329.17        350.87        55.01 o                         
   3   3   9         83.68         49.37        49.22 o                         
   3   3  12          2.80         19.27        62.42 o                         
   4   3  10        174.18        180.71        64.18 o                         
   4   3  11         87.41        103.95        64.74 o                         
   6   2   8       1122.20       1203.57        88.81 o                         
   8  -1   5        290.08        325.24        60.76 o                         
   8   0   7        414.21        397.20        73.76 o                         
   9  -1   8         38.40         53.59        68.73 o                         
   0   3  12        289.36        255.09        58.76 o                         
   3   3   8          1.51        -35.70        41.44 o                         
   3   3  13         20.19         21.36        46.38 o                         
   4   3   9         10.69        -78.32        52.21 o                         
   4   3  13         45.49        104.09        72.81 o                         
   6   0   3        318.65        272.41        43.29 o                         
   7   2  11        115.87         92.37        70.58 o                         
   8  -2   3        409.89        331.56        60.47 o                         
   8   0   6         62.89         88.10        57.43 o                         
   0   3   8       1824.70       1849.88        72.05 o                         
   0   3  13         29.02        -10.59        51.60 o                         
   2   1   2         19.91         31.47        22.12 o                         
   3   3  14          1.26          5.51        67.59 o                         
   4   3  14         21.81         -5.55        70.58 o                         
   6   2   7        576.67        625.52        71.91 o                         
   7   2   9        303.21        286.84        71.44 o                         
   7   2  10         55.21         50.60        46.47 o                         
   7   2  12        167.41        146.25        60.28 o                         
   9   0   9         90.79         89.19        73.57 o                         
   0   2   4       3249.30       3016.23        59.95 o                         
   0   3  14          2.19         16.09        68.30 o                         
   2   2   4        109.27         65.27        20.79 o                         
   3   3   7        671.71        608.57        58.38 o                         
   9  -1   6         36.90         50.74        59.14 o                         
   9   0   8         23.75          7.88        64.98 o                         
   0   3   7       4922.08       4981.69       103.53 o                         
   4   3   7        114.66        138.27        44.19 o                         
   6   2   6        849.54        780.45        67.69 o                         
   8   0   5        119.46        110.79        53.02 o                         
   9   0   7        199.90        218.96        68.73 o                         
   2  -5  -5          6.53          9.49        15.76 o                         
   3   1   2        144.02        130.72        25.39 o                         
   7  -3   0        360.02        313.00        37.69 o                         
   7   3  11          0.57        -27.15        65.46 o                         
   7   3  12          4.82        -11.72        68.35 o                         
   9  -1   5        299.32        232.92        59.86 o                         
   3   3   6       1084.07        931.25        62.23 o                         
   4   4  13         96.13        104.28        69.21 o                         
   6  -3  -1         79.52         85.01        23.40 o                         
   7   3  10         21.35         40.35        64.70 o                         
   8  -2   2        648.17        634.35        55.16 o                         
   8  -1   3        902.70        969.98        71.53 o                         
   9   0   6         67.08        132.05        56.63 o                         
   9   1   8       1100.13       1061.03        97.83 o                         
   1   4  11         95.76         46.52        46.61 o                         
   1   4  12         95.95         73.24        49.22 o                         
   1   4  13        439.06        423.36        67.07 o                         
   4   4  10        361.47        365.16        65.08 o                         
   4   4  14          0.48        -67.36        45.57 o                         
   6   0   2       1390.14       1363.58        60.05 o                         
   7   3   9          6.47          4.65        56.44 o                         
   8   0   4         41.48         77.75        45.57 o                         
   1   4  10        356.45        353.44        54.59 o                         
   1   4  14        176.03        162.29        62.94 o                         
   4   4   9          0.43        -48.80        47.85 o                         
   5  -2  -1        253.47        271.89        23.64 o                         
   6   2   5       2838.24       2821.19        99.16 o                         
   7   2   6       1039.18       1038.15        69.25 o                         
   9   1   7       1145.54       1070.57        92.66 o                         
  -6   0   4       1981.42       1945.43        36.60 o                         
   0   4  11         64.52         55.68        43.10 o                         
   0   4  12          3.46          7.31        44.48 o                         
   0   4  13        145.70        113.07        51.60 o                         
   1   4   9        476.78        401.43        50.08 o                         
   3  -2  -2         77.28        129.68         7.83 o                         
   5  -1   0        271.99        257.56        24.26 o                         
   7   3   8         58.72         65.41        42.06 o                         
   7   4  12        350.03        352.82        81.07 o                         
   7   4  13        194.55        250.44        82.02 o                         
   9   0   5         65.77         90.33        50.46 o                         
  10   1   9        102.93        175.63        77.42 o                         
   0   4  10        260.05        217.78        44.57 o                         
   7   4  11        938.81        915.26        83.54 o                         
   9   1   6        438.60        482.69        69.21 o                         
  10   1   8         15.81        -15.95        63.84 o                         
  -2  -1  -1          0.03        -16.38        16.28 o                         
   4   5  13        140.41        100.30        68.40 o                         
   5   0   1        942.27        956.17        44.00 o                         
   7   4  10       1061.80       1050.73        84.82 o                         
   8   4  12        142.02        127.50        75.42 o                         
  -4   2   7        299.78        316.46        21.17 o                         
   0   4   9          4.53        -46.64        31.09 o                         
   1   4   8         19.02         32.99        34.27 o                         
   2  -4  -4       5037.94       4975.19        59.33 o                         
   2   2   3        120.01        114.82        26.11 o                         
   4   3   5       3165.13       2962.07        90.76 o                         
   4   5  12        419.46        463.56        76.14 o                         
   4   5  14         19.39         -2.80        46.28 o                         
   4   5  15         41.02         28.81        73.10 o                         
   5   5  13        264.96        339.01        64.46 o                         
   5   5  14          0.82         20.27        51.07 o                         
   8  -1   2       1560.10       1535.12        71.34 o                         
   8   0   3          9.16         29.90        37.69 o                         
  10   1   7        138.28        213.74        67.36 o                         
  10   2   9        120.10        181.47        75.95 o                         
   3   2   3          5.06         -7.12        17.28 o                         
   4   4   7        176.26        129.96        42.20 o                         
   6   2   4       5157.31       5059.73       119.95 o                         
   8   4  10        979.83       1038.57        96.07 o                         
   9  -1   3        913.37        923.51        68.21 o                         
   9   0   4          0.54          2.09        43.15 o                         
   2   5  15        149.89        164.14        67.45 o                         
   4   2   3       1650.07       1614.77        60.76 o                         
   5   5  10        773.27        738.92        79.79 o                         
   7  -2   0        618.01        650.01        42.39 o                         
   7   1   3       2167.51       2162.54        81.26 o                         
   7   3   6         16.19         43.29        48.32 o                         
   7   4   8        186.11        192.34        59.19 o                         
   9   1   5        128.10        118.48        51.74 o                         
  10   2   8          0.64         -9.97        63.46 o                         
   1   5  12        867.72        929.50        73.43 o                         
   1   5  13        642.09        725.67        72.24 o                         
   1   5  14        163.69        189.16        60.28 o                         
  10   1   6        396.06        459.86        68.11 o                         
   1   4   7        292.35        238.00        37.45 o                         
   1   5  11        352.06        430.00        55.35 o                         
   8   5  11        168.27        208.09        73.29 o                         
  10   2   7         59.22         41.20        60.81 o                         
  10   3   9        286.48        276.02        61.52 o                         
  -5   0   3       2998.53       2962.41        46.23 o                         
   5   6  14          6.19        -33.61        64.89 o                         
   6   0   1       1703.59       1694.14        58.15 o                         
   8   4   8        250.52        238.09        51.31 o                         
  -4   0   2       4255.35       4265.80        52.02 o                         
   0   2   3       4892.70       4923.92        63.75 o                         
   1   5  10        618.58        645.03        57.58 o                         
   4   4   6         24.73         22.74        37.17 o                         
   5   4   6       1023.50        910.03        63.65 o                         
   6   1   2         79.09         95.98        31.00 o                         
   9   0   3        335.87        321.78        50.22 o                         
   9   1   4         53.30         54.63        44.90 o                         
  10   1   5        912.98        862.85        76.23 o                         
  10   3   8         77.12        111.88        50.98 o                         
  -1  -1  -1       3326.20       3165.04        41.82 o                         
   4   3   4       1622.74       1622.32        66.69 o                         
   7   3   5         36.22         22.26        43.62 o                         
   8   0   2          1.22         29.52        30.81 o                         
   8   6  13         75.56        153.98        77.42 o                         
   9  -1   2        585.51        556.17        58.10 o                         
  10   2   6         47.83         29.29        52.97 o                         
  11   3   9        114.01        153.70        76.75 o                         
  -3   2   5        261.21        254.80        14.00 o                         
  -3   3   8       1241.30       1194.03        40.77 o                         
  -2   4  10          7.35         22.12        32.56 o                         
   0   4   7        148.53        104.05        33.51 o                         
   2   1   1          0.03         -1.90        17.75 o                         
   2   6  13        165.15        186.07        57.25 o                         
   2   6  14         66.27         38.73        55.16 o                         
   2   6  15         33.01         25.58        55.82 o                         
   8   4   7        475.57        531.34        70.20 o                         
   8   5   9        388.94        362.98        69.68 o                         
   8   6  12        119.16         50.22        70.44 o                         
  10   3   7          9.20        -14.62        58.67 o                         
   1   5   9       1031.28       1070.04        62.80 o                         
   2   6  12         95.10        108.13        48.70 o                         
   3   1   1        202.56        192.53        23.54 o                         
   5   6  10         34.26         47.75        56.49 o                         
   8   6  11          4.69        -23.69        63.99 o                         
   9   6  12        162.00        186.54        76.80 o                         
  11   3   8        409.84        257.41        73.95 o                         
   4  -1  -1        817.90        753.54        26.06 o                         
   5   7  15        190.43        145.49        74.81 o                         
   6   7  14        350.35        411.25        84.40 o                         
   7   1   2       1314.50       1325.51        61.04 o                         
   1   3   4       2006.90       1875.27        54.21 o                         
   1   6  13         12.96        -24.16        43.34 o                         
   2   6  11         62.26         79.98        45.76 o                         
   4   5   7       4103.10       4035.58       114.87 o                         
   5   5   7       5906.16       5894.76       141.97 o                         
   5   7  14        327.71        232.30        58.05 o                         
   6   7  13        334.01        338.15        79.74 o                         
   8   5   8        189.25        205.86        47.42 o                         
   9   6  11         14.00         79.32        50.12 o                         
  10   1   4        638.45        552.23        62.89 o                         
  10   2   5         13.24        -47.18        45.85 o                         
  11   4   9        299.93        342.47        65.84 o                         
  -3  -1   0        335.29        310.05        21.17 o                         
   0  -3  -3       5578.56       5425.46        71.25 o                         
   1   6  12          1.96         12.67        52.55 o                         
   4   4   5          2.34          1.80        36.74 o                         
   5   6   9        452.28        415.90        65.22 o                         
   9   1   3       1224.70       1171.24        69.68 o                         
  10   3   6          0.62        -20.17        50.22 o                         
  11   3   7         41.96         16.04        58.86 o                         
  -1   3   5       2964.75       2971.85        57.29 o                         
   1   5   8        717.20        764.93        51.98 o                         
   2   6  10        334.44        303.03        51.17 o                         
   3  -5  -4          4.48         15.81        13.58 o                         
   3   2   2        143.86        112.35        25.06 o                         
   3   7  14         92.92        102.53        58.15 o                         
   3   7  15        193.74        179.42        67.31 o                         
   4   2   2        701.52        670.61        40.82 o                         
   9   0   2         29.75         60.43        43.19 o                         
  11   4   8        500.45        486.72        80.41 o                         
   1   6  11         99.25         81.41        41.68 o                         
   8   5   7        249.33        287.93        62.80 o                         
   8   6   9         22.20          8.54        42.06 o                         
   9   7  12        200.75        290.69        78.84 o                         
   2   2   2       4058.87       3758.66        65.12 o                         
   5   2   2       1639.75       1580.46        57.06 o                         
   5   6   8       1193.87       1206.23        79.08 o                         
   8   3   4          2.58         -9.40        41.01 o                         
   9   6   9         88.32         90.52        61.56 o                         
  11   5   9        598.10        695.63        77.61 o                         
   0   4   6          0.35          5.27        22.97 o                         
   2   7  14         34.55        -21.36        49.37 o                         
   4   3   3       2100.56       2160.79        69.63 o                         
   4   5   6       2563.27       2559.08        90.19 o                         
   5   5   6       3679.45       3828.06       111.74 o                         
   6   7  10        312.88        263.92        66.69 o                         
   6   8  14        453.35        535.05        87.48 o                         
   9   7  11        225.58        149.66        54.78 o                         
  10   2   4         76.51         49.27        45.38 o                         
  10   3   5        169.41        117.01        51.83 o                         
  11   3   6         23.23         17.09        53.64 o                         
  11   4   7        717.86        748.41        83.45 o                         
   2   6   9       1751.80       1781.19        80.03 o                         
   2   7  13          0.19        -30.52        46.04 o                         
   3   3   3       1509.21       1462.79        54.87 o                         
   6   1   1          0.39        -11.96        22.31 o                         
   6   8  13        388.38        469.07        80.69 o                         
   8   6   8         12.67          5.13        37.31 o                         
  10   1   3        963.79        916.06        71.91 o                         
  -3   3   7        333.42        354.01        22.02 o                         
   2   7  12        137.34        113.92        49.70 o                         
   5  -1  -1        317.88        321.45        21.69 o                         
   8   5   6        752.98        725.63        71.15 o                         
   9   6   8          2.15         13.86        59.14 o                         
   1   5   7        354.30        308.63        37.50 o                         
   2  -5  -4          0.04          3.84        16.66 o                         
   4   4   4        164.53        195.18        40.77 o                         
   5   4   4        365.92        340.91        45.66 o                         
   6   6   7        741.45        681.34        65.98 o                         
   6   7   9         58.72         51.83        56.06 o                         
   9   2   3         21.39         25.68        38.26 o                         
   0  -1  -1          3.47         -2.18         6.27 o                         
   2   7  11         17.63         26.49        42.06 o                         
   3   8  14        442.68        374.18        67.21 o                         
   7  -2  -1        151.61        115.77        19.65 o                         
   7   2   2       2210.55       2259.37        76.18 o                         
   9   1   2       1676.72       1672.49        73.38 o                         
  11   3   5          5.68         20.79        49.98 o                         
  11   4   6        251.94        237.14        60.66 o                         
  12   5   8        332.59        341.24        76.37 o                         
   2   6   8       2635.43       2547.55        88.38 o                         
   6  -3  -2        156.98        170.12        13.67 o                         
   7   1   1        267.52        251.72        32.28 o                         
   7   4   4        297.46        302.79        49.41 o                         
   8  -1   0       2602.34       2544.46        68.45 o                         
   8   6   7        427.99        504.71        57.96 o                         
   9   7   9        132.69         80.69        45.00 o                         
  11   5   7        308.30        369.39        73.29 o                         
   1  -2  -2        579.07        575.16        17.37 o                         
   3   8  13        385.01        385.38        64.46 o                         
   7   9  13         89.32        111.31        71.20 o                         
   9   6   7        210.06        194.47        63.27 o                         
  10   3   4          0.50        -41.25        41.49 o                         
  10   8  11        416.45        336.73        82.21 o                         
  12   6   9         63.28         51.93        53.07 o                         
   4   5   5       1753.40       1723.14        74.48 o                         
   6   7   8        181.85        212.37        57.58 o                         
   7   8  10         72.34         58.67        44.43 o                         
  10   2   3        336.16        321.35        51.31 o                         
  -2   0   1       7693.63       7600.96        50.46 o                         
   2   7  10         86.41        109.51        43.48 o                         
   3   8  12        716.18        755.96        71.91 o                         
   5   7   8         12.10        -17.09        49.18 o                         
   9   7   8        323.66        314.23        67.55 o                         
  10   8  10        428.65        547.06        84.92 o                         
  12   5   7        221.22        255.94        68.78 o                         
  -5   0   4       1717.00       1573.62        37.78 o                         
   2   4   4          6.76         75.28        22.45 o                         
   4   9  14        214.89        186.88        66.07 o                         
   5   6   6        686.99        734.31        60.66 o                         
   8   6   6       1296.47       1237.84        84.78 o                         
   9   5   5       1097.14       1105.31        80.93 o                         
  10   1   2        783.69        800.96        63.04 o                         
  11   4   5        264.34        310.43        59.90 o                         
  11   5   6       1101.88       1075.93        88.86 o                         
  12   6   8          1.68        -15.47        63.70 o                         
  -2  -2  -1       3555.96       3556.55        60.00 o                         
   1   3   3        337.49        308.44        27.91 o                         
   1   6   8       1046.30       1044.18        57.48 o                         
   3   8  11        988.36        945.25        74.14 o                         
   7   9  11         17.22          8.31        62.47 o                         
   9   6   6        307.98        273.88        62.70 o                         
  11   3   4          3.00          6.50        45.81 o                         
  -2  -1   0       1800.34       1848.55        37.50 o                         
   0   4   5          7.18         23.73        22.36 o                         
   2   6   7       1797.64       1815.99        74.19 o                         
   4   6   6       2446.28       2312.49        84.02 o                         
   4   9  13         27.77         14.71        54.82 o                         
   6   7   7        126.57        164.61        53.02 o                         
   6   8   9        193.66        219.68        48.99 o                         
   9   2   2        423.16        490.71        48.04 o                         
  10   8   9        385.83        408.88        75.80 o                         
  10   9  11         25.00        -33.51        66.55 o                         
   0   1   1          3.47         -6.31         6.84 o                         
   3   7   8        422.65        444.81        54.78 o                         
   3   9  14        143.25         96.31        56.53 o                         
   4   2   1       2030.33       2030.06        58.00 o                         
   4   3   2       6277.01       6518.34       108.37 o                         
   5   4   3        659.73        769.77        49.32 o                         
   9   7   7        231.96        194.90        64.22 o                         
  10   4   4       1104.49        894.28        72.01 o                         
  12   5   6        328.15        282.24        69.21 o                         
  12   6   7         10.36         54.21        62.75 o                         
   2   5   5        468.72        523.99        46.33 o                         
   3   8  10       1315.63       1263.99        78.61 o                         
   4   4   3         72.89         98.30        36.26 o                         
   5   5   4       1301.61       1207.22        66.69 o                         
   6   2   1       3666.81       3617.87        84.02 o                         
   7   3   2        467.40        480.98        46.42 o                         
   7   9  10        357.76        419.46        76.09 o                         
  10   3   3        159.01        146.63        45.09 o                         
  10   9  10          1.10         51.31        65.46 o                         
   7   8   8       2301.81       2182.43       102.15 o                         
   8  10  12         86.07        135.85        57.01 o                         
   0   2  -7        329.17        373.23        60.81 o                         
   0   3  -8         88.76        187.83        60.43 o                         
   4   3  -7        287.45        351.59        74.90 o                         
   4   4  -8        573.84        596.18        96.97 o                         
   5   1   0         98.62        139.46        31.42 o                         
   8   5  -6          0.84        -24.54        77.66 o                         
  11   5  -1        327.38        288.03        71.01 o                         
  12   6  -1         81.84         72.91        70.68 o                         
  -3   3  -7        163.91        136.61        39.40 o                         
   2   5  -9        132.68        150.33        80.36 o                         
   3   1  -4        928.07        887.01        58.72 o                         
   3   2  -6         19.15          4.94        53.12 o                         
   5   5  -8        327.10        420.27        93.04 o                         
   6   2  -3        797.83        840.54        64.13 o                         
   7   2   1       1936.81       1960.95        69.59 o                         
   7   2   2       2210.55       2385.68        63.65 o                         
   7   3  -4        251.23        219.30        53.40 o                         
  11   5   0        871.79        874.81        82.17 o                         
  12   6   0         35.40         25.96        60.66 o                         
  -2   4  -8         13.11        -11.72        46.80 o                         
   2   6  -9         39.07        117.77        80.98 o                         
  -4   3  -6        410.12        401.05        40.25 o                         
   2   1  -4       1822.92       1837.44        78.08 o                         
   4   5  -8        363.26        443.63        74.05 o                         
   8   5  -5         43.00         11.34        74.19 o                         
  11   5   1        895.72        828.53        74.05 o                         
  12   6   1         89.45        135.28        58.76 o                         
   0   4  -8        392.59        411.73        57.77 o                         
   4   4  -7        339.93        408.83        76.42 o                         
  11   5   2        625.16        560.49        68.16 o                         
  12   7  -1         17.65          4.98        73.43 o                         
  -3   4  -7          4.99          3.75        38.35 o                         
  -1   0   1       8117.46       8196.19        78.13 o                         
  -1   2  -6        331.69        374.04        48.08 o                         
   0   3  -7          0.80        -29.90        47.23 o                         
   3   2  -5          0.23         -9.49        31.61 o                         
   5   5  -7        253.35        287.36        63.70 o                         
   6   6  -7        163.41        128.82        82.45 o                         
   8   4  -3        180.85        274.12        56.58 o                         
   1   5  -8         40.94         46.71        66.26 o                         
   7   4  -4        908.52       1085.99        94.65 o                         
   8   5  -4        138.42        114.06        72.96 o                         
   8   6  -5        327.79        424.59        90.19 o                         
  -3   3  -6         52.07         55.68        37.97 o                         
  -1   0   2        943.20        694.87        41.20 o                         
  -1   6  -8          4.70         -0.76        56.68 o                         
   1   6  -8          1.99        -45.47        62.70 o                         
   2   1  -3         39.77         -1.14        32.70 o                         
   2   6  -8         58.96         12.10        71.15 o                         
   3   1  -2        544.76        556.98        44.29 o                         
   5   6  -7          3.84        -22.26        71.86 o                         
   8   4  -2        215.50        306.02        64.65 o                         
  12   7   0         42.17         90.80        69.78 o                         
  -2   0   0       2943.12       3003.18        42.96 o                         
   1   4  -7        735.21        775.94        79.27 o                         
   2   7  -8         82.74         70.87        75.99 o                         
   4   3  -5       1442.43       1470.33        83.68 o                         
   4   4  -6        173.17        209.71        65.46 o                         
  10   7  -3        183.23        146.10        79.74 o                         
  -5   1  -1       1756.99       1818.31        42.72 o                         
   3   2  -4         23.95         25.02        29.14 o                         
   5   5  -6        143.70        207.71        56.34 o                         
   6   6  -6        233.39        246.40        61.94 o                         
   7   3  -1        922.36        956.60        66.60 o                         
   7   4  -3        764.46        847.57        80.36 o                         
   9   7  -4        148.73         71.34        79.08 o                         
  12   7   1         57.09         87.67        61.37 o                         
  -2   5  -7        420.84        459.05        60.85 o                         
  -1   3  -6        120.67         69.82        41.34 o                         
   0   3  -6         58.67        101.48        45.85 o                         
   3   3  -5        538.54        606.44        64.37 o                         
   6   2   1       3666.81       3729.80        81.64 o                         
   6   2   6        849.54        869.12        23.69 o                         
   8   4  -1        164.17        221.81        55.11 o                         
   8   6  -4        734.61        784.01        82.07 o                         
  -4   3  -5          0.43        -14.33        24.21 o                         
  -2   6  -7        166.57        196.51        55.54 o                         
  -1   2  -5         10.91         24.92        31.85 o                         
   3   1  -1       1561.31       1556.96        51.31 o                         
   5   6  -6         99.42        154.03        70.73 o                         
   6   7  -6        472.47        550.76        77.61 o                         
  10   7  -2         87.05         69.73        74.48 o                         
  12   7   2         38.98         17.09        52.07 o                         
  -4   2  -4       1670.43       1577.80        39.92 o                         
  -3   4  -6          7.14         30.66        32.99 o                         
   1   6  -7        201.40        264.53        69.78 o                         
   2   1  -2         13.75         12.82        25.44 o                         
   2   6  -7        114.63        157.02        70.87 o                         
   3   7  -7         30.66         28.62        71.53 o                         
   4   3  -4       3571.76       3477.75       111.88 o                         
   4   4  -5        183.10        182.46        59.19 o                         
   7   3   0       1500.57       1503.89        69.68 o                         
  -1   7  -7         46.00         32.94        55.63 o                         
   1   0   3      45663.37      46234.22       203.30 o                         
   1   4  -6       1760.52       1829.47        95.65 o                         
   2   7  -7          9.19         46.28        67.64 o                         
   3   2  -3         10.68        -20.03        37.74 o                         
   5   5  -5         99.55         72.58        47.28 o                         
   6   2   2       2781.60       2861.63        61.23 o                         
   6   6  -5        484.43        449.61        67.02 o                         
  -2   4  -6         58.41         53.83        36.79 o                         
   0   4  -6       1273.43       1427.00        81.93 o                         
   0   8  -7        240.65        233.39        71.91 o                         
   2   8  -7        138.76        160.63        58.95 o                         
   8   4   0        868.67        925.22        66.88 o                         
  10   8  -2          0.04        -49.37        70.16 o                         
  -3   3  -5         48.73         82.78        31.61 o                         
  -3   5  -6        427.54        415.24        50.79 o                         
   1   3  -5        333.20        326.81        50.69 o                         
   3   4  -5        983.30       1021.91        71.53 o                         
   4   5  -5         49.58         40.16        55.20 o                         
   5   6  -5         93.30         69.35        61.99 o                         
   6   7  -5        202.01        283.61        61.09 o                         
   7   3   1        247.81        271.75        36.31 o                         
  10   7  -1          5.43        -38.92        42.20 o                         
  -2   5  -6        789.26        824.17        71.72 o                         
  -1   1  -3       8927.88       8773.11        99.11 o                         
   1   5  -6       1150.43       1294.09        88.57 o                         
   4   3  -3       2833.69       2787.30        96.93 o                         
   6   2   3       4106.94       4195.12        59.76 o                         
   6   8  -5         82.12         15.19        70.06 o                         
   8   5  -1        428.31        373.80        61.42 o                         
   9   6  -1        648.79        607.86        76.61 o                         
   2   2  -3        123.47         81.55        37.31 o                         
   2   6  -6         23.76         57.15        62.47 o                         
   3   1   0        335.29        357.38        25.25 o                         
   3   7  -6         62.99         85.49        51.69 o                         
   4   4  -4        737.20        753.58        61.23 o                         
   5   5  -4        244.10        309.91        64.46 o                         
   6   2   7        576.67        603.64        27.06 o                         
   6   6  -4        157.18        140.50        49.51 o                         
   8   4   1        129.90        127.83        38.83 o                         
  -2   6  -6        236.42        220.53        51.69 o                         
   1   6  -6         11.38         34.13        55.25 o                         
   2   7  -6         72.94        144.44        67.55 o                         
   3   8  -6        405.65        426.68        68.30 o                         
   5   4  -3        672.84        571.79        53.83 o                         
   7   8  -4         26.82         38.45        50.41 o                         
  10   8  -1          0.19        -55.35        65.08 o                         
  -5   1  -2       1176.61       1179.27        20.36 o                         
  -1   6  -6        195.11        176.53        54.49 o                         
  -1   7  -6         46.22         29.24        51.79 o                         
  -1   8  -6        314.34        314.37        65.69 o                         
   2   1  -1        834.72        866.51        36.50 o                         
   3   2  -2          1.74          4.75        32.09 o                         
   6   7  -4        678.64        811.49        90.00 o                         
   7   3   2        467.40        471.30        35.51 o                         
   9   6   0       1719.48       1718.44        96.07 o                         
  11   9   0        536.52        614.22        89.95 o                         
  -3   4  -5        459.22        431.05        41.72 o                         
   0   8  -6        124.19        161.01        63.23 o                         
   4   5  -4        440.82        440.11        64.08 o                         
   5   6  -4         92.08         56.87        58.95 o                         
   7   4   0        546.90        548.19        54.11 o                         
   8   5   0        341.61        368.77        55.77 o                         
   9   7  -1        202.97        160.25        50.50 o                         
  10   9  -1        370.66        373.75        83.07 o                         
  -5   2  -3         68.53         69.97         9.92 o                         
   1   3  -4        418.88        385.05        47.70 o                         
   2   0   4       3197.18       2929.27        55.63 o                         
   4   9  -5          0.57        -55.35        68.87 o                         
   6   2   4       5157.31       5331.52        50.84 o                         
   6   8  -4         28.62         31.33        47.13 o                         
   8   4   2          9.17         12.01        28.76 o                         
  10   8   0          3.80         15.57        61.37 o                         
   1   5  -5        383.97        441.30        61.18 o                         
   4   3  -2       1230.69       1229.68        60.00 o                         
   4   4  -3       1382.08       1292.71        75.23 o                         
   5   5  -3        125.37        131.67        53.59 o                         
   7   8  -3          0.33        -34.27        61.61 o                         
  11   9   1        346.45        391.03        77.23 o                         
  -4   3  -4        403.82        350.50        29.71 o                         
  -3   5  -5        721.15        782.68        54.49 o                         
   0   1  -2       6926.76       7009.85        82.97 o                         
   2   7  -5         58.50         65.69        60.19 o                         
   3   9  -5         28.85          8.88        69.49 o                         
   7   3   3        775.14        792.89        38.45 o                         
   7   9  -3         93.69         98.30        70.06 o                         
   9   6   1       2466.09       2352.27       102.01 o                         
   9   7   0        122.16        135.00        60.43 o                         
  -2   0  -1         95.65         78.94         5.60 o                         
  -2   5  -5       1724.37       1820.50        79.17 o                         
   1   6  -5          4.08         48.80        51.83 o                         
   2   2  -2        737.68        779.93        44.57 o                         
   6   7  -3       1196.52       1208.32        85.30 o                         
   8   5   1       2175.12       2194.06        92.85 o                         
  10   9   0        250.74        280.58        75.14 o                         
  -2   6  -5        736.11        731.99        62.89 o                         
  -2   7  -5         19.70        -13.58        43.10 o                         
  -1   3  -4         10.69         18.04        29.10 o                         
  -1   6  -5        798.84        819.23        67.93 o                         
   0   2  -3        917.34        951.05        47.37 o                         
   0   9  -5        105.62        105.85        63.27 o                         
   4   2   0       1985.12       1915.67        57.77 o                         
   5   6  -3        175.87        168.46        59.38 o                         
   6   8  -3          0.74        -17.18        61.04 o                         
   7   4   1         38.41         28.39        33.08 o                         
   8   4   3          8.42          0.81        24.02 o                         
   8   6   0       2696.03       2823.19       111.97 o                         
  11  10   1        146.37        188.40        76.75 o                         
  -3   3  -4        214.62        156.31        25.58 o                         
  -1   7  -5         64.52         42.34        49.27 o                         
  -1   8  -5        204.38        147.76        55.49 o                         
   0   8  -5        175.62        165.52        59.52 o                         
   1   4  -4       1278.35       1319.91        65.88 o                         
   2   5  -4        157.71        146.25        49.98 o                         
   3   2  -1        367.60        351.68        34.37 o                         
   4   5  -3        589.33        492.09        60.09 o                         
   4  10  -4        235.86        167.80        80.22 o                         
   6   6  -2        933.44        989.07        79.55 o                         
  11   9   2        756.47        652.29        80.93 o                         
   3   3  -2       8529.17       8837.09       141.02 o                         
   3   7  -4        490.99        515.54        72.86 o                         
   5   5  -2          0.26        -12.58        41.15 o                         
   9   6   2       1944.84       2000.58        89.10 o                         
  -5   0  -1        942.27        977.44        32.70 o                         
  -4   4  -4        948.30        923.61        46.66 o                         
   1   1  -1       1582.52       1614.25        40.06 o                         
   3   9  -4        336.37        338.53        77.75 o                         
   4   3  -1       1673.66       1665.42        67.83 o                         
   4   4  -2       1409.80       1407.87        66.36 o                         
   7   9  -2        108.63         77.66        65.55 o                         
   7  10  -2         77.14         38.26        67.50 o                         
  10   9   1        215.81        218.16        69.44 o                         
  11  10   2        217.10        279.06        74.00 o                         
  -1   1  -2        631.14        683.29        25.68 o                         
   1   3  -3       1119.25       1092.40        52.78 o                         
   7   3   4        430.91        418.75        26.53 o                         
   8   5   2        207.49        239.99        41.96 o                         
   8   9  -1        128.93        156.64        53.83 o                         
  10   8   2        210.82        287.84        60.76 o                         
  -3   4  -4       1262.31       1388.50        56.01 o                         
  -2  -1   1        834.72        808.83        34.13 o                         
  -2   4  -4        723.48        696.48        46.90 o                         
   0   5  -4        269.82        362.60        50.36 o                         
   0  10  -4          3.85         27.06        59.57 o                         
   1   6  -4        319.99        300.42        56.68 o                         
   1  10  -4          2.20        -66.41        61.61 o                         
   2   1   0       1800.34       1831.94        39.02 o                         
   5   6  -2        503.43        490.43        63.61 o                         
   6   8  -2         80.15         62.80        61.04 o                         
   7   4   2        287.70        289.12        40.11 o                         
   8   4   4         15.95         23.69        20.32 o                         
   8  10  -1        429.17        465.93        67.50 o                         
  11   9   3        560.89        553.13        72.72 o                         
  -4   2  -3       2907.35       2903.97        45.43 o                         
  -1   9  -4        116.20         47.13        53.64 o                         
   0   9  -4        150.09        143.40        58.34 o                         
   7   8  -1          4.19        -23.31        52.93 o                         
  -3   2  -3       2541.30       2527.04        49.89 o                         
  -3   5  -4        829.46        870.40        52.64 o                         
  -2   5  -4        932.59        903.44        56.68 o                         
  -1   8  -4        369.82        315.18        59.38 o                         
   0   3  -3         24.10          0.76        32.04 o                         
   0   8  -4        529.39        451.93        64.60 o                         
   4   5  -2         61.83         40.73        30.76 o                         
   4   9  -3        603.33        604.87        70.44 o                         
   5   1   6         56.86         46.47        12.53 o                         
   7   9  -1        371.02        376.70        72.43 o                         
   9   6   3       1668.18       1661.53        77.32 o                         
   9   7   2          9.63         71.82        47.99 o                         
  10   9   2        336.62        377.79        71.34 o                         
  11  10   3        147.32        121.09        63.65 o                         
  -6   0  -1       1703.59       1631.20        43.43 o                         
  -2   6  -4        512.41        520.95        53.92 o                         
  -2   7  -4        131.82         97.92        44.71 o                         
  -1   6  -4        240.02        294.20        49.65 o                         
  -1   7  -4        375.46        366.44        55.39 o                         
   1   4  -3       4806.27       5003.81       113.40 o                         
   2   5  -3        306.43        305.83        48.84 o                         
   3   4  -2       2269.21       2124.90        75.99 o                         
   3   7  -3        382.08        400.15        66.22 o                         
   5   5  -1          8.99          8.78        38.12 o                         
   7  10  -1        315.63        360.70        76.47 o                         
  10   8   3        614.96        641.09        68.83 o                         
  11   9   4        310.52        212.51        60.09 o                         
   2   2  -1        208.05        252.10        28.34 o                         
   3   9  -3         96.59         70.68        49.51 o                         
   4   2   1       2030.33       2059.87        50.74 o                         
   4   4  -1       1465.19       1551.07        69.16 o                         
   6   7  -1       1412.26       1397.14        80.60 o                         
   8   5   3        734.08        719.31        49.60 o                         
   8  10   0        533.82        630.17        84.40 o                         
  11  11   3        102.60         94.60        50.74 o                         
  -3  -1   0        335.29        324.53        22.97 o                         
  -1   3  -3        284.94        301.79        34.94 o                         
   2   6  -3        654.83        656.94        64.55 o                         
   3   3  -1       1496.52       1487.85        59.00 o                         
   5   4   0        230.82        243.31        40.96 o                         
   6   8  -1        163.92        123.41        58.15 o                         
   9  11   1         96.72         35.79        70.68 o                         
  12  11   5        783.84        703.70        87.15 o                         
   0   2  -2        861.14        891.14        38.59 o                         
   0  10  -3         23.46         10.82        58.72 o                         
   1  10  -3         23.78         31.04        58.10 o                         
   4   3   0      11028.11      11061.24       138.75 o                         
   5   6  -1        709.63        629.84        61.42 o                         
   7   8   0        327.71        350.02        65.60 o                         
   8   4   5       1082.08       1051.30        42.77 o                         
   9   6   4        219.38        265.72        46.75 o                         
  10   9   3        513.25        437.69        70.01 o                         
  11  10   4         45.66         55.87        58.05 o                         
   1   9  -3        393.45        407.88        71.01 o                         
   2   0   2        776.83        747.98        13.58 o                         
   4   9  -2        390.30        402.00        74.62 o                         
   6   6   0        587.90        608.38        59.86 o                         
   7   3   5         36.22         40.16        16.00 o                         
   7   4   3        222.72        201.54        29.10 o                         
   7   9   0        590.89        621.72        76.09 o                         
   9   7   3        165.50        180.85        47.66 o                         
  10   8   4        573.25        515.06        61.23 o                         
  11  11   4        140.93        154.55        68.30 o                         
  -1   9  -3        196.60        213.32        56.68 o                         
   0   9  -3        147.60        115.34        56.20 o                         
   1  -1   3       8927.88       8951.25        94.84 o                         
   1   3  -2       1306.15       1255.07        54.11 o                         
   4   5  -1        140.22        108.70        40.11 o                         
   7  10   0        724.40        744.94        74.71 o                         
   7  11   0        142.68        146.20        53.02 o                         
   8   9   1        309.22        335.59        56.30 o                         
  12  11   6        339.99        359.13        72.05 o                         
  -4   3  -3        300.18        315.75        25.44 o                         
  -3   3  -3         78.95         95.46        24.64 o                         
   0   5  -3        261.62        271.13        36.26 o                         
   0   8  -3        924.94        959.35        76.56 o                         
   2  11  -2        694.71        711.43        87.96 o                         
   3   7  -2        210.32        251.38        57.25 o                         
   3  10  -2        905.80        904.81        81.26 o                         
   5  11  -1         22.20        -11.49        46.90 o                         
   6   7   0        737.70        682.72        68.54 o                         
   8  11   1        283.82        299.61        60.00 o                         
  -1   8  -3        913.23        921.62        72.86 o                         
   1  11  -2        198.39        303.84        73.43 o                         
   2   5  -2        794.52        861.62        59.43 o                         
   3   8  -2       1185.02       1186.58        78.98 o                         
   5   5   0          6.51         26.34        26.96 o                         
   8   5   4        402.15        452.41        39.54 o                         
   8   6   3        714.09        668.00        55.25 o                         
  10   9   4        452.61        403.80        63.80 o                         
  11  10   5         18.07         18.61        36.69 o                         
  -2  -1   0       1800.34       1788.60        37.17 o                         
  -2   4  -3        490.18        485.11        38.88 o                         
  -2   7  -3        303.59        348.31        51.07 o                         
  -1   6  -3          4.53          3.80        36.83 o                         
  -1   7  -3        811.80        900.21        67.40 o                         
   0   1  -1      11696.06      11475.49        82.83 o                         
   6   8   0         73.68          8.59        35.98 o                         
   7   8   1        544.58        561.72        70.92 o                         
   9   7   4        262.45        241.99        46.33 o                         
  11   9   6         75.32         59.57        47.18 o                         
  11  11   5        182.05        188.54        65.46 o                         
  -3   4  -3       1321.92       1323.42        51.69 o                         
  -3   6  -3        123.79        129.06        36.93 o                         
  -2   5  -3        557.51        549.62        45.71 o                         
  -2   6  -3         30.92         26.53        35.36 o                         
   1  10  -2        193.54        183.03        63.51 o                         
   2   6  -2        460.57        512.78        56.58 o                         
   2   7  -2        471.24        407.36        60.24 o                         
   4   4   0       5779.58       6092.80       115.77 o                         
   4  10  -1        476.09        491.66        79.03 o                         
   5   4   1        869.11        882.79        52.36 o                         
  10   8   5        772.71        749.17        64.41 o                         
  12  11   7        283.18        357.57        67.55 o                         
  -3   5  -3        293.90        256.04        36.36 o                         
  -1   2  -2        558.97        575.77        30.33 o                         
   0   3  -2        133.82        130.72        31.61 o                         
   0  10  -2          3.42          8.73        39.16 o                         
   4   8  -1        440.17        463.85        64.79 o                         
   4   9  -1         17.77         48.08        42.25 o                         
   5   6   0        213.18        161.39        33.70 o                         
   6   6   1        978.81       1061.36        66.88 o                         
   7  10   1        697.66        623.76        66.50 o                         
   8   4   6        977.52        949.19        37.69 o                         
   8  10   2        140.11        147.38        65.79 o                         
   8  11   2         58.96         36.79        65.08 o                         
   9  12   3        285.75        218.21        78.04 o                         
  11  10   6         18.22         39.40        51.50 o                         
  -5  -1  -1          9.38         -7.07        17.52 o                         
   0   9  -2         26.90        -15.57        46.66 o                         
   1   5  -2       1597.91       1707.52        73.43 o                         
   5   7   0        690.99        753.11        65.69 o                         
   5  11   0         56.10         60.28        47.09 o                         
   7   5   3         87.13         67.74        30.43 o                         
  10   9   5         87.56        118.14        49.75 o                         
  -1   9  -2          6.74          9.11        48.75 o                         
   3   3   0       6660.78       6623.52       101.67 o                         
   5  10   0        543.96        487.82        61.85 o                         
   6   7   1        856.75        892.23        69.16 o                         
   6  12   1          3.15         19.27        48.13 o                         
   9   8   4        812.65        853.12        62.47 o                         
  11   9   7        242.18        294.01        52.26 o                         
   0   8  -2        466.17        409.12        60.57 o                         
   0  11  -1        550.11        616.50        80.36 o                         
   1  11  -1        351.54        337.25        71.11 o                         
   3   6  -1       1879.16       1925.63        78.70 o                         
   3   7  -1       3204.57       3228.27       113.02 o                         
   3   8  -1        698.70        687.75        73.34 o                         
   4   3   1      23108.68      23400.77       182.23 o                         
   4  11   0        143.59        178.67        70.25 o                         
   6   8   1          7.70         17.42        47.75 o                         
   8   6   4        526.93        477.42        46.52 o                         
  10   8   6        999.21        917.72        66.64 o                         
  -7   1  -2        880.79        894.99        19.32 o                         
  -1   8  -2       1596.92       1405.40        82.17 o                         
   5   5   1         99.70        112.64        37.50 o                         
   5  12   1         41.30        114.16        70.49 o                         
   6   9   1       2583.21       2638.92       110.46 o                         
   7   8   2        124.40        122.61        51.98 o                         
   8  12   3        217.55        240.70        76.09 o                         
   9   6   6        307.98        286.13        41.68 o                         
   9   7   5         59.74         42.58        37.07 o                         
  11  10   7         17.79         35.79        49.94 o                         
   1  10  -1        422.76        411.11        70.35 o                         
   2   2   0         91.12         88.67        16.47 o                         
   2  12   0          0.31         33.08        67.59 o                         
   4  10   0        831.38        896.74        77.18 o                         
   7   9   2        827.25        825.88        69.16 o                         
   7  10   2        371.19        397.20        58.00 o                         
   8  10   3        208.87        197.32        65.27 o                         
   8  11   3         21.17        -12.77        61.42 o                         
   9  11   4         32.63         -8.54        44.48 o                         
  -1   7  -2       1330.89       1256.49        73.53 o                         
   0  -1   1      11696.06      11804.62        82.26 o                         
   0  10  -1        227.76        147.57        58.91 o                         
   1  -1   2        631.14        664.44        25.58 o                         
   2   5  -1        247.79        274.31        43.81 o                         
   3   2   1        622.81        565.09        28.10 o                         
   4   9   0        159.97        142.69        43.72 o                         
   5  11   1        196.17        199.93        66.83 o                         
  10   9   6         29.24         45.43        45.57 o                         
  11   9   8         43.24         83.87        45.71 o                         
  11  11   7        184.54        154.22        46.23 o                         
  -2   7  -2       1028.03       1001.36        64.98 o                         
  -2  10  -1         70.36         75.52        53.50 o                         
  -1   6  -2         11.87         18.61        35.60 o                         
   1   1   0       4418.47       4417.64        47.51 o                         
   1   3  -1        610.64        566.14        36.74 o                         
   1   9  -1         39.51         10.59        53.54 o                         
   2   6  -1       1804.09       1786.22        79.51 o                         
   2   7  -1       1060.22       1046.83        71.91 o                         
   3   4   0       1824.79       1780.29        64.79 o                         
   4  12   1        112.98         59.29        52.93 o                         
   5   6   1        143.94        151.61        32.99 o                         
   6   3   4       1564.11       1543.15        43.24 o                         
   6   6   2       1992.68       1916.81        79.22 o                         
   7   3   6         16.19         23.07        15.57 o                         
   0   9  -1         21.36         10.87        49.18 o                         
   5   4   2        754.76        761.70        46.99 o                         
   5   7   1        663.29        646.74        59.81 o                         
  10   8   7       1044.51       1131.32        68.83 o                         
  11  10   8          6.74        -15.66        45.19 o                         
  -2   6  -2          3.90         28.53        32.75 o                         
  -1   9  -1         72.64         67.07        48.84 o                         
   1  11   0        442.45        411.16        73.76 o                         
   4   4   1        395.22        372.28        33.99 o                         
   4  11   1        349.06        293.87        57.96 o                         
   5  12   2         47.65        125.93        67.59 o                         
   6   7   2       1711.67       1635.99        76.04 o                         
   6   8   2         19.98         -4.46        48.61 o                         
   6   9   2       3150.74       3284.18       124.03 o                         
   8   4   7        475.57        491.76        29.52 o                         
   8   6   5        667.76        753.58        54.97 o                         
   8  11   4         11.58         62.99        62.85 o                         
   8  12   4        156.83        184.31        53.40 o                         
   9   7   6        107.85        112.83        37.50 o                         
  -2   5  -2        710.20        661.40        46.28 o                         
   0   2  -1         51.89         62.42        19.89 o                         
   0  11   0        801.96        724.53        71.25 o                         
   1   4  -1       2417.39       2407.66        73.10 o                         
   2  12   1          1.40         -2.37        64.32 o                         
   3   1   2        144.02        150.42        11.11 o                         
   3   8   0        955.10        933.06        75.90 o                         
   4  10   1       2148.55       2270.20       114.30 o                         
   7   4   5        700.08        682.34        36.83 o                         
   7   8   3         52.42         66.12        35.98 o                         
   7  10   3        254.67        235.86        51.31 o                         
   8   9   4       1275.92       1227.35        77.66 o                         
  10   9   7        207.93        211.32        51.55 o                         
  -6   0  -2       1390.14       1445.03        26.68 o                         
  -5   5  -2        512.89        486.16        39.44 o                         
  -3  -1  -1        202.56        199.46        13.81 o                         
   0   8  -1        201.07        140.22        38.54 o                         
   1   5  -1        549.36        555.03        47.89 o                         
   1   6  -1       1304.77       1382.47        70.63 o                         
   1  10   0        180.44        178.57        61.23 o                         
   2  -1   3       7342.87       7194.36        73.53 o                         
   5  11   2        144.67        103.81        63.27 o                         
  -3   2  -2       4219.20       4308.90        60.05 o                         
  -3   5  -2        352.46        335.07        36.60 o                         
  -1   8  -1        372.99        337.25        53.97 o                         
   1  12   1        122.93         87.01        49.32 o                         
   2   3   0       2086.72       1901.90        52.78 o                         
   4   9   1        126.75        105.14        40.68 o                         
   5   0   7        140.25        172.45        19.18 o                         
   5   5   2        964.85        947.91        54.97 o                         
  11  10   9         67.75        101.39        49.41 o                         
  -3   4  -2       1188.80       1191.80        50.22 o                         
  -1  -1   0       4418.47       4207.70        45.00 o                         
   0   7  -1       1987.04       1960.10        81.22 o                         
   0  10   0        623.78        626.09        62.37 o                         
   2  11   1        306.85        226.18        68.59 o                         
   4   8   1       1222.51       1171.81        71.39 o                         
   5  10   2        829.06        846.33        72.24 o                         
   9  12   6        436.65        494.18        80.84 o                         
  -5   0  -2         91.97         83.59         8.12 o                         
  -4   1  -2       6109.68       6247.11        42.15 o                         
  -3   3  -2        409.99        409.26        30.38 o                         
  -2  10   0        625.11        628.18        70.87 o                         
   0   3  -1        702.47        663.97        36.79 o                         
   1   9   0         60.66         33.89        52.69 o                         
   2   7   0       2570.11       2540.99        96.45 o                         
   4  11   2        725.19        708.11        83.83 o                         
   5   6   2       1171.30       1276.19        66.55 o                         
   5  12   3        339.27        321.07        75.05 o                         
   6  13   4        562.20        590.63        89.00 o                         
  -4   4  -2       1720.23       1647.76        52.83 o                         
  -1   7  -1       1432.46       1423.63        74.71 o                         
   0   9   0         31.12         50.41        49.56 o                         
   1  11   1        568.43        494.18        63.42 o                         
   2   4   0       2491.81       2320.42        66.22 o                         
   3   9   1          1.04        -11.30        50.88 o                         
   4   3   2       6277.01       6268.80        89.62 o                         
   5   7   2       1360.95       1319.58        73.72 o                         
   6   7   3       1401.95       1452.82        75.85 o                         
   7   9   4       4241.52       4423.10       138.22 o                         
   7  10   4        482.22        431.00        68.97 o                         
   9   7   7        231.96        251.19        41.20 o                         
  10   9   8        214.67        187.97        49.94 o                         
  -6   3  -2        125.87        114.21        19.98 o                         
  -2  11   1        592.55        531.77        73.76 o                         
  -1   1  -1       1843.27       1802.51        29.90 o                         
   2  12   2         29.28         65.46        65.31 o                         
   4  10   2       1092.21       1184.25        89.43 o                         
   5  11   3          2.95         28.48        60.09 o                         
   6   8   3         60.42          9.87        32.32 o                         
   6  12   4        580.18        479.84        79.89 o                         
   8   6   6       1296.47       1297.36        59.95 o                         
   9   6   8          2.15         17.71        30.76 o                         
   9  13   7        498.11        392.93        68.35 o                         
  11  11  10        271.15        225.04        59.00 o                         
  -4   3  -2         52.20         40.58        18.94 o                         
  -4   7  -1        695.10        644.60        54.25 o                         
  -3   9   0        126.94        158.82        58.81 o                         
  -1   6  -1        140.74        194.47        39.78 o                         
   1  12   2         95.03         77.70        63.99 o                         
   3   8   1        148.48        178.38        39.59 o                         
   5  13   4        548.33        554.93        73.15 o                         
  10   8   9        385.83        346.18        48.99 o                         
  -4   2  -2       2171.65       2118.78        40.58 o                         
   0   8   0        749.07        797.44        69.02 o                         
   1  10   1         24.00         67.55        42.82 o                         
   3   4   1       4233.44       4306.24        88.38 o                         
   3   7   1        823.73        825.16        61.99 o                         
   4   9   2        904.53       1002.02        78.70 o                         
   6  13   5        472.78        444.05        82.17 o                         
   9  11   7        277.14        231.54        51.31 o                         
  -7  -1  -2       1314.50       1360.35        37.93 o                         
  -6  -1  -2         79.09         74.90        15.43 o                         
  -2   6  -1         84.35         70.35        33.94 o                         
   0  10   1        416.27        404.89        67.64 o                         
   2  11   2        388.48        426.92        76.56 o                         
   4  11   3        457.14        475.14        73.48 o                         
   5  12   4        936.16        926.88        93.13 o                         
   8   4   8        250.52        257.03        25.16 o                         
   8   5   7        249.33        232.45        33.04 o                         
   9  13   8        115.29        109.70        74.10 o                         
  10   9   9         68.29         59.19        43.05 o                         
  -5   6  -1         38.73         17.47        35.13 o                         
  -3  10   1        260.98        228.13        64.55 o                         
  -1   8   0        680.42        611.37        62.09 o                         
   1   6   0       2172.44       2076.72        80.60 o                         
   1  11   2        913.61        798.39        84.97 o                         
   2   8   1        386.71        364.59        59.24 o                         
   4   4   2       1890.57       1892.65        58.81 o                         
   7  10   5        703.19        657.75        74.67 o                         
   9   7   8        323.66        352.63        49.18 o                         
  -5   2  -2       3272.42       3152.08        46.09 o                         
  -2  10   1        897.25        964.24        81.07 o                         
   1   9   1          7.89        -16.52        36.50 o                         
   2  12   3        139.10         49.32        66.17 o                         
   4   6   2       5549.65       5869.32       123.84 o                         
   5  11   4        166.62        222.52        66.64 o                         
   6   3   5        960.33        962.63        33.94 o                         
   6  12   5        567.99        605.72        70.63 o                         
   7   4   6       1237.84       1324.75        46.23 o                         
   7   8   5       1014.16       1040.43        72.20 o                         
   9  12   8         81.37         75.47        47.18 o                         
  -4   8   0        705.94        715.89        62.94 o                         
  -3   8   0       1307.69       1251.37        75.23 o                         
  -2   5  -1       1743.17       1781.19        65.41 o                         
  -1   2  -1       1963.66       2003.48        43.53 o                         
   1   3   0         39.19         64.79        22.74 o                         
   1   4   0        613.53        619.54        41.87 o                         
   1  12   3        105.21         50.65        66.50 o                         
   3   9   2        164.66        183.60        44.00 o                         
   4  10   3       1651.91       1753.90       100.11 o                         
   5   5   3       4286.49       4145.56        92.75 o                         
   5   6   3       3373.98       3537.04        97.59 o                         
   5   7   3        711.18        757.00        59.52 o                         
   6   7   4        679.84        727.52        59.95 o                         
   6   8   4        805.74        818.09        66.83 o                         
  -3  -2  -1        622.81        614.08        27.58 o                         
  -2  11   2        456.68        451.17        73.19 o                         
   0   9   1        232.15        177.57        42.53 o                         
   2   7   1       2444.10       2378.85        87.39 o                         
   6  13   6        342.02        352.16        64.65 o                         
   7   3   7         20.78         21.36        15.09 o                         
   8   6   7        427.99        449.13        42.34 o                         
   9  13   9         16.59         -0.43        70.96 o                         
  10   9  10          1.10         -1.19        41.63 o                         
  -5  -1  -2        159.03        176.29        15.62 o                         
  -3   5  -1       1319.75       1375.73        60.52 o                         
  -1   7   0       1298.95       1330.31        71.67 o                         
  -1   9   1          1.09         59.14        47.66 o                         
  -1  12   3         63.29         32.61        66.26 o                         
   0  -2   1         51.89         50.93        17.71 o                         
   1  10   2        246.48        265.05        65.88 o                         
   3   8   2         13.04          9.92        42.63 o                         
   4   9   3        248.64        195.33        56.87 o                         
   5  10   4       1597.00       1607.08        89.71 o                         
   5  12   5        904.64        884.26        91.75 o                         
   8  10   7        153.88        115.20        56.82 o                         
   9  12   9        141.07        118.57        64.41 o                         
  -3   9   1         78.30         64.89        47.56 o                         
  -2   4  -1       3436.18       3523.32        80.08 o                         
  -2   7   0        543.42        528.02        53.50 o                         
   2   2   1       3555.96       3504.67        55.39 o                         
   2   6   1       3889.67       3883.21       100.34 o                         
   8  12   8        379.30        437.74        78.04 o                         
  -5   5  -1        238.48        190.10        35.32 o                         
   0   8   1       1970.93       1998.50        91.71 o                         
   0  10   2         60.04         22.36        39.73 o                         
   1  11   3        996.34        982.28        91.42 o                         
   2   5   1        280.91        344.13        41.87 o                         
   3   7   2         94.01         95.31        40.92 o                         
   3  13   5       1120.14       1105.46        94.27 o                         
   5  13   6        189.37        241.99        60.00 o                         
   9   7   9        132.69         80.65        35.13 o                         
  -4   7   0       1156.34       1172.57        67.45 o                         
  -3  10   2        210.09        277.63        62.75 o                         
  -1   6   0        104.35         79.32        36.31 o                         
   1   7   1       3551.21       3287.51       100.87 o                         
   2   3   1       3998.68       4039.10        72.10 o                         
   3   2   2        143.86        125.31        16.76 o                         
   5  11   5         34.29         40.82        43.67 o                         
   6   9   5       1125.68       1237.32        76.04 o                         
   6  13   7        321.84        347.93        64.41 o                         
   0  11   3        350.13        337.58        57.15 o                         
   4  10   4       1016.21       1030.03        75.76 o                         
  -3  -7  -9        265.85        262.49        49.41 o                         
   4  -3 -11        200.72        232.02        76.28 o                         
   4  -1  -5         86.07        100.11        43.48 o                         
   4   6   3       3694.86       3478.46        54.49 o                         
   5  -1  -7        340.21        317.46        64.37 o                         
   5   7   3        711.18        694.06        25.77 o                         
   6   1  -5        503.73        393.26        55.96 o                         
   6   2  -3        797.83        827.63        54.30 o                         
   8   4  -4        332.46        314.85        50.08 o                         
  -7  -8  -9        570.38        530.16        38.78 o                         
  -6  -3  -2        692.36        691.97        28.81 o                         
  -3  -8 -12        716.18        688.98        77.47 o                         
  -2  -7 -10         86.41        124.89        53.97 o                         
   2  -5 -12        151.67        136.80        72.91 o                         
   3  -4 -11          1.72        -14.71        62.70 o                         
   3   0  -2       2832.71       2770.07        69.11 o                         
   4  -2  -7        299.78        336.40        61.99 o                         
   7   2  -5        151.91        134.47        48.65 o                         
   8   6  -1       1127.68       1114.33        50.22 o                         
  -7  -9 -11         17.22          8.50        38.73 o                         
  -5  -2  -1       4691.32       4716.54        70.49 o                         
  -4  -9 -14        214.89        135.85        65.79 o                         
  -1  -3  -3        337.49        274.69        26.25 o                         
   2  -5 -11        577.55        554.18        82.88 o                         
   3  -4 -10         89.39         72.48        63.32 o                         
   7   3  -3          3.70         -8.40        31.61 o                         
  -6  -8  -9        193.66        170.07        34.18 o                         
  -4  -9 -13         27.77         -3.80        54.35 o                         
  -3  -8 -11        988.36        977.96        78.75 o                         
  -1  -5  -6        374.71        499.64        49.56 o                         
   2  -5 -10        472.06        468.74        75.80 o                         
   4  -3  -9        342.68        349.12        69.82 o                         
   5  -1  -6        381.61        325.62        60.38 o                         
   6   1  -4        555.76        524.60        54.78 o                         
   9   5  -4         60.98         77.85        42.72 o                         
  -6  -7  -7        126.57        131.91        25.44 o                         
  -2  -7  -9        659.80        691.12        66.17 o                         
   0  -4  -5          7.18         55.77        27.29 o                         
   2   0  -1       7693.63       7826.95        86.29 o                         
   3  -4  -9        469.20        404.04        71.25 o                         
   4  -2  -6        190.07        233.30        55.58 o                         
   7   2  -4          6.29          7.21        39.87 o                         
   8   4  -3        180.85        214.12        41.15 o                         
  -4  -9 -12         73.56         82.12        50.60 o                         
  -3  -9 -14        143.25        116.86        50.98 o                         
  -3  -7  -8        422.65        453.93        50.60 o                         
   0  -1  -1          3.47         -9.75         6.50 o                         
   4  -1  -4          0.81        -17.80        35.17 o                         
  -5  -7  -7         14.33         36.26        28.24 o                         
  -3  -9 -13        118.41        102.29        62.47 o                         
  -3  -8 -10       1315.63       1232.81        80.93 o                         
   2  -6 -12        439.34        426.68        83.87 o                         
   2  -1  -2       5104.27       5187.27        87.81 o                         
   3  -5 -11        208.95        150.28        71.30 o                         
   3  -4  -8        373.01        439.26        68.49 o                         
   3  -3  -6        943.87        987.22        64.70 o                         
   6   3  -1       2540.69       2427.07        65.12 o                         
  -1  -4  -4        465.36        496.41        40.44 o                         
   0  -2  -2       9100.10       9545.20        96.74 o                         
   5  -1  -5        239.13        248.73        52.83 o                         
   9   5  -3        260.72        272.79        44.43 o                         
  -3  -9 -12        760.03        662.11        78.18 o                         
  -1   1   1       7236.74       7367.23        78.27 o                         
   1  -7 -12         37.15        111.02        71.20 o                         
   1   3   2       6269.49       6278.72        74.00 o                         
   2  -6 -11        685.52        651.24        74.48 o                         
   2  -5  -8         63.67         95.98        54.68 o                         
   2  -4  -6       1281.99       1339.56        77.13 o                         
   3  -2  -4          1.78         27.10        25.82 o                         
   4  -3  -7        275.92        293.35        48.75 o                         
   4  -2  -5         76.27         44.19        43.67 o                         
   7   3  -2       3362.59       3362.08        89.38 o                         
   7   5   0        480.19        449.84        29.33 o                         
  -4 -10 -14          0.24        -23.54        62.56 o                         
  -2  -7  -8        269.85        260.74        40.44 o                         
   3  -4  -7        206.62        185.55        57.29 o                         
   6   1  -3        228.99        194.23        41.49 o                         
   7   2  -3        312.73        301.41        44.48 o                         
  -3  -8  -9        800.08        796.07        65.79 o                         
   1  -7 -11        116.87        124.89        68.45 o                         
   2  -6 -10       1329.39       1239.22        88.05 o                         
   3  -3  -5        663.53        681.48        58.95 o                         
   4   0  -2       4255.35       4214.87        93.51 o                         
   8   4  -2        215.50        223.28        36.64 o                         
   8   5  -1        428.31        363.03        33.37 o                         
   9   2  -7        156.05        167.42        65.84 o                         
  -6  -8  -8         82.49         35.32        29.52 o                         
  -4 -10 -13         20.58         20.93        56.06 o                         
  -3  -9 -11       1112.13       1037.39        81.55 o                         
   6   0  -4       1981.42       1947.33        87.86 o                         
   8   0  -8        307.93        231.97        72.29 o                         
  -4  -9 -10        913.87        834.94        66.74 o                         
  -3  -7  -7          8.84         40.16        32.89 o                         
   0  -4  -4       1194.65       1152.49        58.15 o                         
   1  -7 -10        565.43        503.91        78.89 o                         
   4  -1  -3       1236.86       1237.60        58.95 o                         
   5  -1  -4        538.58        575.63        49.70 o                         
   5   4   1        869.11        900.87        22.31 o                         
   8   6   0       2696.03       2689.57        59.52 o                         
  -4 -10 -12          0.99        -49.32        48.08 o                         
   3  -4  -6        658.25        697.24        67.12 o                         
   7  -2  -9         14.99        -15.76        68.26 o                         
  -2  -7  -7        211.54        190.63        43.76 o                         
   1  -8 -12         52.69         -3.89        71.86 o                         
   3   0  -1       2216.33       2172.98        56.58 o                         
   4  -2  -4         21.49         38.45        29.19 o                         
   6   7   2       1711.67       1653.74        27.48 o                         
   9   1  -7        266.14        285.04        71.82 o                         
  -4  -5  -4       3687.08       3664.06        53.02 o                         
  -3  -9 -10       1029.32        951.00        75.52 o                         
   0  -5  -5        207.39        262.73        43.38 o                         
   1  -7  -9        735.22        645.88        80.12 o                         
   1  -2  -2        579.07        567.56        31.28 o                         
   2  -6  -8       2637.81       2490.06       116.39 o                         
   3  -2  -3        293.98        363.69        44.81 o                         
   4   5   2        517.42        452.64        16.66 o                         
   7  -2  -8         32.28        -34.89        63.65 o                         
   8  -1  -8        203.42        259.07        74.62 o                         
   1  -8 -11         28.22         -9.54        66.79 o                         
   1  -1  -1       7236.74       7482.58        80.46 o                         
   4  -3  -5       1162.50       1200.29        70.96 o                         
   6   1  -2          1.24         -4.51        30.81 o                         
   6   2  -1       3928.78       4011.09        89.14 o                         
   7   2  -2         18.25        -29.48        29.71 o                         
   7   3  -1        922.36        881.32        49.56 o                         
  -5 -11 -13        135.46        160.82        57.77 o                         
  -4 -10 -11         65.85         87.24        51.50 o                         
  -4  -6  -5       1573.03       1562.70        47.80 o                         
  -4  -4  -3         72.89         67.50         8.69 o                         
   0  -9 -12        183.38        149.33        55.30 o                         
   2  -5  -6         90.43        107.37        36.64 o                         
   3  -3  -4       5719.03       5668.54       127.54 o                         
   7  -2  -7         73.30         52.88        62.66 o                         
   8   3  -2        126.09        132.48        34.41 o                         
   9   1  -6        100.49         58.24        57.86 o                         
  -8  -5  -5       1013.75       1047.40        31.52 o                         
  -5  -6  -5       2203.06       2158.36        43.53 o                         
  -5  -5  -4       1301.61       1258.87        20.27 o                         
  -4 -11 -13        162.31        124.93        63.61 o                         
  -4  -9  -9        699.85        722.45        59.76 o                         
  -3  -6  -5       3601.77       3488.86        77.18 o                         
  -2  -8  -8        734.49        754.01        65.88 o                         
   1  -8 -10          0.63          1.52        63.56 o                         
   3  -4  -5       1387.43       1463.02        81.55 o                         
   3   1   0        335.29        324.63        21.17 o                         
   5   6   2       1171.30       1122.83        24.11 o                         
   6  -4  -9        135.37        216.88        78.75 o                         
   8  -1  -7        144.36        189.87        52.31 o                         
  -3  -9  -9        527.27        481.31        59.95 o                         
  -2   0   0       2943.12       2923.24        47.70 o                         
   1  -7  -8       1005.70       1023.43        76.52 o                         
   2  -6  -7       2301.29       2229.33       107.70 o                         
   7   4   0        546.90        499.26        32.66 o                         
   9   0  -7        118.62        129.73        51.60 o                         
  10   2  -6        235.29        233.96        63.61 o                         
  -5 -11 -12        304.86        275.78        56.96 o                         
  -5  -7  -6          1.50         27.15        21.17 o                         
  -3  -7  -6         76.83         96.22        31.85 o                         
  -1 -10 -12        414.87        396.30        81.45 o                         
   4  -1  -2       1633.35       1673.63        68.68 o                         
   7  -3  -8        523.19        533.48        87.81 o                         
   7  -2  -6        117.59        141.97        62.99 o                         
   9   1  -5         29.64         17.23        52.21 o                         
  -4 -11 -12         69.60         31.23        54.78 o                         
  -4 -10 -10          3.56        -27.39        54.68 o                         
  -1  -5  -4        393.47        465.32        43.86 o                         
  -1  -4  -3       1115.67       1008.67        43.43 o                         
   1  -6  -6       1230.41       1267.27        72.15 o                         
   3  -5  -6        359.25        354.53        52.88 o                         
   4  -3  -4        685.02        726.20        63.70 o                         
   4   3   1      23108.68      22471.42        87.72 o                         
   9   0  -6        280.75        254.90        69.87 o                         
   9   5  -1        891.05        887.44        47.51 o                         
  10   2  -5         55.09         24.73        64.08 o                         
  10   3  -4        584.67        603.97        64.74 o                         
  -2  -7  -6       1038.67        958.64        59.00 o                         
  -1   0   0       7356.34       7420.78        51.36 o                         
   0  -9 -10        598.79        684.61        85.73 o                         
   1  -8  -9        204.52        161.20        51.98 o                         
   2  -5  -5          6.53         12.25        42.39 o                         
   2  -1  -1       8964.68       9124.98       106.37 o                         
   4   0  -1        689.14        567.94        42.82 o                         
   8  -2  -7          2.18          6.31        65.93 o                         
   8   5   0        341.61        368.20        30.66 o                         
  -7  -4  -4        297.46        324.29        23.12 o                         
  -6  -7  -6        140.16        148.52        18.61 o                         
  -3  -8  -7       1320.13       1296.08        66.93 o                         
  -2  -3  -2       5534.84       5536.06        53.45 o                         
   0  -4  -3       5280.88       5421.04       100.49 o                         
   0   2   1       1562.85       1518.70        37.50 o                         
   4  -4  -5       1652.97       1579.36        84.11 o                         
   6  -4  -7        105.82        137.75        68.97 o                         
   6   0  -2       2408.00       2492.67        87.62 o                         
  -6  -8  -7         10.48         11.96        22.21 o                         
  -4  -9  -8        438.06        358.85        52.40 o                         
  -1  -3  -2       6269.49       6056.82        74.10 o                         
   2  -6  -6       1989.54       2064.71        99.97 o                         
   3  -3  -3        650.62        576.39        52.64 o                         
   6   8   2         19.98         31.85        17.09 o                         
   7  -2  -5          7.10        -13.81        57.43 o                         
   7   2  -1       3326.87       3486.39        89.85 o                         
   9   0  -5        274.69        310.91        64.93 o                         
   9   1  -4         13.42        -11.39        47.85 o                         
  -8  -6  -6       1296.47       1231.76        25.77 o                         
  -6  -3  -3        800.36        737.92        31.00 o                         
  -4 -11 -11         32.51         36.83        49.98 o                         
  -3  -9  -8        528.77        638.62        59.90 o                         
   0  -3  -2       7155.54       7147.65        96.31 o                         
   3  -2  -2         77.28        117.24        29.24 o                         
   5  -2  -3        125.10        179.19        47.23 o                         
   5  -1  -2       2396.94       2372.30        85.54 o                         
   6  -5  -8          4.53         -9.21        65.84 o                         
   6   1  -1         95.41         44.76        30.38 o                         
   8   3  -1        450.88        432.14        41.01 o                         
  10   2  -4        551.84        479.94        64.55 o                         
  10   3  -3        782.90        822.41        72.43 o                         
  -6  -9  -8        404.62        413.06        39.68 o                         
  -1 -10 -10        179.61        194.00        68.07 o                         
   0  -9  -9        764.65        779.93        73.95 o                         
   3  -5  -5        232.60        189.77        42.86 o                         
   5  -6  -8        212.76        271.46        76.99 o                         
   6  -4  -6        687.56        660.83        83.92 o                         
  10   1  -5         64.61         89.14        57.72 o                         
  -6  -6  -5        215.91        212.56        10.21 o                         
  -5 -10  -9        214.88        211.84        43.48 o                         
  -4 -10  -9          3.34         34.60        41.30 o                         
   1  -6  -5       1064.89        968.61        69.68 o                         
   5   7   2       1360.95       1293.80        37.12 o                         
  -3  -1  -1        202.56        198.79        17.75 o                         
   4  -3  -3        390.00        393.12        52.36 o                         
   6  -5  -7         33.90         15.14        66.79 o                         
   8  -1  -4       1091.71       1185.25        87.34 o                         
   8   0  -3        336.58        318.88        56.34 o                         
   9   0  -4        255.25        253.09        58.76 o                         
   9   1  -3          2.28        -22.69        42.06 o                         
  -1 -11 -11         33.88         19.94        66.26 o                         
   2  -6  -5          2.66         35.65        47.66 o                         
   2  -4  -3       4363.19       4391.92       110.74 o                         
   4  -2  -2         30.87         31.14        27.15 o                         
   6   2   0       4302.21       4099.95        81.41 o                         
   7  -2  -4        123.65        178.90        47.61 o                         
   8  -2  -5         86.23        110.69        62.70 o                         
   8   4   0        868.67        901.25        45.00 o                         
   9   2  -2       1360.92       1294.85        74.33 o                         
  10   1  -4         70.22        139.79        56.53 o                         
  -5 -11 -10         56.59         45.85        42.25 o                         
  -4 -11 -10          0.55         55.49        47.85 o                         
  -1 -10  -9        394.36        398.15        71.72 o                         
   0  -9  -8       1334.91       1432.50        98.40 o                         
   1  -8  -7        918.51        929.21        84.25 o                         
   2   0   0       2943.12       2958.09        49.22 o                         
   5  -6  -7        128.76        129.63        51.26 o                         
   6  -4  -5       1108.35       1086.09        92.28 o                         
   7   5   1        533.25        601.31        23.78 o                         
  10   2  -3        800.99        740.39        68.68 o                         
  -7  -8  -7       1752.94       1753.80        38.35 o                         
  -3  -7  -5       1332.52       1377.49        58.76 o                         
  -2 -11 -10        155.34        145.39        61.99 o                         
  -2  -8  -6        386.21        472.11        51.79 o                         
  -2  -7  -5       3340.22       3296.29        91.47 o                         
   2  -7  -6       3271.04       3279.72       122.08 o                         
   4  -1  -1        817.90        870.40        52.83 o                         
  10   3  -2       1006.45       1036.01        68.21 o                         
  -3  -9  -7       1650.30       1605.28        77.18 o                         
   3  -5  -4          4.48         -2.04        33.04 o                         
   3  -4  -3       3845.49       3757.95       108.46 o                         
   5  -5  -5        656.84        706.59        77.99 o                         
   5  -2  -2        304.26        309.96        49.51 o                         
   6  -5  -6        255.34        200.83        55.44 o                         
   9   5   0       1928.17       1939.49        59.19 o                         
  -4  -9  -7        923.39        892.80        55.44 o                         
  -3  -6  -4       6697.82       6712.38        97.78 o                         
  -1 -11 -10        120.18        110.41        66.45 o                         
  -1  -9  -7       1033.49       1003.92        78.79 o                         
   0  -7  -5       2698.49       2626.53        94.22 o                         
   1  -2  -1        218.40        212.41        21.55 o                         
   3  -3  -2       3354.21       3442.58        97.97 o                         
   3   0   0        331.06        332.46        26.91 o                         
   5  -6  -6        181.12        148.57        66.36 o                         
   8  -2  -4        262.18        264.30        67.36 o                         
   8  -1  -3       1226.47       1352.66        87.91 o                         
   9   0  -3         52.83         57.48        50.50 o                         
  -4 -10  -8         83.21         50.60        40.44 o                         
  -3 -10  -8         55.81        136.13        47.23 o                         
  -2 -12 -11        247.78        269.71        75.14 o                         
   0  -5  -3        251.01        259.69        40.63 o                         
   1  -7  -5        373.76        430.43        61.75 o                         
   1  -6  -4        454.37        503.20        55.73 o                         
   2  -2  -1        352.33        395.40        34.70 o                         
   4  -8  -8         32.94         87.77        53.92 o                         
   7  -2  -3        240.93        195.99        46.94 o                         
   8   0  -2        192.98        233.82        51.50 o                         
   9   1  -2         50.90         58.57        43.15 o                         
  -7  -5  -5       1165.43       1115.47        29.05 o                         
  -4  -2  -2        701.52        689.50        25.35 o                         
   0  -9  -7       1191.82       1122.73        79.13 o                         
   1   3   1        566.43        510.46        25.02 o                         
   5  -7  -7        678.67        693.30        91.23 o                         
   5  -1  -1        317.88        334.07        37.50 o                         
   7   2   0       3720.00       3710.06        86.77 o                         
  10   2  -2        839.89        872.82        68.30 o                         
  -4 -11  -9        247.14        185.03        50.31 o                         
   2  -5  -3         34.79         32.80        38.40 o                         
   3  -9  -8         34.07         27.10        71.53 o                         
   3  -2  -1         17.91        -22.02        32.37 o                         
   4  -3  -2        156.75        161.77        35.03 o                         
   6  -5  -5        272.08        265.72        58.19 o                         
   6   1   0         13.50         59.05        27.39 o                         
   8   6   1       2062.04       2159.36        35.08 o                         
  -5 -11  -9        291.87        269.56        47.51 o                         
   0  -4  -2       2897.95       2868.14        72.81 o                         
   4  -8  -7         58.97         10.40        68.16 o                         
   5  -5  -4        271.56        329.89        65.60 o                         
   6  -6  -6         28.37         56.01        50.08 o                         
  -2 -12 -10        363.24        370.95        74.48 o                         
  -1   1   0       5042.84       5228.38        64.32 o                         
   2  -4  -2       1029.15        944.31        59.29 o                         
   3  -5  -3        489.56        475.00        59.48 o                         
   4  -2  -1       1106.14       1068.10        61.09 o                         
   5  -6  -5        215.55        136.09        49.13 o                         
   7   4   1         38.41         45.43        18.70 o                         
   8  -2  -3        198.66        223.57        63.94 o                         
   9   0  -2         18.08         25.82        46.80 o                         
  10   3  -1        889.73        913.55        61.23 o                         
   6   3   1       1533.00       1531.56        42.29 o                         
   7  -2  -2        208.84        199.93        56.63 o                         
   8  -1  -2       1073.52       1131.42        73.57 o                         
  -6  -9  -7        511.97        528.35        35.93 o                         
  -5  -7  -5         17.31         20.13        15.90 o                         
  -2  -8  -5         42.96         75.66        38.02 o                         
  -1 -10  -7        975.55        943.02        82.17 o                         
   0  -9  -6        562.91        630.45        74.14 o                         
   3  -4  -2       2464.69       2460.25        87.20 o                         
   3   2   1        622.81        630.60        15.38 o                         
   4  -7  -5        779.22        875.19        88.38 o                         
   6  -5  -4        182.82        155.17        67.78 o                         
   6  -4  -3        472.59        511.93        73.43 o                         
   8   0  -1        515.70        501.53        57.67 o                         
  -3  -8  -5         79.51         54.92        30.76 o                         
  -1 -11  -8          9.08         -9.83        57.25 o                         
   0 -10  -7       1221.91       1297.55        97.26 o                         
   1  -8  -5        319.31        338.53        51.98 o                         
   1  -7  -4        533.52        577.77        64.55 o                         
   4  -8  -6         58.43         47.37        65.93 o                         
   5  -2  -1        253.47        278.20        38.35 o                         
   6  -6  -5          0.72        -25.02        43.53 o                         
   6  -3  -2        156.98        177.34        56.39 o                         
   8   5   1       2175.12       2101.31        45.85 o                         
  -4 -11  -8         66.26         50.08        42.44 o                         
  -4 -10  -7        802.98        819.23        58.48 o                         
  -4  -9  -6       1286.00       1210.07        61.42 o                         
  -2 -12  -9        196.45        185.26        65.84 o                         
   1  -6  -3        661.89        646.17        58.15 o                         
   2  -7  -4        204.86        211.09        59.00 o                         
   2  -1   0       5875.43       5807.33        82.59 o                         
   2   3   1       3998.68       3996.85        44.67 o                         
   4  -4  -2        982.64        943.93        62.89 o                         
   5  -6  -4        349.83        341.33        70.92 o                         
   6   0   0       1316.04       1355.04        63.65 o                         
  10   2  -1        551.09        617.12        58.29 o                         
   2  -6  -3        613.90        729.57        64.27 o                         
   4  -1   0        102.11        151.66        36.31 o                         
   5  -7  -5        810.68        764.74        78.18 o                         
   5  -5  -3        286.28        240.80        48.84 o                         
   7   3   1        247.81        263.01        27.63 o                         
   8  -2  -2         81.09         60.14        56.01 o                         
   9  -1  -2        768.31        895.03        70.01 o                         
  -6  -8  -6        228.24        229.83        21.83 o                         
  -5 -11  -8        397.10        421.84        54.49 o                         
  -3  -7  -4       2646.67       2680.97        72.62 o                         
  -2  -4  -2       5931.95       5971.99        73.29 o                         
   3  -9  -6         43.10         60.85        67.78 o                         
   4  -3  -1       1332.63       1348.91        71.49 o                         
   8   4   1        129.90        112.83        24.07 o                         
   9   0  -1         59.67         54.92        45.43 o                         
   9   2   0        370.91        321.02        49.98 o                         
  -4  -8  -5          8.08          5.46        22.64 o                         
  -2  -1  -1          0.03         10.54         7.83 o                         
   0  -5  -2        476.14        491.04        46.00 o                         
   0  -3  -1       2826.98       2793.00        61.09 o                         
   1  -5  -2         33.43         33.32        26.82 o                         
   1  -1   0       5042.84       5258.42        65.36 o                         
   4  -8  -5         78.23        111.55        66.31 o                         
   4  -7  -4       1232.46       1395.76       101.48 o                         
   5  -1   0        271.99        309.91        35.65 o                         
   6  -6  -4         15.24        100.34        65.36 o                         
   6  -5  -3        624.06        757.67        84.73 o                         
   8  -1  -1       1253.00       1217.76        80.65 o                         
  -1 -11  -7         59.03        100.53        59.71 o                         
  -1 -10  -6        884.10        996.33        80.12 o                         
  -1  -9  -5       1044.08       1081.86        75.90 o                         
   0 -10  -6        948.82       1051.06        89.52 o                         
   0  -9  -5        573.21        597.18        71.15 o                         
   3  -5  -2          4.81         14.95        30.76 o                         
   6  -4  -2        379.66        455.68        71.01 o                         
   7  -2  -1        151.61         80.12        51.93 o                         
  10   3   0        535.47        605.01        50.84 o                         
  -2 -12  -8         50.01         27.53        56.68 o                         
  -2 -11  -7        169.20        162.15        42.06 o                         
   1  -8  -4         73.49         57.53        53.73 o                         
   5  -7  -4       1370.81       1320.62       105.33 o                         
   5  -6  -3        278.48        258.12        65.17 o                         
  -3 -10  -6        682.00        819.42        61.90 o                         
  -1  -5  -2        227.19        188.06        34.13 o                         
   0  -7  -3       2166.30       2071.69        87.05 o                         
   1  -7  -3       1100.31       1040.71        73.48 o                         
   2  -7  -3         15.36        -40.68        49.94 o                         
   3  -4  -1       4239.27       4202.90       113.49 o                         
   3  -2   0        265.81        319.36        40.16 o                         
   4  -2   0        527.92        578.95        49.89 o                         
   5  -5  -2       1065.40       1040.57        83.40 o                         
   8   0   0        212.23        301.27        50.08 o                         
   9   1   0        424.98        416.66        51.31 o                         
   9   5   1       1649.59       1660.86        46.99 o                         
  -4 -11  -7         82.71        114.30        50.36 o                         
  -3  -9  -5        493.96        432.42        46.47 o                         
  -2 -13  -9        358.09        347.60        61.56 o                         
  -2  -8  -4          1.24        -17.09        32.51 o                         
   3  -9  -5        117.52        133.76        53.12 o                         
   3  -8  -4        334.25        358.33        56.34 o                         
   4  -4  -1       5517.96       5530.88       138.65 o                         
   5  -2   0        709.96        721.59        57.10 o                         
   6   7   1        856.75        807.08        31.04 o                         
   8  -2  -1        312.67        247.97        61.56 o                         
  10   2   0        519.19        576.63        55.58 o                         
  -2   0  -1         95.65         76.80        17.18 o                         
   2  -6  -2        939.70        904.72        68.16 o                         
   4  -9  -5         33.36         43.15        69.16 o                         
   6  -5  -2       1312.49       1427.61       100.72 o                         
  11  -1  -2        102.82        129.20        67.17 o                         
  -3  -6  -3       7505.03       7777.68       100.34 o                         
   0   2   0       5064.94       5091.44        66.88 o                         
   1  -6  -2        857.15        923.37        57.62 o                         
   3  -6  -2          0.82         -8.40        32.37 o                         
   7   1   1        267.52        255.94        36.88 o                         
  -3  -8  -4         45.60         78.46        35.79 o                         
  -1 -11  -6          0.33         57.06        56.15 o                         
  -1 -10  -5        424.47        397.25        63.04 o                         
   0 -10  -5       1605.58       1512.48        89.76 o                         
   0  -9  -4        814.11        842.54        76.75 o                         
   0  -4  -1        691.24        753.58        44.14 o                         
   4   0   1         88.18        114.87        30.00 o                         
   5  -8  -4        214.02        357.52        65.27 o                         
   5  -7  -3       1066.85       1027.04        96.07 o                         
   6  -4  -1        452.88        415.95        68.30 o                         
   6   0   1       1703.59       1664.47        67.93 o                         
  10   1   0         51.95         75.85        45.33 o                         
  -5 -11  -7          7.80         -0.05        33.04 o                         
  -4  -9  -5        476.39        492.28        45.14 o                         
  -2 -13  -8        523.93        526.31        80.22 o                         
  -2 -12  -7          2.69         -6.88        36.98 o                         
  -2  -7  -3       1282.55       1307.24        59.19 o                         
  -1  -9  -4       2370.61       2212.71        96.26 o                         
   1  -8  -3        343.60        339.39        61.47 o                         
   1  -2   0        697.18        664.73        31.85 o                         
   2  -5  -1         45.60         48.70        37.55 o                         
   3 -10  -5        443.57        374.56        84.63 o                         
   3  -9  -4         68.13        111.31        68.21 o                         
   3  -5  -1        254.83        273.55        51.74 o                         
   3  -3   0       3621.16       3743.42        99.25 o                         
   4  -3   0        144.86        185.93        43.43 o                         
   5  -6  -2         59.85         66.60        57.25 o                         
   5   6   1        143.94        129.54        16.66 o                         
   9   2   1        149.94        136.28        42.34 o                         
  10  -3  -2          2.45          4.84        66.22 o                         
  -3 -13  -8        561.24        562.15        72.20 o                         
   3   0   1         89.29        103.34        22.40 o                         
   4   5   1       1012.55       1032.83        30.38 o                         
   7  -4  -1        725.58        774.80        85.06 o                         
   1  -5  -1         59.12         42.20        27.48 o                         
   2  -7  -2        128.67        148.67        55.20 o                         
   4  -9  -4         23.05         38.73        49.46 o                         
   4  -8  -3        344.69        386.76        75.47 o                         
   5  -5  -1       1938.07       1787.79        92.61 o                         
   5  -1   1       1756.99       1736.19        70.82 o                         
   6  -3   0         93.54        109.41        38.88 o                         
   8  -2   0       1022.43       1002.97        81.88 o                         
  11  -1  -1         88.62         62.13        62.13 o                         
  -5 -10  -6       1957.12       1967.55        67.78 o                         
  -3 -10  -5        734.32        798.25        60.24 o                         
   1  -7  -2       2296.58       2131.55        89.05 o                         
   4  -1   1       3162.43       3249.82        81.22 o                         
   6  -5  -1       1202.94       1228.96        95.31 o                         
   8   0   1        171.97        214.12        46.14 o                         
   9   1   1        866.92        849.61        61.14 o                         
  -6  -9  -6        143.56        241.13        26.58 o                         
  -4 -11  -6        144.94        176.15        43.05 o                         
  -1 -11  -5        300.30        226.27        62.18 o                         
   0  -5  -1        811.47        883.55        53.31 o                         
   1  -3   0       1710.84       1736.67        58.67 o                         
   3  -4   0       4526.96       4565.36       117.81 o                         
   4  -4   0       2394.34       2331.29        95.31 o                         
   5  -7  -2        443.37        436.22        77.56 o                         
  10   2   1        944.68        938.94        62.47 o                         
  -6  -6  -5        215.91        212.70         8.92 o                         
  -5  -6  -4        408.44        397.53        14.48 o                         
  -4  -5  -3       5810.29       5576.50        48.04 o                         
  -3  -7  -3       1035.12       1100.09        50.31 o                         
  -3  -1  -2        144.02        153.13        16.95 o                         
  -2 -13  -7        449.04        437.64        74.29 o                         
  -1  -4  -1        902.34        850.13        38.97 o                         
   0 -10  -4       1319.64       1259.11        82.73 o                         
   2  -4   0       3765.02       3594.81        99.11 o                         
   3  -9  -3        313.03        265.81        74.00 o                         
   4  -6  -1        233.69        226.08        48.84 o                         
   5  -6  -1         10.38         18.65        54.44 o                         
   6  -4   0        406.62        436.98        67.26 o                         
   8  -1   1       1515.84       1477.74        83.92 o                         
   9  -4  -1        147.20        141.12        73.15 o                         
   9   0   1          8.87          1.76        41.34 o                         
  10  -3  -1         67.89         36.17        65.74 o                         
  10   1   1        219.63        310.43        59.48 o                         
  -4  -8  -4          0.21        -19.98        20.65 o                         
  -3  -9  -4        294.67        295.10        41.06 o                         
  -2 -11  -5        507.84        474.67        61.47 o                         
  -2  -8  -3         48.34         34.56        34.18 o                         
  -1 -10  -4       1080.06       1033.31        78.42 o                         
   1   3   0         39.19         61.75        18.04 o                         
   4  -9  -3        176.76        145.44        70.68 o                         
   4  -2   1        693.68        605.58        50.41 o                         
   6   6   1        978.81        940.46        26.01 o                         
  -4 -10  -5       1968.52       1762.44        71.77 o                         
  -3  -2  -2        143.86        128.40        11.25 o                         
   1  -8  -2       1315.66       1123.63        81.41 o                         
   3  -8  -2       1537.41       1455.24        90.19 o                         
   3  -2   1       1774.06       1919.18        69.54 o                         
   4  -8  -2        585.76        661.36        84.02 o                         
   6  -6  -1         98.77         94.41        46.99 o                         
   7  -4   0        119.71        130.72        48.37 o                         
  11  -1   0         41.00         17.09        58.72 o                         
   0  -2   0       5064.94       5231.79        68.35 o                         
   2   0   1         95.65         97.50        19.18 o                         
   3  -5   0       1548.74       1467.58        80.93 o                         
   5  -5   0       1533.10       1388.17        90.66 o                         
   7   2   2       2210.55       2180.86        64.51 o                         
   7   3   2        467.40        464.56        28.58 o                         
   8  -2   1       1194.13       1102.51        82.83 o                         
  -5 -11  -6         78.42         84.35        39.02 o                         
  -1  -5  -1        298.92        404.56        39.44 o                         
   2  -7  -1        396.66        399.77        63.32 o                         
   2  -5   0        875.87        860.15        61.42 o                         
   4  -7  -1        235.79        223.81        51.93 o                         
   4  -3   1        675.81        669.95        57.15 o                         
   5  -7  -1        273.13        331.56        72.67 o                         
   6  -5   0        753.80        694.25        68.49 o                         
   6  -3   1        222.14        225.42        43.91 o                         
   6   1   2         79.09         93.56        28.20 o                         
   7   1   2       1314.50       1228.06        58.19 o                         
   8   1   2        562.26        640.33        50.46 o                         
   8   4   2          9.17         25.02        21.41 o                         
  -2 -13  -6        545.65        528.73        75.57 o                         
  -1 -11  -4        315.48        291.97        63.32 o                         
  -1   1  -1       1843.27       1900.00        43.76 o                         
   1  -7  -1       2616.76       2697.35       104.66 o                         
   3 -10  -3        113.89        113.40        53.78 o                         
   3  -3   1       2340.14       2397.93        83.07 o                         
   6   0   2       1390.14       1387.74        64.18 o                         
   9   2   2        423.16        434.51        43.67 o                         
  10  -3   0        132.69        184.27        54.44 o                         
  -3  -8  -3         11.25         24.83        28.20 o                         
  -2 -12  -5        101.20         90.14        54.21 o                         
  -2  -7  -2       1042.68       1009.62        53.40 o                         
   0  -3   0        334.45        282.85        23.92 o                         
   1  -5   0        974.30        974.45        60.47 o                         
   2  -2   1         24.19         28.53        27.01 o                         
   3  -9  -2        256.26        238.05        56.63 o                         
   4  -9  -2        106.42        110.79        69.30 o                         
   5  -6   0          8.46         13.24        54.78 o                         
   7   4   2        287.70        290.40        19.65 o                         
   9   1   2       1676.72       1671.02        77.32 o                         
  -4 -11  -5         33.01         82.59        45.76 o                         
  -4  -9  -4        214.33        186.07        31.61 o                         
  -4  -6  -3       3694.86       3557.64        53.87 o                         
  -3 -13  -6        878.27        813.72        75.76 o                         
  -2 -11  -4        621.35        633.54        65.36 o                         
  -1 -10  -3       1378.16       1271.40        83.45 o                         
   0  -7  -1       3510.83       3454.73       107.51 o                         
   4  -8  -1        333.68        352.68        73.00 o                         
   4  -4   1       2448.33       2419.76        92.18 o                         
   5  -1   2       1176.61       1154.11        61.75 o                         
   5   5   1         99.70         78.51        11.44 o                         
   6  -6   0         30.43         30.57        59.14 o                         
   6  -4   1        349.48        287.74        50.12 o                         
   7  -4   1         10.99         55.39        60.57 o                         
   9   0   2         29.75          8.97        41.11 o                         
  10   2   2       1025.91       1091.55        64.37 o                         
  10   4   2          0.53         30.71        27.63 o                         
  11  -1   1         31.22         17.80        57.06 o                         
  -4  -3  -3       2100.56       2035.05        32.85 o                         
   0  -9  -2        151.77        162.81        56.11 o                         
   0  -4   0          4.35          9.54        28.81 o                         
   2  -6   0        119.73        156.74        38.21 o                         
   3  -4   1       2135.57       2215.14        87.72 o                         
   5  -8  -1        440.90        351.40        62.13 o                         
   8  -1   2       1560.10       1558.57        78.79 o                         
  10   1   2        783.69        870.54        66.12 o                         
  -5 -10  -5       1094.20        930.63        48.23 o                         
  -5  -7  -4        841.15        808.88        26.63 o                         
  -5  -4  -4        365.92        350.40        18.37 o                         
   1  -8  -1       1139.03       1114.66        82.92 o                         
   4  -7   0       1156.34       1199.72        92.32 o                         
   4   0   2        260.93        295.01        35.79 o                         
   5  -7   0        680.14        724.30        84.59 o                         
   5  -5   1        238.48        226.51        57.81 o                         
   5  -2   2       3272.42       3244.07       101.15 o                         
   6  -5   1        748.36        743.71        80.88 o                         
   9  -1   2        585.51        562.67        65.12 o                         
  10  -3   1         61.58        104.38        65.60 o                         
  -3  -9  -3        575.44        515.96        46.66 o                         
  -2  -8  -2         10.07         53.35        34.46 o                         
  -1 -12  -4        147.76        175.44        61.71 o                         
  -1  -9  -2         85.89        108.46        47.37 o                         
   1  -6   0        104.35        125.03        32.99 o                         
   2  -4   1       3436.18       3466.22        98.64 o                         
   4  -1   2       6109.68       6034.89       110.88 o                         
   4   4   1        395.22        329.94        13.67 o                         
  -4 -10  -4       1016.21        903.67        58.95 o                         
  -2 -13  -5        663.01        623.33        77.75 o                         
  -1 -11  -3        996.34        982.66        81.74 o                         
   2  -7   0        543.42        511.12        56.49 o                         
   3  -9  -1         78.30        121.42        66.69 o                         
   3  -5   1       1319.75       1361.63        73.57 o                         
   4  -2   2       2171.65       2090.44        78.79 o                         
   6  -3   2        125.87        124.13        38.92 o                         
  -2 -12  -4         33.22         28.58        50.03 o                         
   0 -10  -2         60.04        122.46        45.43 o                         
   4  -3   2         52.20         59.43        37.83 o                         
   5  -6   1         38.73         67.17        57.06 o                         
   6  -6   1         13.00          3.61        56.25 o                         
   8  -3   2         68.11         83.78        42.82 o                         
   0   2  -1         51.89         40.82        14.76 o                         
   1  -7   0       1298.95       1223.60        71.39 o                         
   1  -2   1       1963.66       2042.31        52.93 o                         
   2  -5   1       1743.17       1753.00        76.09 o                         
   5  -8   0        384.12        379.64        63.99 o                         
  11  -1   2         39.56         32.18        41.01 o                         
  -3   4   9        469.20        473.91        54.40 o                         
   0  -1  -1          3.47         -7.50         9.02 o                         
   1   4   5         27.37         23.02        26.30 o                         
   1   5   7        354.30        378.12        50.55 o                         
   4   5   6       2563.27       2555.14        90.23 o                         
   5   5   6       3679.45       3684.00       105.38 o                         
   6   7  10        312.88        337.11        69.73 o                         
   6   8  13        388.38        417.57        83.02 o                         
   9   6   9         88.32         97.35        51.26 o                         
   9   7  11        225.58        213.51        67.45 o                         
  10   7  12        349.75        400.86        78.65 o                         
  -4   3   8        542.42        536.23        50.88 o                         
  -2   5  11        577.55        660.50        70.11 o                         
   2   2   2       4058.87       4213.87        65.79 o                         
   2   7  12        137.34         82.97        49.79 o                         
   7   3   4        430.91        464.08        38.12 o                         
   8   5   7        249.33        240.80        47.32 o                         
  -3   4  10         89.39         64.22        56.53 o                         
  -2   1   2       5104.27       4872.61        58.19 o                         
  -2   5  12        151.67         80.65        57.06 o                         
   1  -2  -2        579.07        602.50        27.82 o                         
   3   2   2        143.86        137.27        20.46 o                         
   7   2   3       3249.31       3210.18        65.79 o                         
   8   6   9         22.20          2.61        49.98 o                         
   9   5   8        104.56         40.30        45.09 o                         
   9   7  12        200.75        276.54        73.95 o                         
  11   5  10         88.80         49.89        52.88 o                         
  -2   5  13        207.14        227.22        67.83 o                         
   0  -2  -2       9100.10       9418.13        93.46 o                         
   0   4   6          0.35         -2.66        34.70 o                         
   6   7  11         37.64         48.80        43.15 o                         
   8   4   6        977.52        910.13        56.91 o                         
   9   6  10         36.23          5.74        51.64 o                         
   9   7  13        121.30        130.96        75.80 o                         
  -5   0   3       2998.53       3000.09        45.66 o                         
  -5   1   5        239.13        222.62        28.81 o                         
  -4   0   2       4255.35       4175.99        43.38 o                         
  -4   3   9        342.68        388.90        50.84 o                         
  -3   3   7        333.42        352.11        42.10 o                         
  -3   4  11          1.72         24.30        48.37 o                         
   1   1   1       3326.20       3064.36        38.73 o                         
   1   5   8        717.20        786.81        65.84 o                         
   2   6  10        334.44        370.62        66.55 o                         
   3   7  14         92.92        110.98        75.00 o                         
   4   4   5          2.34         30.71        35.65 o                         
   5   4   5         22.89         42.48        34.70 o                         
  -4   2   6        190.07        231.21        32.32 o                         
  -3   4  12          3.83         30.90        53.21 o                         
  -3   4  13          4.43        -49.37        55.16 o                         
   4   5   7       4103.10       3945.49       113.59 o                         
   5   5   7       5906.16       5950.63       137.61 o                         
   5   6   9        452.28        444.62        52.93 o                         
   6   3   4       1564.11       1480.35        57.86 o                         
   8   5   8        189.25        136.28        48.61 o                         
   8   6  10         13.66         -9.78        55.54 o                         
   9   6  11         14.00         50.17        58.95 o                         
  11   5  11         60.41        120.57        60.00 o                         
  -4   3  10        179.40        154.12        47.70 o                         
   1   3   4       2006.90       1877.17        58.10 o                         
   1   6  13         12.96         17.85        45.28 o                         
   1   6  14         44.97         84.35        69.16 o                         
   2   6  11         62.26         40.39        57.10 o                         
   3  -2  -2         77.28        134.81        19.84 o                         
   5   7  14        327.71        350.54        83.92 o                         
   6   7  13        334.01        340.95        62.70 o                         
   7   4   6       1237.84       1293.47        70.35 o                         
   8   3   5          2.44         19.08        26.44 o                         
  -5   2   9        483.45        470.30        52.83 o                         
  -4   1   4          0.81         -0.52        19.79 o                         
  -4   3  11        200.72        196.09        53.26 o                         
   1   5   9       1031.28        984.60        75.19 o                         
   2   6  12         95.10         89.29        64.51 o                         
   3   1   1        202.56        229.45        14.62 o                         
   8   6  11          4.69        -44.90        59.52 o                         
   9   6  12        162.00        174.35        69.16 o                         
  -3   3   8       1241.30       1123.54        65.74 o                         
   0   4   7        148.53        143.40        32.42 o                         
   2   6  13        165.15        122.32        73.19 o                         
   9   6  13         22.49        -16.76        69.40 o                         
  10   3   7          9.20         23.45        37.55 o                         
  -4   2   7        299.78        386.47        45.19 o                         
  -1  -1  -1       3326.20       3235.77        39.21 o                         
   0   2   3       4892.70       4772.89        76.90 o                         
   1   5  10        618.58        631.74        71.25 o                         
   5   5   8       2557.39       2620.07       102.20 o                         
   5   6  11        244.63        292.35        65.60 o                         
   8   4   7        475.57        515.25        53.68 o                         
   8   5   9        388.94        312.66        59.14 o                         
   8   6  12        119.16         76.04        49.79 o                         
  -5   1   6        381.61        327.81        37.40 o                         
  -3   3   9        345.41        313.95        50.08 o                         
   0   3   5       2789.99       2616.37        77.28 o                         
   3   3   4        266.30        217.78        27.10 o                         
   4  -1  -1        817.90        754.77        18.94 o                         
   5   6  12        262.99        271.94        70.77 o                         
   7   3   5         36.22         -2.66        26.82 o                         
   8   0   2          1.22         -7.55        14.86 o                         
   8   6  13         75.56         58.15        52.45 o                         
   9   2   5        138.00        136.18        34.89 o                         
  -7  -3   0       1500.57       1475.17        34.32 o                         
  -6  -3  -1       1533.00       1549.74        40.68 o                         
  -3   3  10        143.27        134.85        48.51 o                         
   1   4   7        292.35        253.47        45.66 o                         
   5   6  13          0.02         18.08        63.32 o                         
   5   6  14          6.19        -12.06        67.31 o                         
   6   6  13         37.86         35.51        65.65 o                         
   8   5  10        368.52        387.00        67.17 o                         
  -4   2   8        450.82        478.61        49.75 o                         
  -3   3  11         54.95         68.16        52.64 o                         
  -3   3  12         29.72         29.62        53.92 o                         
  -3   3  13         99.90        115.39        61.75 o                         
  -2  -2  -2       4058.87       4159.28        64.13 o                         
   1   5  13        642.09        735.64        90.95 o                         
   1   5  14        163.69        179.38        56.87 o                         
   4   5   9       1306.88       1330.59        84.73 o                         
   5   5   9       1267.78       1312.79        85.20 o                         
   7   4   7        731.23        699.38        59.29 o                         
   9   1   4         53.30         39.30        25.63 o                         
  10   3   8         77.12         56.68        43.76 o                         
   4  -2  -2         30.87         35.65        13.96 o                         
   6   1   2         79.09         77.04        18.04 o                         
   8   4   8        250.52        302.46        52.78 o                         
   8   5  11        168.27        231.16        67.59 o                         
  -5   1   7        340.21        331.79        44.00 o                         
  -4   2   9        721.35        704.60        61.09 o                         
  -4   2  12        309.33        285.42        64.93 o                         
  -1   2   4       1435.57       1416.70        51.83 o                         
   4   5  10        717.48        668.90        74.05 o                         
   8   5  12         21.06        -44.00        64.03 o                         
   8   5  13         14.86         -2.04        68.64 o                         
  -7  -2   2         18.25         16.33         7.40 o                         
  -4   1   5         86.07         97.73        28.34 o                         
  -4   2  10        140.92        198.74        50.46 o                         
  -4   2  11        159.73        162.72        52.83 o                         
  -1   1   2       4218.51       4165.64        55.77 o                         
   0   4  11         64.52        105.04        60.00 o                         
   0   4  13        145.70        118.57        68.73 o                         
   0   4  14         41.25         26.63        70.35 o                         
   4   4   7        176.26        122.18        42.53 o                         
   4   5  11        302.75        358.23        69.97 o                         
   7   4   8        186.11        180.56        50.69 o                         
   8   4   9        692.39        715.89        70.73 o                         
  10   3   9        286.48        352.63        58.76 o                         
  -6   0   6       2229.74       2053.70        63.75 o                         
  -5   1   8        374.91        386.10        46.42 o                         
   0   4  12          3.46        -22.55        41.96 o                         
   1   4   9        476.78        417.52        62.18 o                         
   4   2   3       1650.07       1525.11        49.22 o                         
   4   5  12        419.46        480.98        65.31 o                         
   4   5  13        140.41         56.58        66.93 o                         
   4   5  14         19.39         41.77        51.41 o                         
   5   5  12       1065.29       1035.49        93.56 o                         
   5   5  13        264.96        346.51        76.80 o                         
   7   3   6         16.19         17.71        33.56 o                         
   9   2   6       1268.93       1138.68        67.97 o                         
  10   3  10        107.56        100.53        57.06 o                         
  -5   1   9         36.91          8.12        38.83 o                         
  -5   1  10          3.77          4.79        44.67 o                         
   1   4  10        356.45        315.99        65.65 o                         
   3   2   3          5.06         30.95        22.64 o                         
   3   3   5       1456.57       1316.26        61.04 o                         
   4   3   5       3165.13       3073.76        85.16 o                         
   7   4   9        465.77        405.60        63.37 o                         
   8   4  10        979.83       1041.14        85.96 o                         
  10   3  11        120.91        107.61        64.84 o                         
  -5   0   4       1717.00       1609.41        45.71 o                         
   1   4  11         95.76         43.38        59.19 o                         
   4   4   8        196.12        137.23        45.33 o                         
   8   4  11        403.26        431.09        76.28 o                         
   8   4  12        142.02        137.32        70.73 o                         
  10   2   8          0.64          0.57        44.19 o                         
   0   3   7       4922.08       4970.06       118.81 o                         
   1   3   6       3492.65       3285.80        89.66 o                         
   6   2   4       5157.31       5133.92        96.78 o                         
   7   4  10       1061.80        964.38        86.63 o                         
   8   4  13        122.50        111.07        57.10 o                         
  -6  -1   3        228.99        221.29        17.71 o                         
  -4   1   6        168.70        134.28        30.00 o                         
  -3  -2  -2        143.86        126.93        19.32 o                         
   0   2   4       3249.30       3127.45        69.59 o                         
   4   4   9          0.43        -28.81        31.42 o                         
   6   0   1       1703.59       1691.72        31.47 o                         
   7   3   7         20.78         31.61        39.68 o                         
   9   1   5        128.10         92.04        30.57 o                         
  10   2   9        120.10         83.87        51.55 o                         
  -4   1  12         20.43          6.50        54.30 o                         
  -1   2   5        776.26        728.71        47.23 o                         
   0   3   8       1824.70       1851.68        84.35 o                         
   0   3  13         29.02         59.05        66.26 o                         
   4   4  10        361.47        336.40        62.99 o                         
   4   4  11        935.38        933.53        86.96 o                         
   4   4  12        415.06        316.32        73.29 o                         
   4   4  13         96.13         88.72        67.31 o                         
   5   1   2        159.03        183.03        21.03 o                         
   7   2   5       2532.59       2475.25        80.50 o                         
  10   2  10         61.70         54.54        55.68 o                         
  -4   1   7        190.34        180.75        37.21 o                         
  -4   1  11          1.69          2.47        50.17 o                         
  -2  -1  -1          0.03         -3.94        12.96 o                         
   0   3  12        289.36        240.75        70.73 o                         
   3   3   6       1084.07        937.28        53.21 o                         
   7   3   8         58.72         89.81        47.23 o                         
   9   2   8        298.27        290.78        62.94 o                         
  -4   1   8         52.94         51.79        37.45 o                         
  -4   1   9         33.73         52.97        43.91 o                         
  -4   1  10         52.51         71.34        49.37 o                         
   5  -2  -2        304.26        310.01        18.61 o                         
  -5   0   5       1160.83       1039.00        44.43 o                         
   0   1   2        147.13        136.56        18.70 o                         
   3   3   7        671.71        650.68        56.49 o                         
   7   3   9          6.47         10.35        49.32 o                         
   9   1   6        438.60        476.57        56.25 o                         
   9   2   9          0.20         -7.45        49.37 o                         
  -5   0  10        265.25        230.40        52.40 o                         
  -1   2  12        404.22        435.18        75.14 o                         
   2   2   4        109.27         58.05        26.39 o                         
   3   3  13         20.19         53.73        67.74 o                         
   4   3   7        114.66        127.31        33.32 o                         
   6   2   5       2838.24       2813.50        81.50 o                         
   7   3  10         21.35         25.44        39.87 o                         
   7   3  11          0.57         -0.62        61.23 o                         
   7   3  12          4.82         -4.84        47.99 o                         
   9   2  10         32.05         17.09        54.49 o                         
   9   2  11        105.98        124.93        66.60 o                         
  -5   0   6       2768.94       2767.98        77.80 o                         
  -5   0   9        703.26        686.94        62.04 o                         
  -1   2  11        181.67        240.94        64.93 o                         
   0   2  13        147.34        135.80        70.96 o                         
   3   2   4       2323.76       2286.10        64.98 o                         
   3   3   8          1.51        -27.82        40.16 o                         
   3   3  12          2.80         59.24        61.71 o                         
   4   3  13         45.49        126.55        52.74 o                         
   7   2   6       1039.18        960.06        59.62 o                         
   8   0   3          9.16         19.46        23.21 o                         
  -5   0   7       2007.52       1921.55        74.38 o                         
  -5   0   8        480.89        511.08        53.12 o                         
  -2   1  13         83.13         85.96        49.41 o                         
  -1   2   9        406.80        414.01        60.33 o                         
  -1   2  10        408.75        399.48        64.84 o                         
   3   3   9         83.68         22.83        47.42 o                         
   3   3  10        128.90         57.58        57.34 o                         
   3   3  11          6.80         -5.46        56.72 o                         
   4   3   9         10.69        -68.42        45.62 o                         
   4   3  10        174.18        115.44        55.44 o                         
   4   3  11         87.41         38.64        56.20 o                         
   4   3  12        190.70        184.65        53.21 o                         
   9   1   7       1145.54       1074.46        70.30 o                         
  -6  -1   4        555.76        553.08        31.71 o                         
  -2   0   1       7693.63       7686.87        45.95 o                         
  -1   1   3        856.63        833.90        34.46 o                         
   0   2  12        412.80        409.64        63.65 o                         
   3  -2  -3        293.98        302.41        23.02 o                         
   7   2   7        848.59        880.18        65.27 o                         
   9   1   8       1100.13       1181.26        80.55 o                         
   9   1  11        221.83        151.04        70.54 o                         
   1   1   2       7175.97       6998.32        74.48 o                         
   6   2   6        849.54        797.68        55.58 o                         
   7   2  11        115.87        105.38        68.97 o                         
   7   2  12        167.41        179.99        55.77 o                         
   9   1   9        565.44        510.46        69.54 o                         
   9   1  10        271.02        241.89        67.59 o                         
  -7  -3  -1        247.81        244.88        18.18 o                         
  -6  -1   5        503.73        472.77        37.78 o                         
  -6  -1   8         75.59        144.30        41.77 o                         
  -5  -1  11        197.96        238.14        62.51 o                         
   0   2   7       3810.01       3578.81       102.86 o                         
   0   2   8       1614.10       1541.44        79.32 o                         
   0   2   9        495.03        463.80        62.85 o                         
   1  -1  -2       4218.51       4214.96        54.35 o                         
   3   1   2        144.02        136.89        18.61 o                         
   3   2   5       6258.30       6328.85       115.25 o                         
   3   2  13        110.66         90.38        68.87 o                         
   6   2  12          2.47         21.27        70.73 o                         
   7   2   9        303.21        337.06        62.75 o                         
   7   2  10         55.21         21.46        58.29 o                         
  -6  -1   6          0.65        -27.91        31.66 o                         
  -6  -1   7        256.12        203.82        39.16 o                         
  -1   1  12        213.31        165.80        69.21 o                         
   2   1   2         19.91         30.81        18.37 o                         
   3   2  12        164.92        214.83        69.73 o                         
   6   2   7        576.67        569.03        57.01 o                         
   9   0   6         67.08         77.80        39.68 o                         
  -5  -1  10        175.03        181.28        54.82 o                         
  -1   1  11        729.32        799.20        83.40 o                         
   0  -1  -2        147.13        156.97        18.27 o                         
   3   2  11        328.93        329.99        70.35 o                         
   5   1   3        504.58        487.58        35.03 o                         
   6   2   8       1122.20       1023.72        68.11 o                         
   9   0   7        199.90        213.51        57.01 o                         
   9   0  10        235.79        242.13        68.83 o                         
  -7  -2   3        312.73        263.63        21.12 o                         
  -6  -2   0       4302.21       4126.15        31.09 o                         
  -2   0  12          4.28         51.69        62.80 o                         
   2   1  13        103.26        146.48        72.10 o                         
   3   2   6       1812.02       1847.88        74.00 o                         
   3   2  10       1137.51       1091.93        87.96 o                         
   6   1   4       1807.60       1785.37        60.76 o                         
   9   0   8         23.75         -2.66        45.81 o                         
   9   0   9         90.79         99.78        57.34 o                         
  -5  -1   2        626.71        605.91        20.55 o                         
  -5  -1   9         60.99         56.49        46.28 o                         
  -1   1   4        832.27        837.08        42.39 o                         
  -1   1  10        340.28        357.19        65.27 o                         
   3   1  13        232.70        222.81        61.33 o                         
   3   2   7        115.60         93.65        39.63 o                         
   3   2   8        528.01        592.20        60.05 o                         
   3   2   9        690.15        773.95        71.06 o                         
   4  -2  -3        897.18        829.53        31.04 o                         
   8   0  11        172.81        119.00        72.62 o                         
  -7  -2   4          6.29        -12.86        23.92 o                         
  -7  -2   5        151.91        134.52        30.52 o                         
  -3  -1  12        124.35         51.07        66.98 o                         
  -2   0  11         72.09         24.73        58.24 o                         
   2   1  12        218.10        167.46        69.82 o                         
   3   1  12         62.71        -35.32        63.80 o                         
   5   1  12        299.97        366.49        80.41 o                         
   8   0   5        119.46        131.53        41.87 o                         
  -6  -2   9          1.25         12.86        41.87 o                         
  -5  -1   8        348.71        374.09        52.07 o                         
  -1  -1  -2       7175.97       7112.81        73.72 o                         
  -1   0  12         53.57         60.85        47.85 o                         
  -1   1   5        820.62        772.38        48.99 o                         
   5   0   1        942.27        953.09        27.15 o                         
   6   1   5        292.57        278.39        38.50 o                         
   8   0   9         35.36         47.66        55.39 o                         
   8   0  10        154.17         95.08        48.65 o                         
   9  -1   9         13.88         29.14        54.49 o                         
  -2   0  10         18.90         38.02        53.59 o                         
  -1   1   6        239.54        246.16        41.82 o                         
  -1   1   7         20.40         11.11        38.73 o                         
   2   1  11        335.27        347.88        69.97 o                         
   6   0   2       1390.14       1428.61        42.77 o                         
   6   1   6        199.53        229.36        43.91 o                         
   6   1   9        542.47        471.96        70.63 o                         
   8   0   6         62.89        118.86        41.87 o                         
   8   0   7        414.21        456.68        59.29 o                         
   8   0   8        118.99        170.45        54.44 o                         
   9  -1   7         13.77        -23.92        39.26 o                         
   9  -1   8         38.40         22.45        51.26 o                         
  -3  -1  11        285.57        292.63        68.35 o                         
  -2  -1  12        144.59        241.08        74.71 o                         
   2   1  10       1122.80       1142.38        88.81 o                         
   3   1   3         60.15         61.47        23.16 o                         
   5   0  12        210.17        292.63        81.22 o                         
   6   1   7        515.01        532.44        58.62 o                         
   6   1   8       1008.82       1127.76        79.27 o                         
   8  -1   3        902.70        933.10        48.27 o                         
  -6  -2   8          2.21        -20.89        39.92 o                         
  -5  -1   6        727.14        627.42        52.36 o                         
  -3  -1  -1        202.56        205.34        13.72 o                         
  -2   0   9         17.68         49.03        49.79 o                         
   2   0  12          7.65         30.62        65.84 o                         
   6   0  11        120.34        132.72        53.73 o                         
   8  -1  10         11.77         13.10        45.52 o                         
  -5  -1   5        462.67        381.97        39.11 o                         
  -3  -1  10       1190.08       1356.84        93.89 o                         
  -2  -1  11        202.28        242.75        68.83 o                         
   2   1   9        351.52        308.77        61.14 o                         
   5   0  11          9.98         15.05        66.12 o                         
   5   1   8       1174.73       1083.29        71.91 o                         
   6   0  10         60.59        -39.59        59.57 o                         
   8  -1   9         71.70         28.72        57.34 o                         
  -7  -3  -2        467.40        463.80        25.35 o                         
  -6  -2   7        231.04        197.75        43.43 o                         
  -5  -1   4        776.98        785.43        37.59 o                         
  -2   0   8          2.66         33.56        43.81 o                         
   1   0  11         45.01         59.57        46.47 o                         
   2   0  11         10.48         -4.08        59.71 o                         
   3   1   8        217.74        112.88        53.54 o                         
   8  -1   8          0.23        -12.44        50.22 o                         
  -6  -3   9          2.94        -28.53        47.47 o                         
  -3  -2  11        175.12        176.43        67.17 o                         
   1  -1  12         33.25        116.10        72.48 o                         
   2  -1  12          1.55        -37.12        67.69 o                         
   2   1   4         11.13          3.37        24.97 o                         
   2   1   7        485.60        457.39        53.16 o                         
   3   1   4        146.74        111.12        23.83 o                         
   5   0  10         94.60         58.86        63.75 o                         
   6   0   9        339.16        265.53        69.78 o                         
   8  -1   5        290.08        266.86        44.52 o                         
   8  -1   6         39.51         46.14        41.25 o                         
   8  -1   7          0.43         11.63        45.95 o                         
  -6  -2   6         93.92        152.27        41.96 o                         
  -4  -3  11          0.60        -18.08        64.98 o                         
  -3  -1   9       1031.17       1185.39        82.73 o                         
  -2  -1  -2         19.91          3.99        15.76 o                         
  -2  -1  10        870.71        999.32        88.15 o                         
   2   0  10        285.01        339.34        69.82 o                         
   2   1   5          1.82         37.69        33.42 o                         
   2   1   6       3339.16       3322.63        96.50 o                         
   3   1   5       1316.08       1255.93        61.90 o                         
   3   1   6       2183.49       2151.01        82.31 o                         
   8  -2   9         80.43         14.86        62.99 o                         
  -2  -2  11        100.02        132.34        71.01 o                         
  -2   0   2       2219.59       2152.15        39.82 o                         
   4  -1  11         67.40         28.39        66.07 o                         
   6   0   7        264.65        221.15        53.68 o                         
   7  -2  10         79.05        -12.53        65.79 o                         
   8  -2   8        100.63         80.69        57.67 o                         
  -3  -1   8        482.49        553.27        63.46 o                         
   1  -1  11         11.57          8.83        43.19 o                         
   1   0   9        138.63        168.51        55.96 o                         
   5   0   2         91.97         39.73        20.17 o                         
   6   0   6         30.40        -59.45        39.63 o                         
   8  -2   7        156.50        169.55        64.27 o                         
  -7  -3   6        215.88        271.61        42.44 o                         
  -6  -2   5        106.00         84.21        29.29 o                         
  -3  -3  11          4.37         21.41        65.79 o                         
  -2  -1   9       1105.83       1100.38        76.47 o                         
  -1   0   7         57.31         66.12        41.20 o                         
   1  -1  -3        856.63        871.25        34.37 o                         
   2   0   9        167.48        151.32        45.19 o                         
   7  -2   9         92.21        145.96        63.56 o                         
  -4  -3  10         31.31         -8.69        57.15 o                         
  -2   0   3         92.99         69.35        21.22 o                         
   0  -2  11        140.20        170.98        71.58 o                         
   1  -1  10         33.28          6.03        55.87 o                         
   4  -1  -2       1633.35       1579.60        28.39 o                         
   4  -1  10         40.32         20.93        46.04 o                         
   8  -2   5        577.37        499.49        61.09 o                         
   8  -2   6        235.37        209.99        50.93 o                         
  -3  -2   9        187.80        165.33        59.14 o                         
  -3  -1   7       1116.97       1176.70        72.39 o                         
  -2  -1   8        976.16       1112.77        78.18 o                         
   1  -2  11        175.99        153.51        69.73 o                         
   7  -3   9        256.92        180.23        75.57 o                         
   7  -2   8        152.49        171.07        58.05 o                         
   8  -2   4        754.39        752.40        55.44 o                         
  -7  -3   5         33.82         34.46        36.45 o                         
  -3  -3  10          6.57        -40.06        58.81 o                         
   4  -2  10        385.44        377.65        76.56 o                         
   4  -1   9        143.68        175.96        63.42 o                         
   5   0   4         25.60          0.57        28.10 o                         
   5   0   5         31.74         37.45        25.63 o                         
   7  -2   7        376.74        393.03        62.61 o                         
  -7  -4   7        119.08        178.57        50.98 o                         
  -6  -2   3        797.83        786.29        37.64 o                         
  -4  -4  10         33.83         12.63        64.51 o                         
  -4  -3   9         10.23        -21.22        55.06 o                         
  -1   0   1       8117.46       8459.63        54.87 o                         
   0  -2  10        175.29        198.46        70.58 o                         
   2   0   7       1194.58       1100.42        64.46 o                         
   7  -3   8        470.41        460.95        77.61 o                         
  -6  -2  -1       3666.81       3699.94        43.15 o                         
  -3  -2   8         49.22         89.47        51.36 o                         
  -3  -1  -2        144.02        164.76        18.18 o                         
   4  -1   8        361.36        446.19        67.93 o                         
   7  -2   0        618.01        664.30        28.29 o                         
   7  -2   6        355.26        382.11        57.15 o                         
   2   0   6       3943.37       3899.35       104.66 o                         
   4  -3  10        113.76         97.12        53.68 o                         
   4  -2   9        220.61        240.18        69.21 o                         
   5  -1   7        305.46        307.82        47.75 o                         
   7  -3   7         74.56        102.67        56.49 o                         
  -7  -3   4        251.23        255.66        31.85 o                         
  -6  -2   2       1225.43       1289.96        35.32 o                         
  -3  -3   9         30.77        -18.04        57.43 o                         
  -1   0   2        943.20        544.11        32.75 o                         
   0  -3  10          0.10         58.43        65.55 o                         
   1  -1   8        178.85        198.84        44.95 o                         
   3  -3  10        149.20        197.46        72.43 o                         
   7  -2   5        765.21        691.78        61.23 o                         
  -7  -4   6        410.88        420.22        53.54 o                         
  -5  -5   9        305.34        399.48        79.65 o                         
  -4  -4   9        187.09        241.23        68.07 o                         
  -4  -3   8        117.86        159.35        54.63 o                         
   1  -2   9        425.83        508.75        74.62 o                         
   2   0   5       3896.43       4138.49       101.77 o                         
   5  -1   6       1009.46        966.23        69.87 o                         
   7  -4   7         30.75         -8.64        60.28 o                         
   7  -3   6        381.53        322.82        61.42 o                         
   7  -2   4        495.56        511.31        50.22 o                         
  -3  -2   7         31.08         48.08        45.24 o                         
  -1  -4  10        245.06        302.27        79.55 o                         
   4  -3   9         11.75         27.29        49.08 o                         
   4  -2   8        398.26        405.75        69.73 o                         
   6  -4   8          5.00         29.76        64.70 o                         
   7  -2   1       1325.18       1317.77        46.75 o                         
   7  -2   3        267.78        312.28        43.62 o                         
  -6  -2  -2       2781.60       2760.62        50.17 o                         
  -3  -3   8        304.37        273.27        63.61 o                         
   0  -4  10         89.62        145.49        53.78 o                         
   1  -1   7        768.94        774.47        58.91 o                         
   1   0   4      10503.15      10240.26       134.09 o                         
   2   0   4       3197.18       3071.67        76.99 o                         
   3  -3   9          2.54          9.59        63.27 o                         
   4  -1   6       1251.68       1272.25        75.80 o                         
   5  -1   5        925.00        959.21        62.99 o                         
   7  -3   5        846.73        921.00        79.03 o                         
   7  -2   2        679.18        639.95        40.96 o                         
  -7  -3   3          3.70         23.88        24.54 o                         
  -6  -2   1       3928.78       4083.24        43.34 o                         
  -4  -5   9        265.13        273.60        73.86 o                         
  -4  -3   7        287.45        285.51        56.49 o                         
   0  -3   9        156.41        224.19        51.31 o                         
   0  -2   8       1467.90       1495.30        85.63 o                         
   1  -2   8       1602.58       1693.24        99.59 o                         
   7  -4   6          9.73          2.33        52.88 o                         
  -7  -4   5        778.69        864.99        65.69 o                         
  -4  -4   8        573.84        656.32        77.51 o                         
   1   0   3      45663.37      45947.18       244.83 o                         
   2   0   3       3351.94       3412.53        70.20 o                         
   3  -4   9         44.34         67.45        68.11 o                         
   5  -1   4        601.62        544.02        47.28 o                         
   6  -4   7         94.92         98.02        46.28 o                         
   7  -3   4        282.25        337.87        57.39 o                         
  -6  -6   8          4.92          6.79        43.43 o                         
  -5  -5   8        327.10        326.62        56.96 o                         
  -3  -2   6         19.15          5.13        38.69 o                         
  -1  -4   9        288.07        285.32        58.57 o                         
   0  -4   9        206.14        220.48        71.58 o                         
   1  -1   6       1675.89       1666.85        78.42 o                         
   2   0   2        776.83        771.91        33.23 o                         
   3  -3   8        160.29        145.91        63.99 o                         
   5  -1   3        764.33        777.89        49.13 o                         
   6  -5   7        459.18        452.12        83.54 o                         
   7  -4   5          0.32          2.94        48.42 o                         
  -8  -4   3        180.85        209.00        33.37 o                         
  -3  -3   7        566.81        654.85        69.59 o                         
   0  -3   8         88.76        111.02        57.20 o                         
   4  -1  -3       1236.86       1255.59        34.03 o                         
   6  -4   6          0.13        -26.39        50.74 o                         
   7  -3   3         45.16         29.48        42.63 o                         
  -5  -6   8         15.98         89.95        65.55 o                         
  -2  -1   4       1822.92       1881.21        66.07 o                         
  -1  -5   9        166.82        155.79        56.63 o                         
   1  -2   7       1220.86       1236.27        74.76 o                         
   3  -4   8         37.51         74.48        65.79 o                         
   7  -4   4          4.02        -21.98        51.45 o                         
  -4  -4   7        339.93        349.50        62.75 o                         
  -4  -3   6        344.76        381.02        53.64 o                         
   3  -3   7        163.91        148.10        60.47 o                         
   6  -5   6        321.87        348.07        73.19 o                         
  -7  -4   4        908.52        965.86        60.62 o                         
  -7  -3   2       3362.59       3433.56        64.89 o                         
  -5  -5   7        253.35        362.41        64.32 o                         
  -3  -2   5          0.23         18.80        35.08 o                         
  -1  -4   8        653.31        702.22        70.92 o                         
   5  -1   0        271.99        267.62        18.46 o                         
   5  -1   1       1756.99       1769.90        46.47 o                         
   6  -4   5        178.93        188.21        54.78 o                         
  -8  -6   5        327.79        338.53        63.89 o                         
  -8  -5   4        138.42        232.63        48.89 o                         
   0  -3   7          0.80        -44.62        48.37 o                         
   1  -2   6        331.69        353.06        54.35 o                         
   2  -5   8        169.23        241.65        72.81 o                         
   7  -4   3         48.12         37.26        39.87 o                         
   7  -3   1        234.91        196.70        33.51 o                         
  -6  -7   7        258.45        217.73        74.95 o                         
  -4  -5   7        248.16        359.32        70.20 o                         
  -3  -3   6        355.74        386.24        46.66 o                         
  -1  -5   8         40.94         63.08        47.23 o                         
   3  -4   7          4.99         -2.85        42.63 o                         
   5  -5   6        246.41        338.25        71.77 o                         
   6  -5   5        274.26        275.88        64.27 o                         
  -5  -6   7          3.84         13.15        59.33 o                         
  -4  -3   5       1442.43       1500.90        74.24 o                         
  -2  -6   8         58.96         49.22        52.36 o                         
  -2  -1   3         39.77         -3.70        25.44 o                         
   1  -6   8          4.70         13.29        51.60 o                         
   1  -1   4      11717.78      12092.79       159.54 o                         
   1   0  -2        943.20        590.06        32.04 o                         
   2  -1   4       5308.05       4940.97       104.66 o                         
   3  -5   7        276.29        312.76        78.08 o                         
   3  -3   6         52.07          8.83        50.22 o                         
   5  -6   6        150.29        117.67        70.25 o                         
   6  -6   5         27.47        -12.77        42.44 o                         
   6  -4   4         98.17         94.46        48.08 o                         
   7  -4   2         39.83         51.60        44.19 o                         
   7  -3   0        360.02        322.87        31.09 o                         
  -8  -4   2        215.50        267.90        30.71 o                         
  -6  -3   3        347.46        350.92        33.56 o                         
  -4  -4   6        173.17        223.62        54.44 o                         
  -1  -4   7        735.21        779.83        80.17 o                         
   0  -4   7        476.68        598.65        75.38 o                         
   4  -1   2       6109.68       6316.65        99.40 o                         
  -6  -6   6        233.39        316.75        61.85 o                         
  -5  -7   7        285.36        364.17        63.75 o                         
  -5  -5   6        143.70         97.69        52.50 o                         
   0  -3   6         58.67          5.84        46.19 o                         
   2  -6   7        166.57        180.14        75.76 o                         
   2  -5   7        420.84        402.23        63.51 o                         
   3  -4   6          7.14        -12.72        54.68 o                         
   4  -3   5          0.43         16.04        33.04 o                         
   6  -5   4        139.79        151.23        55.96 o                         
  -5  -4   5        719.87        878.09        65.84 o                         
  -1  -5   7        698.90        756.62        82.88 o                         
   0  -2   5        733.18        676.73        49.79 o                         
   1  -2   5         10.91         36.17        28.01 o                         
   2   0  -2       2219.59       2244.28        41.58 o                         
   5  -7   5          4.38        -12.72        69.73 o                         
   5  -6   5        341.77        292.49        71.06 o                         
   6  -6   4        303.86        352.25        68.64 o                         
  -8  -6   4        734.61        805.46        65.27 o                         
  -7  -4   3        764.46        770.53        47.66 o                         
  -6  -7   6        472.47        586.31        78.98 o                         
  -5  -6   6         99.42        188.82        61.80 o                         
  -4  -5   6         72.04         59.52        55.11 o                         
  -2  -6   7        114.63         82.64        69.02 o                         
  -1  -6   7        201.40        212.56        71.72 o                         
  -1   0  -1       7260.33       7227.30        59.52 o                         
   1  -6   7          5.11         -5.13        44.10 o                         
   3  -3   5         48.73         66.22        46.09 o                         
   6  -4   3        299.15        260.36        49.89 o                         
  -7 -10 -12         96.91        104.62        66.31 o                         
  -6  -7  -7        126.57        144.73        38.40 o                         
  -4 -10 -13         20.58        -31.52        77.42 o                         
  -3   0   0        331.06        296.57        21.93 o                         
  -2  -6  -6       1351.27       1310.94        72.34 o                         
   3   1   0        335.29        312.71        15.81 o                         
   6   6   2       1992.68       1976.61        52.12 o                         
   7  -2  -8         32.28          2.42        62.66 o                         
   8  -1  -8        203.42        155.45        69.06 o                         
   8   0  -6        159.88        175.30        54.87 o                         
  -8 -10 -12         86.07        109.51        60.09 o                         
  -7  -9 -10        357.76        434.99        66.12 o                         
   1  -2  -2        579.07        629.32        40.01 o                         
   3  -2  -3        293.98        394.83        49.94 o                         
   6   0  -3       2972.51       3033.51        92.42 o                         
  -4 -10 -12          0.99        -15.90        73.72 o                         
  -4  -9 -10        913.87        941.79        82.35 o                         
  -1  -6  -6       1008.86       1083.76        76.33 o                         
   1  -7  -9        735.22        765.36        95.03 o                         
   1  -3  -3      10403.53      10466.72       153.22 o                         
   1  -1  -1       7236.74       7464.78        83.92 o                         
   2  -6  -8       2637.81       2673.85       135.19 o                         
   5   0  -2       5025.73       5195.48       102.91 o                         
   6  -4 -10        243.57        296.95        87.43 o                         
  -6  -8  -8         82.49         72.81        43.15 o                         
   0  -8 -10        104.94         94.03        55.77 o                         
   1  -8 -11         28.22         43.10        78.79 o                         
   3  -5  -7        133.22         68.54        66.12 o                         
   3  -3  -4       5719.03       5701.29       137.80 o                         
   7  -3  -9        369.80        450.84        90.38 o                         
   7  -2  -7         73.30         33.89        60.47 o                         
   8  -1  -7        144.36        120.38        60.76 o                         
  -7 -10 -11         16.89         34.94        58.91 o                         
  -7  -8  -8       2301.81       2214.19        87.53 o                         
   6  -4  -9        135.37        203.16        77.89 o                         
   8   0  -5        211.77        238.09        53.97 o                         
  -8 -11 -13        331.13        235.58        73.34 o                         
  -8 -10 -11        269.23        183.03        57.20 o                         
  -5 -11 -13        135.46        133.57        83.68 o                         
  -4 -10 -11         65.85         -1.04        71.06 o                         
   1  -8 -10          0.63         20.74        75.47 o                         
   2   2   1       3555.96       3377.88        38.73 o                         
   3  -4  -5       1387.43       1324.28        85.39 o                         
   5  -2  -4         17.39        -11.63        42.48 o                         
  -8  -6  -6       1296.47       1245.01        41.96 o                         
  -7  -9  -9        438.95        489.81        68.54 o                         
  -4  -5  -4       3687.08       3546.29        79.60 o                         
  -3  -4  -3       1485.08       1576.23        53.78 o                         
  -2  -5  -4       1783.38       1816.18        73.81 o                         
   0  -9 -11        449.12        478.94        94.70 o                         
   5   2   0       5408.98       5537.62        59.19 o                         
   7  -3  -8        523.19        549.38        85.91 o                         
   8  -2  -8          3.34         15.14        63.13 o                         
   8  -1  -6        255.29        257.93        69.59 o                         
  -5  -6  -5       2203.06       2213.33        71.82 o                         
  -2  -6  -5       2275.96       1989.24        85.82 o                         
   2  -2  -2        298.78        305.83        30.95 o                         
   6  -4  -8        121.56         65.55        51.26 o                         
   7  -2  -6        117.59        119.62        59.24 o                         
  -8 -11 -12        699.15        691.83        81.93 o                         
  -5 -11 -12        304.86        328.80        67.31 o                         
  -5  -7  -6          1.50          3.13        33.51 o                         
  -4 -11 -12         69.60        129.58        80.79 o                         
  -1   0   0       7356.34       7261.90        45.43 o                         
   1  -6  -6       1230.41       1317.96        82.07 o                         
  -7 -10 -10         12.27         39.78        54.44 o                         
  -5  -5  -4       1301.61       1327.74        46.04 o                         
  -4 -10 -10          3.56          0.33        68.21 o                         
  -4  -4  -3         72.89         63.42        21.83 o                         
  -2  -7  -6       1038.67       1043.56        76.56 o                         
  -1  -6  -5       3925.98       4099.85       120.95 o                         
   0  -9 -10        598.79        598.60        97.40 o                         
   1  -8  -9        204.52        171.36        60.09 o                         
   2  -5  -5          6.53        -16.76        47.47 o                         
   2  -1  -1       8964.68       9026.10       104.81 o                         
   7  -4  -9        267.94        341.90        87.96 o                         
   7  -3  -7        543.58        613.37        82.12 o                         
   8  -2  -7          2.18         32.66        60.00 o                         
  -6  -8  -7         10.48         -8.40        43.62 o                         
  -6  -7  -6        140.16        149.66        32.99 o                         
  -2  -3  -2       5534.84       5391.38        74.81 o                         
  -1 -10 -11        206.02        200.97        84.73 o                         
  -1  -3  -2       6269.49       6144.72        91.37 o                         
   0  -8  -8        146.85        167.99        54.87 o                         
   0   2   1       1562.85       1504.22        43.24 o                         
   1   2   1       1631.29       1566.36        35.98 o                         
   6  -5  -9         31.01         13.15        52.59 o                         
   8   0  -4        379.89        339.48        52.02 o                         
  -8 -10 -10        230.01        160.77        52.74 o                         
  -6  -6  -5        215.91        233.73        30.81 o                         
  -5 -11 -11         83.75         57.10        69.21 o                         
  -2  -8  -7       1211.27       1066.77        77.28 o                         
   2  -6  -6       1989.54       2130.45       104.14 o                         
   3  -4  -4       5023.95       5070.36       137.23 o                         
   5  -6  -9        258.72        326.10        69.68 o                         
   7  -2  -5          7.10         12.34        48.04 o                         
  -8  -3  -4          2.58         22.64        15.71 o                         
  -6  -9  -8        404.62        499.78        59.95 o                         
  -4 -11 -11         32.51         18.23        53.68 o                         
   0  -9  -9        764.65        744.75        96.97 o                         
   0  -3  -2       7155.54       7205.70       109.46 o                         
   1  -8  -8          0.11         26.30        68.87 o                         
   3  -2  -2         77.28        105.42        39.40 o                         
   6  -5  -8          4.53          7.83        68.78 o                         
   7   2  -1       3326.87       3411.11        68.68 o                         
  -8 -11 -11        667.85        712.43        75.90 o                         
  -7  -8  -7       1752.94       1829.61        76.47 o                         
  -5  -2  -2       1639.75       1571.34        27.29 o                         
   2  -7  -7        980.84        978.34        81.98 o                         
   3  -5  -5        232.60        225.51        48.13 o                         
   6   1  -1         95.41        102.43        25.35 o                         
   7  -3  -6        804.99        876.62        85.11 o                         
   8  -2  -6          6.07         33.51        54.35 o                         
   8   3  -1        450.88        450.93        28.91 o                         
  -7  -9  -8        357.60        389.80        52.21 o                         
  -7  -2  -3       3249.31       3109.74        57.96 o                         
  -5 -12 -12        505.15        579.33        96.60 o                         
   0  -8  -7         33.78         31.00        61.94 o                         
   1  -6  -5       1064.89        923.47        67.93 o                         
   5  -6  -8        212.76        194.09        61.47 o                         
   6  -4  -6        687.56        656.56        79.41 o                         
  -7 -10  -9        225.09        240.99        56.30 o                         
  -5 -11 -10         56.59         62.04        65.08 o                         
   1  -7  -6        180.11        252.24        66.17 o                         
   1  -3  -2       7287.39       7306.33       118.29 o                         
   5  -5  -6        394.01        397.96        75.47 o                         
  -6  -5  -4        206.95        182.70        19.89 o                         
  -4  -8  -6        446.05        431.57        56.15 o                         
  -2  -7  -5       3340.22       3306.25       111.17 o                         
  -1 -10  -9        394.36        335.69        82.97 o                         
   0  -9  -8       1334.91       1421.77       111.97 o                         
   1  -8  -7        918.51        927.26        94.65 o                         
   2  -6  -5          2.66         28.67        52.31 o                         
   2  -5  -4          0.04        -17.14        31.14 o                         
   2  -4  -3       4363.19       4350.15       117.39 o                         
   5   0  -1       3856.05       3921.80        80.84 o                         
   5   4   1        869.11        884.35        24.64 o                         
   6  -5  -7         33.90         26.87        65.79 o                         
  -8 -10  -9          7.29         -8.50        51.03 o                         
  -8  -9  -8       1934.50       1938.07        77.85 o                         
  -5 -12 -11        673.14        707.02        94.13 o                         
  -5  -4  -3        659.73        734.55        24.83 o                         
  -4  -9  -7        923.39        911.03        77.04 o                         
  -2  -8  -6        386.21        470.92        65.98 o                         
   5  -6  -7        128.76        129.49        73.91 o                         
   7  -2  -4        123.65        172.73        49.84 o                         
   8  -2  -5         86.23        119.81        54.21 o                         
   8  -1  -4       1091.71       1164.12        75.90 o                         
   8   0  -3        336.58        285.56        44.38 o                         
  -8 -11 -10        874.46        851.70        74.90 o                         
  -4 -10  -8         83.21         -0.76        59.10 o                         
  -2   1   0       5875.43       6078.75        81.36 o                         
   7  -3  -5        553.85        458.01        67.17 o                         
  -6  -9  -7        511.97        539.03        56.06 o                         
  -4  -6  -4       5474.30       5694.07       107.37 o                         
  -4   0  -1         88.18         49.41        20.32 o                         
  -2  -5  -3        423.44        419.42        44.48 o                         
  -1 -11 -10        120.18         73.10        60.05 o                         
   0  -7  -5       2698.49       2667.64       106.33 o                         
   0  -2  -1       1562.85       1511.96        41.11 o                         
   1   3   1        566.43        504.34        32.04 o                         
   5  -7  -8       1156.89       1012.66       109.36 o                         
   6  -4  -5       1108.35        963.48        75.52 o                         
   7  -4  -6        602.12        567.47        78.94 o                         
  -6  -8  -6        228.24        219.96        38.07 o                         
  -5 -11  -9        291.87        230.45        67.59 o                         
  -4 -11  -9        247.14        191.29        55.39 o                         
  -1 -10  -8       1249.93       1295.13       106.80 o                         
   0  -5  -3        251.01        241.42        45.90 o                         
   1  -6  -4        454.37        459.38        60.71 o                         
   1  -2  -1        218.40        217.45        27.58 o                         
   5  -5  -5        656.84        752.11        82.54 o                         
   6  -5  -6        255.34        281.86        73.57 o                         
  -6  -3  -3        800.36        740.63        16.14 o                         
  -5 -12 -10        670.19        602.50        88.00 o                         
  -3  -1  -1        202.56        211.56        12.20 o                         
   1  -7  -5        373.76        339.53        54.68 o                         
   2   3   1       3998.68       3996.33        60.99 o                         
   3  -3  -2       3354.21       3625.94       100.87 o                         
   5  -6  -6        181.12        129.68        71.82 o                         
   5  -2  -2        304.26        262.59        42.91 o                         
  -7 -10  -8         19.69         30.95        43.76 o                         
  -7  -9  -7       1382.72       1533.08        75.90 o                         
  -1 -11  -9          2.33        -11.91        73.81 o                         
   0 -10  -8       1130.76       1110.91       107.75 o                         
   2  -2  -1        352.33        406.27        35.65 o                         
  -8  -7  -6          5.92         32.89        19.51 o                         
  -6 -13 -11         30.09         12.39        72.67 o                         
  -6  -7  -5          0.49         23.73        24.07 o                         
  -1  -4  -2       3164.90       3100.53        76.80 o                         
   2  -7  -5       2417.43       2281.07       114.63 o                         
   2  -6  -4         11.02         33.04        36.50 o                         
   2  -5  -3         34.79         -3.51        42.44 o                         
   3  -9  -8         34.07         28.20        77.18 o                         
   4   4   1        395.22        308.11        22.78 o                         
   5  -7  -7        678.67        746.13        83.45 o                         
   5   5   1         99.70         73.95        19.70 o                         
   6   2   0       4302.21       4177.98        55.63 o                         
   7  -3  -4        825.81        862.14        74.81 o                         
   7   1  -1         41.87         55.30        21.50 o                         
   8  -2  -4        262.18        245.64        54.30 o                         
   8  -1  -3       1226.47       1359.02        80.55 o                         
  -4 -10  -7        802.98        771.95        78.32 o                         
  -4  -9  -6       1286.00       1217.81        80.41 o                         
  -4  -5  -3       5810.29       5875.68        90.95 o                         
  -2  -8  -5         42.96         63.70        36.55 o                         
   6  -5  -5        272.08        334.97        71.39 o                         
   6  -4  -4        975.58        991.82        81.88 o                         
   7  -2  -3        240.93        249.91        49.46 o                         
  -8 -12 -10        187.19        203.92        55.58 o                         
  -8 -11  -9        622.82        548.19        62.66 o                         
  -8 -10  -8          0.45          6.55        45.33 o                         
  -7  -8  -6        928.21        926.32        50.03 o                         
  -5 -11  -8        397.10        420.22        69.30 o                         
  -5  -1  -2        159.03        145.63        21.27 o                         
  -2  -7  -4       3211.35       3195.04       105.33 o                         
   0  -9  -6        562.91        533.29        77.85 o                         
   5  -1  -1        317.88        386.76        37.69 o                         
   5   1   0         98.62         94.60        19.60 o                         
  -7  -4  -4        297.46        298.00        10.63 o                         
  -1 -11  -8          9.08         10.02        72.81 o                         
  -1   1   0       5042.84       5219.36        64.18 o                         
   0  -7  -4       2638.20       2669.49       103.29 o                         
   2  -4  -2       1029.15       1030.79        58.15 o                         
   3  -5  -3        489.56        463.18        61.75 o                         
  -8  -9  -7       1586.11       1561.52        66.79 o                         
  -2  -6  -3       4667.25       4796.10       111.97 o                         
  -1  -6  -3       1141.72       1107.02        66.98 o                         
   1  -8  -5        319.31        292.63        56.20 o                         
   1  -7  -4        533.52        549.19        71.01 o                         
   5  -7  -6        398.40        384.05        67.83 o                         
  -6 -13 -10          4.35        -18.46        65.41 o                         
  -6  -9  -6        143.56        294.58        45.05 o                         
  -4  -3  -2       6277.01       6246.02        42.91 o                         
  -2  -2  -1       3555.96       3524.93        38.73 o                         
   1  -6  -3        661.89        636.77        62.75 o                         
   3  -4  -2       2464.69       2454.37        92.32 o                         
   1  -3  -1       2949.13       2874.73        74.67 o                         
   2  -7  -4        204.86        238.66        49.27 o                         
   6  -5  -4        182.82        236.67        63.42 o                         
   7  -3  -3        744.73        676.21        67.50 o                         
   8  -2  -3        198.66        256.99        51.98 o                         
  -7 -10  -7        108.30        100.63        42.48 o                         
  -4 -11  -7         82.71        135.09        63.04 o                         
  -4 -10  -6       1686.22       1604.05        94.36 o                         
  -3   0  -1         89.29         81.83        16.61 o                         
  -2 -11  -7        169.20        158.59        57.01 o                         
  -1 -11  -7         59.03        121.37        74.43 o                         
   2 -10  -7        540.92        470.78        74.00 o                         
  -7  -7  -5        102.95        110.98        24.59 o                         
  -6  -8  -5       1897.89       1856.86        71.15 o                         
  -6  -6  -4        155.69        148.00        22.40 o                         
  -6  -2  -3       4106.94       4166.59        61.66 o                         
  -5 -12  -8       1136.39       1154.54        96.55 o                         
  -5 -11  -7          7.80        -17.14        50.55 o                         
  -5  -7  -4        841.15        808.74        50.36 o                         
  -4  -9  -5        476.39        445.62        57.62 o                         
  -2  -8  -4          1.24         13.96        45.71 o                         
  -1  -5  -2        227.19        225.99        42.67 o                         
   0 -10  -6        948.82       1037.91        97.54 o                         
   0  -8  -4         14.04        -28.81        50.65 o                         
   1  -5  -2         33.43         75.19        29.81 o                         
   3  -9  -6         43.10         22.40        72.91 o                         
   3  -8  -5        146.46        145.25        55.16 o                         
   5  -7  -5        810.68        798.30        93.56 o                         
   7  -2  -2        208.84        221.77        44.95 o                         
   8  -1  -2       1073.52       1174.95        71.58 o                         
  -8 -11  -8        244.76        239.04        48.61 o                         
  -7  -9  -6       2351.80       2415.59        83.49 o                         
  -6 -13  -9         37.64         53.78        63.23 o                         
  -6 -12  -8       1310.97       1316.83        93.27 o                         
  -1  -3  -1        566.43        485.92        31.42 o                         
   2  -5  -2          8.92          8.50        38.88 o                         
   3  -6  -3       1247.07       1339.47        82.17 o                         
   3  -3  -1       2710.22       2566.29        83.87 o                         
   5  -8  -6        378.74        395.02        71.01 o                         
   5  -2  -1        253.47        300.70        41.01 o                         
   6  -3  -2        156.98        182.60        48.42 o                         
   6   1   0         13.50         21.88        18.56 o                         
  -5  -5  -3       4286.49       4209.03        64.18 o                         
  -4  -6  -3       3694.86       3506.52        81.60 o                         
  -2  -5  -2        237.60        292.21        40.06 o                         
   2  -1   0       5875.43       5863.15        79.03 o                         
  -4  -8  -4          0.21        -36.12        34.84 o                         
  -2  -7  -3       1282.55       1295.13        71.53 o                         
   1  -7  -3       1100.31       1065.25        72.43 o                         
   3  -5  -2          4.81        -16.61        29.76 o                         
   7  -4  -3        640.17        702.13        73.10 o                         
  -8 -10  -7        153.88        200.40        38.50 o                         
  -7  -3  -4        430.91        375.89        21.69 o                         
  -1 -11  -6          0.33         -1.23        69.63 o                         
  -1 -10  -5        424.47        389.47        75.00 o                         
   1  -1   0       5042.84       5201.51        64.22 o                         
   2  -7  -3         15.36          7.36        52.31 o                         
   3  -9  -5        117.52         70.20        73.29 o                         
   6  -5  -3        624.06        729.04        77.70 o                         
   7  -1  -1       2342.53       2385.59        80.50 o                         
   7   2   0       3720.00       3609.00        56.11 o                         
  -7 -11  -7        970.66        889.72        68.59 o                         
  -5 -12  -7        812.71        843.53        84.78 o                         
  -4 -11  -6        144.94        208.19        62.99 o                         
   0 -10  -5       1605.58       1617.76       110.84 o                         
   0   2   0       5064.94       4873.14        69.92 o                         
   1  -6  -2        857.15        825.45        65.93 o                         
   2  -4  -1       1424.74       1543.34        72.10 o                         
   3  -8  -4        334.25        371.14        62.47 o                         
   5  -7  -4       1370.81       1361.25       106.90 o                         
   7  -3  -2        363.52        440.21        57.53 o                         
   7   5   0        480.19        467.88        23.97 o                         
   8  -2  -2         81.09         79.93        43.15 o                         
  -8  -4  -5       1082.08       1083.43        31.14 o                         
  -5 -11  -6         78.42         50.98        50.27 o                         
  -4 -10  -5       1968.52       1786.46        95.46 o                         
  -1  -6  -2        568.66        503.15        51.79 o                         
   0  -9  -4        814.11        716.94        69.73 o                         
   2  -6  -2        939.70        987.88        74.00 o                         
   3  -4  -1       4239.27       4049.87       111.69 o                         
   5  -6  -3        278.48        263.01        54.59 o                         
   6  -4  -2        379.66        464.18        62.94 o                         
  -7  -8  -5       1014.16       1013.56        49.41 o                         
  -6 -14  -9          6.62         37.12        68.54 o                         
  -6 -13  -8        293.31        373.23        58.81 o                         
  -6 -12  -7        987.80       1102.75        85.68 o                         
  -6  -9  -5       1125.68       1221.56        64.46 o                         
  -6  -7  -4        679.84        699.52        41.06 o                         
   0  -8  -3         34.98         45.33        51.79 o                         
   0   1   0       2097.08       2163.92        33.27 o                         
   4  -8  -4        330.01        404.65        84.11 o                         
   5  -5  -2       1065.40       1061.55        82.02 o                         
   5  -1   0        271.99        258.74        37.07 o                         
  -7 -10  -6        147.15        189.91        42.10 o                         
  -5 -10  -5       1094.20        906.85        70.77 o                         
  -2  -8  -3         48.34         68.64        46.99 o                         
  -2  -6  -2       3791.08       3914.59       100.77 o                         
  -2  -3  -1       3998.68       3924.61        60.24 o                         
   1  -8  -3        343.60        323.68        54.68 o                         
   2  -2   0         50.68         42.29        25.16 o                         
   3  -2   0        265.81        238.43        37.26 o                         
   7  -2  -1        151.61        152.94        48.08 o                         
   7   1   0          0.76         14.00        20.08 o                         
  -8 -11  -7        231.07        223.66        51.93 o                         
  -5  -6  -3       3373.98       3347.27        71.01 o                         
  -4  -9  -4        214.33        247.97        49.98 o                         
  -4  -4  -2       1890.57       1907.64        39.97 o                         
  -1 -12  -6        203.26        222.67        81.17 o                         
   1  -5  -1         59.12         65.17        38.64 o                         
   1  -2   0        697.18        756.43        37.36 o                         
   3  -9  -4         68.13         17.99        70.68 o                         
   6  -3  -1         79.52         67.12        41.96 o                         
   8  -1  -1       1253.00       1335.38        66.60 o                         
  -2   1  -1       3088.64       3096.36        59.52 o                         
  -1 -10  -4       1080.06       1121.88        94.74 o                         
   0 -11  -5        141.83        110.03        53.21 o                         
   0 -10  -4       1319.64       1409.43       103.67 o                         
   1  -7  -2       2296.58       2138.90       101.48 o                         
   2  -5  -1         45.60         29.52        28.15 o                         
   6  -5  -2       1312.49       1415.56        93.51 o                         
  -6 -14  -8         34.03          9.59        66.03 o                         
  -5 -12  -6       1020.69       1105.98        87.58 o                         
  -4 -11  -5         33.01          3.75        54.35 o                         
  -1  -7  -2       3235.58       3182.46       103.00 o                         
   2  -7  -2        128.67         69.63        39.54 o                         
   3  -5  -1        254.83        322.58        43.81 o                         
   4  -9  -4         23.05         68.30        76.23 o                         
   5  -6  -2         59.85         54.40        59.29 o                         
   5  -2   0        709.96        774.42        51.79 o                         
   7   4   0        546.90        516.82        16.99 o                         
   9   0  -1         59.67         63.08        35.60 o                         
  -6 -13  -7        321.84        324.25        67.17 o                         
  -2  -4  -1       5438.44       5302.09        87.34 o                         
   0  -9  -3        505.79        455.40        58.86 o                         
   0  -1   0       2097.08       2192.45        33.51 o                         
   3  -3   0       3621.16       3667.67        96.55 o                         
   4  -8  -3        344.69        375.46        81.31 o                         
   7  -3  -1          5.85         19.41        42.20 o                         
  -7 -11  -6        366.91        346.75        52.31 o                         
  -7  -9  -5       4006.84       3920.38        95.08 o                         
  -6 -12  -6        769.25        715.85        73.19 o                         
  -6  -8  -4        805.74        737.73        45.76 o                         
  -5 -11  -5         34.29          3.23        48.75 o                         
  -4 -10  -4       1016.21        987.55        77.04 o                         
  -4  -8  -3        273.97        248.25        44.14 o                         
  -3 -13  -6        878.27        813.96        98.30 o                         
   1  -3   0       1710.84       1671.50        59.95 o                         
   3 -10  -4        221.17        120.19        80.55 o                         
   4  -7  -2        962.30       1074.36        93.41 o                         
   6  -4  -1        452.88        426.11        60.28 o                         
   8  -2  -1        312.67        346.84        50.93 o                         
  -8 -10  -6          4.26          8.26        34.94 o                         
  -5  -7  -3        711.18        767.78        44.62 o                         
  -4  -5  -2        517.42        512.78        31.71 o                         
  -1 -12  -5          8.17         46.56        53.02 o                         
  -1 -11  -4        315.48        307.06        77.09 o                         
   0  -8  -2        352.65        439.54        64.51 o                         
   0  -2   0       5064.94       5000.96        72.62 o                         
   1  -8  -2       1315.66       1242.59        92.37 o                         
   1  -6  -1        158.94         96.07        33.70 o                         
   1   2   0          4.09         13.24        11.11 o                         
   2  -6  -1         83.73         46.61        33.84 o                         
   5  -5  -1       1938.07       1897.39        98.78 o                         
   6  -6  -2         27.90         49.46        60.81 o                         
  -2   0  -1         95.65         87.10        14.76 o                         
   2  -4   0       3765.02       3730.89       102.81 o                         
   3  -4   0       4526.96       4640.03       118.38 o                         
   5  -7  -2        443.37        477.80        81.12 o                         
  -6 -14  -7          6.90          7.31        65.46 o                         
  -5 -13  -6        189.37        180.33        51.17 o                         
  -5 -10  -4       1597.00       1605.57        84.21 o                         
  -2  -8  -2         10.07        -32.99        42.82 o                         
  -2  -5  -1        280.91        357.19        41.72 o                         
  -1 -10  -3       1378.16       1299.64        98.16 o                         
  -1  -6  -1       1211.88       1104.74        65.12 o                         
   0 -10  -3       1179.91       1059.51        83.54 o                         
   3  -8  -2       1537.41       1416.65        94.08 o                         
   4  -9  -3        176.76        130.72        77.61 o                         
   4  -6  -1        233.69        191.29        46.80 o                         
   6  -5  -1       1202.94       1264.66        88.76 o                         
   7  -4  -1        725.58        668.86        69.63 o                         
   8   3   0        116.70        122.94         9.64 o                         
  -7 -10  -5        703.19        740.01        55.11 o                         
  -6  -9  -4       3254.14       3152.13        92.94 o                         
  -5 -12  -5        904.64        816.71        79.41 o                         
  -4 -11  -4         16.97         61.85        54.59 o                         
  -4  -9  -3        248.64        226.84        49.03 o                         
  -4  -6  -2       5549.65       5607.07        99.68 o                         
   1  -7  -1       2616.76       2636.26       109.89 o                         
   2  -7  -1        396.66        422.60        65.27 o                         
   4  -8  -2        585.76        646.07        89.10 o                         
   5  -6  -1         10.38         -5.84        58.48 o                         
   5   4   0        230.82        250.39        20.65 o                         
   6  -3   0         93.54        114.21        42.96 o                         
   7  -2   0        618.01        565.33        52.97 o                         
  -8 -11  -6        168.40        148.86        47.51 o                         
  -6 -13  -6        342.02        384.62        68.02 o                         
  -3 -13  -5       1120.14       1060.65       104.28 o                         
   0  -9  -2        151.77        142.02        59.76 o                         
   0  -7  -1       3510.83       3361.46       111.36 o                         
   0  -4   0          4.35         19.75        32.37 o                         
   1  -9  -2         21.31         23.07        61.04 o                         
   2  -5   0        875.87        923.85        64.18 o                         
   3 -10  -3        113.89        101.34        77.18 o                         
   3  -5   0       1548.74       1573.38        83.07 o                         
  -7 -14  -7        187.85        143.02        62.09 o                         
  -4  -2  -2        701.52        689.08        16.61 o                         
  -2  -6  -1       3889.67       3987.12       102.91 o                         
   3  -9  -2        256.26        313.99        79.36 o                         
   4  -7  -1        235.79        204.77        68.64 o                         
   5  -8  -2        303.98        425.92        84.59 o                         
  -6 -12  -5        567.99        505.62        66.22 o                         
  -5 -11  -4        166.62        200.17        53.64 o                         
  -4 -10  -3       1651.91       1736.43        93.13 o                         
  -1 -11  -3        996.34        960.54        84.92 o                         
   0 -11  -3        350.13        403.99        64.70 o                         
   5  -1   1       1756.99       1738.38        63.80 o                         
   6  -4   0        406.62        348.55        58.57 o                         
   7  -3   0        360.02        308.44        51.83 o                         
  -7 -11  -5          8.55         -6.74        38.45 o                         
  -5 -13  -5        384.05        472.01        75.57 o                         
  -3   0  -2        828.61        831.67        34.27 o                         
  -2  -7  -1       2444.10       2289.80        89.90 o                         
   0 -10  -2         60.04        124.84        62.18 o                         
   0  -8  -1       1970.93       1901.57       100.30 o                         
   0  -5   0       2073.22       2208.58        78.04 o                         
   2  -6   0        119.73        177.38        52.12 o                         
   3  -2   1       1774.06       1902.19        66.88 o                         
   4  -9  -2        106.42        117.05        57.06 o                         
   5  -7  -1        273.13        327.62        60.57 o                         
   5  -5   0       1533.10       1438.06        82.83 o                         
   9   0   0         56.01         29.71        32.99 o                         
   9   1   0        424.98        449.89        35.79 o                         
  -7  -8  -4        487.04        516.82        37.59 o                         
  -6 -14  -6          1.98         16.85        64.46 o                         
  -1 -10  -2        246.48        211.23        67.78 o                         
  -1  -4   0        613.53        619.58        43.15 o                         
  -1  -3   0         39.19         76.66        23.45 o                         
  -1   1  -1       1843.27       1880.16        43.76 o                         
   1  -6   0        104.35         95.84        35.55 o                         
   4  -8  -1        333.68        330.61        77.85 o                         
   5  -2   1        947.24        910.46        55.92 o                         
   5   1   1          9.38          9.49        15.66 o                         
   6  -5   0        753.80        715.94        75.71 o                         
   7  -4   0        119.71        177.24        53.50 o                         
  -6  -7  -3       1401.95       1380.10        50.08 o                         
  -6  -6  -3       1149.71       1144.71        35.88 o                         
  -5 -12  -4        936.16       1001.41        83.49 o                         
   3  -3   1       2340.14       2394.89        82.21 o                         
   3   0   1         89.29         90.09        17.37 o                         
   4  -3   1        675.81        709.87        50.12 o                         
   5  -6   0          8.46        -31.61        56.06 o                         
   6   1   1          0.39         27.48        17.23 o                         
   8  -3   0          0.55         13.15        43.95 o                         
   9  -1   0        801.00        852.27        57.53 o                         
  -7  -9  -4       4241.52       4178.89        97.16 o                         
  -5 -10  -3       1151.84       1125.39        74.81 o                         
  -4 -11  -3        457.14        473.01        68.78 o                         
  -2  -8  -1        386.71        346.79        56.11 o                         
  -1  -5   0         56.32         23.83        26.25 o                         
   0  -9  -1        232.15        180.90        61.66 o                         
   1  -9  -1          1.09         -4.60        41.25 o                         
   1  -7   0       1298.95       1390.26        88.29 o                         
   2  -7   0        543.42        546.49        69.49 o                         
   2  -1   1       3088.64       3063.89        61.37 o                         
   3  -9  -1         78.30        102.29        69.16 o                         
   5  -8  -1        440.90        489.24        85.30 o                         
  -8 -10  -5        229.64        167.94        37.69 o                         
  -6  -8  -3         60.42         55.16        26.68 o                         
  -4  -9  -2        904.53        996.76        69.92 o                         
  -3 -10  -2       1691.85       1699.88        99.40 o                         
  -1 -11  -2        913.61        944.40        95.98 o                         
  -1  -6   0       2172.44       2156.66        85.30 o                         
   2  -4   1       3436.18       3488.24       101.48 o                         
   2   2   0         91.12         75.85        14.24 o                         
   4  -7   0       1156.34       1154.44        94.98 o                         
   6  -6   0         30.43         84.97        62.09 o                         
   6  -3   1        222.14        232.26        48.84 o                         
   9  -5  -1        243.02        190.91        64.70 o                         
  -7 -10  -4        482.22        493.94        53.40 o                         
   1  -3   1       3268.65       3372.90        84.54 o                         
   3  -5   1       1319.75       1311.37        78.75 o                         
   5  -7   0        680.14        605.49        86.39 o                         
  -8 -11  -5         93.91         70.20        39.35 o                         
  -6 -14  -5        119.14         71.25        67.17 o                         
  -6  -9  -3       3111.04       3151.89        92.47 o                         
  -5 -13  -4        548.33        560.06        78.13 o                         
  -5 -11  -3          2.95          9.02        46.99 o                         
  -5  -7  -2       1360.95       1385.65        55.68 o                         
  -5  -6  -2       1171.30       1207.22        44.10 o                         
   0 -10  -1        416.27        369.91        72.15 o                         
   1  -2   1       1963.66       2039.37        57.15 o                         
   2  -5   1       1743.17       1780.91        79.36 o                         
   4   3   0      11028.11      10932.13        83.54 o                         
   6  -4   1        349.48        389.66        59.57 o                         
   7  -3   1        234.91        238.81        49.37 o                         
   8  -1   1       1515.84       1545.71        72.48 o                         
  -4 -10  -2       1092.21       1022.63        70.58 o                         
  -3 -13  -3        360.04        327.81        82.07 o                         
  -2  -5   0        208.42        179.38        37.55 o                         
  -1 -10  -1         24.00         15.85        62.61 o                         
   0  -8   0        749.07        697.19        64.55 o                         
   2  -6   1         84.35         45.05        48.23 o                         
   4  -8   0        705.94        688.08        75.99 o                         
   8  -2   1       1194.13       1133.08        69.21 o                         
   9  -4   0        141.44        140.07        56.87 o                         
  -7 -11  -4          3.11         39.30        39.63 o                         
  -5  -5  -2        964.85        933.48        31.71 o                         
  -3  -9  -1          1.04        -24.78        47.47 o                         
   1  -6   1        140.74        206.24        51.69 o                         
   6  -5   1        748.36        722.73        65.88 o                         
   7  -4   1         10.99          6.46        33.08 o                         
  -6 -13  -4        562.20        687.84        77.13 o                         
  -6  -3  -4       1564.11       1502.75        37.36 o                         
  -5 -12  -3        339.27        330.84        52.88 o                         
  -4 -11  -2        725.19        740.58        78.84 o                         
  -2  -7   0       2570.11       2503.40        95.36 o                         
   0  -9   0         31.12         95.74        58.43 o                         
   0  -4   1       3193.98       3120.04        87.81 o                         
   1   1   0       4418.47       4216.29        33.42 o                         
   2   0   1         95.65         89.33        14.76 o                         
  -5 -10  -2        829.06        934.05        70.16 o                         
  -4  -8  -1       1222.51       1213.02        68.49 o                         
  -1 -11  -1        568.43        493.18        68.97 o                         
  -1  -9   0         60.66         27.25        57.96 o                         
   0  -3   1        702.47        741.10        43.19 o                         
   1  -7   1       1432.46       1309.47        89.47 o                         
   1  -1   1       1843.27       1921.60        44.81 o                         
   5  -2   2       3272.42       3198.22        94.36 o                         
   6  -6   1         13.00         36.74        60.14 o                         
   9  -1   1        568.64        540.03        49.94 o                         
   9   0   1          8.87         20.89        31.61 o                         
  -4  -5  -1       1012.55       1014.70        40.92 o                         
  -2  -8   0       1122.88       1010.81        68.73 o                         
   0 -10   0        623.78        657.70        85.82 o                         
   4  -3   2         52.20         46.23        29.05 o                         
   5  -1   2       1176.61       1243.35        55.96 o                         
   6  -3   2        125.87        100.39        45.62 o                         
   6   2   1       3666.81       3756.05        40.01 o                         
  -6 -12  -3        304.80        303.84        61.23 o                         
  -5 -11  -2        144.67        223.28        54.92 o                         
  -4  -9  -1        126.75        127.88        48.61 o                         
   1  -8   1        372.99        312.52        67.83 o                         
   3  -5   2        352.46        405.32        60.95 o                         
   3  -4   2       1188.80       1184.91        66.22 o                         
   3  -2   2       4219.20       4441.76        99.44 o                         
   4  -8   1       1113.21       1174.61       103.24 o                         
   6  -4   2        509.20        516.53        64.89 o                         
   7  -2   2        679.18        678.40        57.01 o                         
   7   2   1       1936.81       1970.54        35.41 o                         
  -7  -4  -5        700.08        724.15        29.00 o                         
  -4 -10  -1       2148.55       2145.17       102.72 o                         
  -3  -1  -2        144.02        149.33        16.38 o                         
   0  -8   1        201.07        237.10        60.99 o                         
   0  -2   1         51.89         34.27        21.79 o                         
   2  -5   2        710.20        730.51        64.93 o                         
   2  -4   2       1285.11       1352.05        70.82 o                         
   3   1   1        202.56        239.38        12.29 o                         
   5  -8   1        461.10        534.33        90.71 o                         
   5  -5   2        512.89        402.09        56.91 o                         
   7  -3   2         26.54         70.11        44.71 o                         
  -8 -10  -4        567.73        620.77        48.56 o                         
  -7 -10  -3        254.67        256.99        48.56 o                         
  -7  -9  -3       2201.12       2276.27        75.19 o                         
   2  -6   2          3.90         -3.65        48.70 o                         
   3  -9   1        418.55        413.91        83.11 o                         
   4  -6   2        194.75        138.65        46.38 o                         
   5   0   2         91.97        109.93        28.34 o                         
   6  -5   2       1155.62       1093.49        79.36 o                         
   6   0   2       1390.14       1403.17        52.02 o                         
   7  -4   2         39.83         75.95        50.31 o                         
   7   4  -1        205.79        219.34        22.12 o                         
   8  -2   2        648.17        657.70        65.31 o                         
  -7  -8  -3         52.42         47.56        26.87 o                         
  -6 -13  -3        425.75        353.53        69.59 o                         
  -6  -9  -2       3150.74       3063.22        92.85 o                         
  -6  -8  -2         19.98         -5.27        25.54 o                         
  -5 -12  -2         47.65         94.79        58.15 o                         
  -4 -11  -1        349.06        316.65        66.83 o                         
  -3  -9   0        295.18        341.90        61.61 o                         
  -1 -11   0        442.45        336.21        80.22 o                         
   0  -9   1         21.36         44.67        57.67 o                         
   4  -7   2         27.82         38.21        62.37 o                         
   8  -1   2       1560.10       1602.48        71.53 o                         
  -2   0  -2        776.83        787.95        30.85 o                         
   1  -6   2         11.87         -0.19        32.85 o                         
   2  -7   2       1028.03        967.04        75.57 o                         
  -6  -7  -2       1711.67       1697.89        53.73 o                         
  -5 -13  -2        278.71        254.66        71.72 o                         
  -5  -7  -1        663.29        618.68        43.34 o                         
  -4  -4  -1        395.22        354.48        23.16 o                         
  -3 -10   0        730.59        779.45        80.74 o                         
  -2  -6   1       1804.09       1831.22        78.70 o                         
  -1  -3   1        610.64        566.99        36.41 o                         
   0 -10   1        227.76        258.69        72.81 o                         
   0   1  -1      11696.06      11430.92        89.95 o                         
   1  -7   2       1330.89       1316.40        83.21 o                         
   1  -3   2        394.16        400.38        36.74 o                         
   4  -8   2        971.78        843.82        96.88 o                         
  -6 -12  -2         20.60         20.93        50.79 o                         
  -2  -8   1        627.46        602.16        58.43 o                         
  -2  -5   1        247.79        261.97        40.82 o                         
  -1 -10   1        422.76        461.80        79.51 o                         
   0  -5   2        973.12        946.35        63.46 o                         
   1  -8   2       1596.92       1590.23       104.90 o                         
   6  -3   3         66.91         70.54        46.19 o                         
   1   0   1       7260.33       7210.17        31.95 o                         
   3   2  -9        187.80        179.85        48.32 o                         
   5   0  -4       1717.00       1635.52        74.57 o                         
   6   1  -6          0.65         25.49        51.50 o                         
   6   2  -8          2.21         12.44        57.15 o                         
   6   3  -9          2.94        -15.19        57.15 o                         
   9   2  -5         96.56        108.94        47.23 o                         
   3   2   7        115.60        101.58        17.23 o                         
   5   0  -3       2998.53       2850.24        94.13 o                         
   5   0  -1       3856.05       3695.15        95.03 o                         
   5   0   0       1367.30       1453.96        60.99 o                         
   9   2  -4        111.35         81.41        59.95 o                         
   9   2   4        263.77        250.58        40.06 o                         
  10   2  -1        551.09        525.03        74.76 o                         
  10   2   0        519.19        505.90        69.11 o                         
  10   2   1        944.68        866.65        72.81 o                         
  11   3   4          3.00         -5.98        39.59 o                         
   2   0  -5       2257.63       2035.19        68.07 o                         
   4   4 -10         33.83         90.04        53.54 o                         
   6   1  -5        503.73        427.96        61.37 o                         
   7   2   6       1039.18       1078.78        37.93 o                         
   7   3  -8        316.23        272.65        57.34 o                         
  -1   1  -6       1675.89       1727.60        45.05 o                         
   2   1  -7        468.41        581.28        51.31 o                         
   4   3  -9         10.23         37.21        48.27 o                         
   7   2  -6        195.82        183.89        62.32 o                         
   9   2  -3        511.93        503.53        62.94 o                         
   9   2   3         21.39         28.48        36.12 o                         
  10   3  -4        584.67        602.16        84.30 o                         
  11   3  -1        356.05        252.19        69.87 o                         
  11   3   0        331.90        390.18        70.96 o                         
  11   3   2        193.57        191.34        53.50 o                         
  11   3   3         38.62          4.27        44.00 o                         
   1   0  -4       1953.26       1080.11        57.34 o                         
   3   2  -8         49.22         36.93        43.05 o                         
   3   3  -9         30.77         59.38        46.66 o                         
   6   1  -4        555.76        610.28        65.03 o                         
   9   2  -2       1360.92       1222.37        92.23 o                         
  10   3   5        169.41        165.14        45.66 o                         
  11   3   1        238.94        188.06        60.19 o                         
   5   1   4       1732.02       1752.52        41.96 o                         
   6   1   3       1812.96       1861.84        57.06 o                         
   7   2  -5        151.91        127.59        55.87 o                         
   7   4  -8        298.64        355.38        76.04 o                         
   9   2   1        149.94        149.57        49.03 o                         
   9   2   2        423.16        493.75        56.20 o                         
   2   0  -3         92.99         43.91        25.92 o                         
   4   4  -9        187.09        215.64        57.06 o                         
   6   1  -3        228.99        173.97        47.23 o                         
   6   2  -6         93.92         64.18        41.25 o                         
  10   3  -2       1006.45        948.06        89.47 o                         
  -1   2  -7       1220.86       1184.82        44.05 o                         
   2   1  -6       1492.88       1515.19        67.36 o                         
   2   1   5          1.82         -6.08        12.44 o                         
   4   3  -8        117.86        187.35        53.40 o                         
   5   1  -4        776.98        792.74        62.47 o                         
   6   1  -2          1.24         26.44        38.02 o                         
   7   3  -6        215.88        235.06        67.93 o                         
  10   3   4          0.50        -29.86        36.31 o                         
  10   4  -4         26.27         14.76        64.22 o                         
  11   4  -2         33.94         41.11        65.93 o                         
  -4   2  -4       1670.43       1591.71        37.12 o                         
   2   0  -2       2219.59       2166.72        56.58 o                         
   3   2  -7         31.08          8.83        40.16 o                         
   3   3  -8        304.37        283.19        51.83 o                         
   5   5  -9        305.34        286.56        54.63 o                         
   6   1  -1         95.41         68.16        38.54 o                         
   6   1   2         79.09         78.75        28.15 o                         
   6   2  -5        106.00        116.20        52.55 o                         
   7   2  -4          6.29         42.44        39.68 o                         
   7   4  -7        119.08        134.24        66.83 o                         
  10   3   0        535.47        452.07        70.20 o                         
  10   3   1        294.34        296.53        60.00 o                         
  10   3   2        173.02        141.12        50.08 o                         
  10   3   3        159.01        188.87        47.42 o                         
   0   3  -8         88.76        158.44        36.41 o                         
   1   0  -2        943.20        589.40        34.98 o                         
   2   0  -1       7693.63       7727.27        90.71 o                         
   3   1  -5       4070.72       4049.54       105.71 o                         
   4   5  -9        265.13        322.68        63.65 o                         
   5   1  -3       1237.50       1203.85        70.49 o                         
   6   1   0         13.50         15.90        34.46 o                         
   8   4  -6        516.18        562.34        68.87 o                         
  11   4   0        162.11        190.44        67.12 o                         
   7   2  -3        312.73        292.35        46.66 o                         
   7   3   8         58.72         64.03        15.62 o                         
  11   4   1        181.34        195.71        63.51 o                         
  11   4   2        273.69        244.12        61.14 o                         
  11   4   3        556.19        596.42        66.12 o                         
  11   4   4        537.37        515.87        61.90 o                         
  12   5   0        213.38        233.16        74.05 o                         
  -1   1  -5       9167.52       9176.91        88.29 o                         
   1   0  -1       8117.46       7999.35        74.14 o                         
   4   3  -7        287.45        267.67        55.06 o                         
   4   4  -8        573.84        598.37        67.07 o                         
   5   1  -2        626.71        642.84        55.25 o                         
   6   2   6        849.54        853.17        29.62 o                         
   7   2  -2         18.25        -16.42        45.14 o                         
   8   4  -5        713.03        811.11        86.39 o                         
  11   5  -2         56.68         69.73        69.30 o                         
  12   5   1        109.95        130.87        66.03 o                         
  12   5   5        616.71        494.56        63.61 o                         
   3   2  -6         19.15         20.46        38.45 o                         
   5   1  -1        115.16        100.63        39.26 o                         
   5   5  -8        327.10        362.31        67.50 o                         
  10   4  -1         38.91        -25.68        58.86 o                         
  12   5   2        135.54        138.98        47.13 o                         
  12   5   3        477.38        444.15        70.44 o                         
  13   6   3          0.90         30.05        63.94 o                         
  13   6   5          0.02          0.52        51.31 o                         
   3   3  -7        566.81        636.10        60.14 o                         
   5   1   0         98.62         84.82        34.98 o                         
   6   2  -3        797.83        801.38        66.69 o                         
   7   2  -1       3326.87       3408.50       112.31 o                         
   7   3  -4        251.23        273.41        59.00 o                         
  13   6   4          0.43         24.87        59.33 o                         
   0   4  -8        392.59        381.25        44.90 o                         
   1   4  -8        653.31        638.29        58.48 o                         
   3   2   8        528.01        559.82        27.91 o                         
   4   5  -8        363.26        419.84        63.13 o                         
   5   1   1          9.38          6.65        30.38 o                         
   7   2   0       3720.00       3701.94       111.07 o                         
   8   4  -4        332.46        336.82        68.26 o                         
   2   1  -4       1822.92       1824.77        65.08 o                         
   4   4  -7        339.93        325.24        57.53 o                         
   5   6  -8         15.98         13.91        40.11 o                         
   7   2   2       2210.55       2133.73        77.70 o                         
   7   4  -5        778.69        765.78        70.82 o                         
   8   5  -5         43.00          7.26        62.18 o                         
   8   6  -6        167.46        182.32        73.62 o                         
  10   4   5        701.41        674.03        57.77 o                         
   3   1  -3        388.57        402.38        42.58 o                         
   7   3  -3          3.70         -8.59        35.65 o                         
  11   5   1        895.72        851.55        86.72 o                         
  12   6   1         89.45        145.25        68.64 o                         
  -1   0   0       7356.34       7149.27        53.97 o                         
  -1   2  -6        331.69        338.01        27.10 o                         
   0   3  -7          0.80          3.70        25.39 o                         
   5   5  -7        253.35        279.82        50.74 o                         
   6   2  -1       3928.78       4114.90       111.55 o                         
   6   6  -7        163.41        131.63        62.75 o                         
   8   4  -3        180.85        262.49        51.50 o                         
   9   5  -3        260.72        228.13        68.11 o                         
  11   5   2        625.16        620.06        76.56 o                         
  11   5   3        837.29        805.75        76.42 o                         
  11   5   5       1331.10       1267.55        85.63 o                         
  12   6   2        127.95        113.87        64.46 o                         
   1   5  -8         40.94         31.90        31.95 o                         
   3   3  -6        355.74        350.45        49.65 o                         
   7   3  -2       3362.59       3425.40       118.19 o                         
   7   4  -4        908.52        958.40        81.79 o                         
   8   5  -4        138.42        163.76        60.71 o                         
   8   6  -5        327.79        309.29        77.94 o                         
   9   6  -4        581.64        570.46        83.16 o                         
  11   5   4       1264.32       1138.68        79.65 o                         
  12   6   3         80.79         19.51        56.91 o                         
  12   6   4         29.24         72.24        55.82 o                         
  12   6   5          0.05        -15.57        48.23 o                         
  12   6   6         52.93         17.75        45.28 o                         
  13   7   3          5.68          7.50        45.24 o                         
  13   7   4          8.29         31.57        63.65 o                         
  13   7   6        126.16        104.85        66.31 o                         
   4   5  -7        248.16        364.69        58.00 o                         
   5   6  -7          3.84         19.89        53.40 o                         
   6   7  -7        258.45        208.09        70.44 o                         
   8   4  -2        215.50        210.14        58.00 o                         
  13   7   5        161.25        161.72        62.99 o                         
   2   1  -3         39.77         31.52        19.51 o                         
   4   4  -6        173.17        210.33        51.26 o                         
   7   3  -1        922.36        993.20        69.21 o                         
   1   4  -7        735.21        764.36        58.29 o                         
   3   2  -4         23.95         31.57        34.13 o                         
   5   5  -6        143.70        202.35        57.58 o                         
   7   3   7         20.78         15.38        21.27 o                         
   7   4  -3        764.46        798.15        74.24 o                         
   8   5  -3        439.50        499.68        73.91 o                         
   9   6  -3        634.13        733.46        85.11 o                         
   9   7  -4        148.73        109.32        70.25 o                         
  -4   2  -5       1556.87       1598.97        21.55 o                         
  -2   0  -1         95.65         93.60        13.10 o                         
   6   2   3       4106.94       4226.07        86.91 o                         
   7   3   0       1500.57       1468.86        75.99 o                         
   8   4  -1        164.17        177.76        42.01 o                         
   8   6  -4        734.61        773.19        75.33 o                         
  12   7   2         38.98         15.33        62.32 o                         
   0   4  -7        476.68        539.46        42.53 o                         
   3   1  -1       1561.31       1597.07        50.17 o                         
   6   7  -6        472.47        548.91        76.75 o                         
  10   7  -2         87.05         60.47        64.79 o                         
  12   7   3          0.13         -6.22        58.67 o                         
  13   8   4        355.16        351.59        75.85 o                         
   2   1  -2         13.75         28.05        22.07 o                         
   2   5  -7        668.31        728.14        60.99 o                         
   4   5  -6         72.04         83.49        48.32 o                         
   5   6  -6         99.42        122.56        56.82 o                         
   7   3   1        247.81        263.92        44.67 o                         
   7   4  -2        284.05        253.47        56.58 o                         
   8   4   0        868.67        885.59        73.86 o                         
   8   5  -2        229.19        239.00        62.28 o                         
   9   6  -2        582.56        580.09        78.79 o                         
   9   7  -3        189.53        141.69        67.26 o                         
  12   7   4         53.93        106.14        59.19 o                         
  13   8   5        175.34        113.26        66.93 o                         
  13   8   6        325.48        318.45        68.54 o                         
  13   8   7        118.39         53.16        53.97 o                         
   0   3  -6         58.67         51.74        29.24 o                         
   2   2  -4         68.34         39.26        34.65 o                         
   4   4  -5        183.10        267.86        51.98 o                         
   6   8  -6        202.21        187.16        67.83 o                         
   7   3   6         16.19         39.54        23.21 o                         
   8   6  -3       1513.00       1517.32        99.73 o                         
  12   7   5        109.18        109.22        56.68 o                         
  12   7   6        366.22        355.95        61.33 o                         
  12   7   7        232.06        255.42        53.54 o                         
   1   5  -7        698.90        758.43        56.25 o                         
   2   6  -7        114.63        119.38        52.78 o                         
   3   1   0        335.29        311.71        27.34 o                         
   3   2  -3         10.68         15.00        33.94 o                         
   5   5  -5         99.55         98.49        39.82 o                         
   5   7  -6        646.51        786.67        79.84 o                         
   8   4   1        129.90        111.88        46.47 o                         
   8   4   8        250.52        276.11        29.48 o                         
  10   7  -1          5.43         46.28        44.38 o                         
  -3   3  -6         52.07         51.03        13.01 o                         
   7   3   3        775.14        782.30        50.60 o                         
   7   3   4        430.91        434.18        42.44 o                         
   7   3   5         36.22         33.37        22.17 o                         
   7   4  -1        205.79        202.11        51.41 o                         
   7   8  -5          2.41          7.50        45.43 o                         
   8   5  -1        428.31        376.70        61.94 o                         
   9   6  -1        648.79        715.42        67.78 o                         
   9   7  -2        253.79        198.08        66.26 o                         
   9   8  -3        156.33        158.30        54.87 o                         
  -1   2  -5         10.91        -12.48        16.76 o                         
   1   6  -7        201.40        245.69        51.98 o                         
   2   1   7        485.60        506.19        25.77 o                         
   6   7  -5        202.01        269.18        66.64 o                         
   8   6  -2       1469.86       1528.95        98.92 o                         
  10   7   0          2.85        -21.27        55.77 o                         
  13   9   5        122.02        104.66        69.44 o                         
   1   4  -6       1760.52       1887.80        70.54 o                         
   3   3  -4       2144.14       2201.23        75.66 o                         
   4   3  -3       2833.69       2837.33        90.47 o                         
   4   5  -5         49.58        105.19        47.09 o                         
   5   6  -5         93.30         66.12        53.07 o                         
   8   4   3          8.42        -31.61        35.74 o                         
   8   4   7        475.57        533.24        39.82 o                         
   9   6   0       1719.48       1747.16        99.63 o                         
  10   8  -1          0.19        -23.97        42.58 o                         
  13   9   6        307.31        234.87        71.77 o                         
  -4   1  -4       1122.11       1150.17        25.30 o                         
   3   1   1        202.56        248.01        19.56 o                         
   6   8  -5         82.12         74.19        60.52 o                         
   7   4   0        546.90        544.49        49.41 o                         
   8   4   4         15.95          9.49        32.56 o                         
   8   4   6        977.52       1012.47        53.97 o                         
   8   5   0        341.61        333.31        48.94 o                         
   9   7  -1        202.97        227.22        65.17 o                         
   9   8  -2         41.73          8.88        62.37 o                         
   1   3  -5        333.20        310.39        34.41 o                         
   2   2  -3        123.47        119.81        33.32 o                         
   3   2  -2          1.74        -38.45        27.01 o                         
   7   8  -4         26.82        100.77        62.75 o                         
   8   4   5       1082.08       1093.87        56.87 o                         
  10   8   0          3.80        -25.44        60.28 o                         
   0   4  -6       1273.43       1399.08        56.91 o                         
   4   9  -6         42.88         30.66        54.63 o                         
   6   7  -4        678.64        688.60        77.94 o                         
   7   4   1         38.41         -3.23        37.64 o                         
   7   9  -4          8.71         -9.16        61.90 o                         
   8   5   1       2175.12       2039.60        94.32 o                         
   8   6  -1       1127.68       1100.57        76.37 o                         
   9   6   1       2466.09       2400.45       104.19 o                         
  11   9   1        346.45        382.06        79.60 o                         
  -5   2  -5        875.44        918.96        24.21 o                         
   1   5  -6       1150.43       1136.97        66.03 o                         
   2   6  -6         23.76         18.37        39.59 o                         
   6   3   8        859.19        827.44        27.25 o                         
   9   7   0        122.16        120.33        56.15 o                         
   9   8  -1          2.78        -29.38        57.67 o                         
  10   7   2         30.49         -8.02        40.92 o                         
  -5   1  -4        601.62        615.79        25.87 o                         
   3   8  -6        405.65        445.90        62.09 o                         
   4   3  -2       1230.69       1177.46        55.58 o                         
   9   6   2       1944.84       2006.38        99.16 o                         
  10   8   1         18.10         49.37        58.95 o                         
  10   9   0        250.74        215.26        69.59 o                         
  -2   0  -2        776.83        795.73        15.47 o                         
   0   3  -5         37.39         44.52        21.93 o                         
   2   7  -6         72.94         62.89        51.93 o                         
   5   5  -3        125.37         98.49        46.38 o                         
   6   8  -4         28.62        -10.63        39.16 o                         
   7   4   2        287.70        257.79        45.09 o                         
   8   5   2        207.49        242.37        49.60 o                         
   8   6   0       2696.03       2622.07       105.57 o                         
  -3   2  -5        252.22        249.01        11.91 o                         
   1   6  -6         11.38         30.28        43.72 o                         
   6   9  -4         54.99         84.78        60.05 o                         
   9   7   1        175.42        176.72        58.95 o                         
   9   8   0        128.35         99.21        60.52 o                         
   1   4  -5       1336.51       1320.48        58.05 o                         
   3   2  -1        367.60        346.89        28.29 o                         
   5   7  -4        622.56        707.16        62.18 o                         
   7   9  -3         93.69         70.35        62.66 o                         
  10   7   4         46.87         50.08        38.54 o                         
  10   8   2        210.82        139.46        49.46 o                         
  10   9   1        215.81        168.89        65.69 o                         
  -2   4  -6         58.41         72.72        21.98 o                         
   1   0   5       3415.22       3338.67        53.07 o                         
   4   9  -5          0.57         20.41        53.78 o                         
   7   4   9        465.77        511.88        28.91 o                         
   7  10  -3        179.29        222.05        68.87 o                         
   9   6   4        219.38        236.10        50.46 o                         
  10   7   5        244.95        226.65        53.12 o                         
   1   3  -4        418.88        426.96        35.70 o                         
   2   2  -2        737.68        753.77        35.36 o                         
   3   7  -5        535.47        567.56        60.05 o                         
   4   3  -1       1673.66       1620.38        60.14 o                         
   6   8  -3          0.74        -34.51        56.06 o                         
   7   4   4        297.46        344.42        38.78 o                         
   8   5   4        402.15        428.82        48.61 o                         
   9   7   2          9.63         35.93        37.88 o                         
  10   7   6        996.96        904.77        69.11 o                         
  10  10   1        175.73        148.14        67.02 o                         
  11   9   4        310.52        311.19        56.53 o                         
  11  10   3        147.32        114.73        68.49 o                         
  -1   3  -5          7.62          0.33        19.98 o                         
   3   8  -5        459.85        468.31        62.18 o                         
   4   5  -3        589.33        613.94        56.34 o                         
   5   5  -2          0.26         -3.47        26.96 o                         
   9   6   5       1405.61       1367.76        75.42 o                         
  10   7   7        756.60        770.67        62.85 o                         
  10   9   2        336.62        383.06        60.09 o                         
  11   9   5         60.01         64.41        58.24 o                         
  -2  -1   1        834.72        808.03        30.90 o                         
   1   0   6         58.25         64.32        16.42 o                         
   3   1   4        146.74        134.19        10.30 o                         
   3   9  -5         28.85         43.00        49.65 o                         
   4   4  -2       1409.80       1438.29        62.56 o                         
   6   7  -2       2298.07       2347.57       106.66 o                         
   7   4   5        700.08        662.97        43.38 o                         
   7   4   8        186.11        154.22        25.44 o                         
   8   5   5       1013.75       1026.14        58.95 o                         
   8   5   9        388.94        383.01        34.60 o                         
   8   6   2       3088.78       3047.51       105.04 o                         
  10   7   9        176.59        218.30        41.58 o                         
  10   8   4        573.25        577.34        72.39 o                         
   0   4  -5        948.28        941.08        45.57 o                         
   1   5  -5        383.97        467.50        43.10 o                         
   2   7  -5         58.50        107.23        50.74 o                         
   7   4   6       1237.84       1255.93        50.55 o                         
   7   4   7        731.23        732.32        40.68 o                         
   7  10  -2         77.14         50.88        63.04 o                         
   8   5   6        752.98        758.09        49.56 o                         
   8  10  -1        429.17        440.78        77.66 o                         
   9   6   7        210.06        148.48        37.78 o                         
   9   6   8          2.15        -13.34        30.38 o                         
  10   9   3        513.25        494.41        74.95 o                         
  11   9   6         75.32        130.53        57.25 o                         
   3   2   0       1254.52       1217.90        43.95 o                         
   4   9  -4        167.94        196.13        55.39 o                         
   6   6  -1        966.37        908.23        61.42 o                         
   7   8  -1          4.19         -2.99        50.22 o                         
   8   5   7        249.33        262.21        35.27 o                         
  10   8   5        772.71        665.63        70.87 o                         
  11   9   7        242.18        277.06        58.91 o                         
  -1   2  -4       1577.46       1503.32        37.12 o                         
   4  10  -4        235.86        174.73        59.81 o                         
   5   6  -2        503.43        512.50        57.81 o                         
   6   8  -2         80.15         56.77        54.21 o                         
   9   7   4        262.45        194.90        42.44 o                         
  11   9   8         43.24         62.47        49.70 o                         
  11  10   5         18.07         11.72        58.10 o                         
  12  11   7        283.18        280.86        72.62 o                         
  -3  -1  -1        202.56        219.01        19.89 o                         
   1   6  -5          4.08         24.21        32.75 o                         
   2   5  -4        157.71        155.31        36.55 o                         
   3   1   7        285.74        131.39        12.39 o                         
   3   7  -4        490.99        518.53        57.53 o                         
   5   5  -1          8.99         20.93        24.97 o                         
   7   9  -1        371.02        335.73        67.55 o                         
  10   8   6        999.21        990.21        75.14 o                         
  11   9   9          5.46         12.01        44.48 o                         
  12  11   8        281.74        260.31        70.82 o                         
  -2  -1   0       1800.34       1864.97        40.63 o                         
   0   3  -4          6.76          9.83        19.32 o                         
   1   4  -4       1278.35       1277.47        54.06 o                         
   3   8  -4        466.29        452.31        58.38 o                         
   4   4  -1       1465.19       1477.41        64.08 o                         
   5  11  -3        271.33        297.24        70.87 o                         
   6   7  -1       1412.26       1410.33        82.88 o                         
   7  10  -1        315.63        293.39        71.72 o                         
   8  10   0        533.82        480.08        61.85 o                         
   9   7   5         59.74         38.50        43.72 o                         
  10   8   7       1044.51        993.34        72.24 o                         
  11  10   6         18.22         32.70        40.87 o                         
   2   1   1          0.03         -5.46        13.39 o                         
   3   3  -1       1496.52       1430.98        54.73 o                         
   3   9  -4        336.37        346.37        58.38 o                         
   5   7  -2       1878.88       1863.26        84.92 o                         
   7   8   0        327.71        308.06        58.81 o                         
   8  11   0        259.95        230.26        55.11 o                         
  10   9   5         87.56        109.46        56.77 o                         
  11  10   7         17.79        -10.11        53.02 o                         
  -3   0  -3        899.31        895.98        18.75 o                         
   2   6  -4        124.64         60.28        36.88 o                         
   3   4  -2       2269.21       2170.80        69.40 o                         
   6   8  -1        163.92        126.07        54.92 o                         
   9   7   6        107.85         77.51        42.10 o                         
  10   8   9        385.83        335.45        49.08 o                         
  11  11   6        204.79        207.19        67.55 o                         
   4   9  -3        603.33        658.32        69.35 o                         
   4  11  -3        192.18        204.39        65.08 o                         
   5   6  -1        709.63        666.58        58.05 o                         
   7   9   0        590.89        574.16        69.11 o                         
   8  10   1        214.43        143.35        61.09 o                         
   9   7   7        231.96        232.07        43.86 o                         
   9  11   2          4.11        -56.77        55.30 o                         
  10   9   6         29.24         37.36        52.36 o                         
  11  10   8          6.74        -18.42        36.17 o                         
   1   5  -4        343.73        338.96        38.02 o                         
   2   7  -4       1421.21       1421.16        73.81 o                         
   3   2   1        622.81        627.84        31.19 o                         
   4   6  -2         77.09        151.89        34.27 o                         
   5   5   0          6.51         13.81        23.26 o                         
   8  11   1        283.82        242.51        67.31 o                         
   9   7   8        323.66        278.77        43.91 o                         
  11  10   9         67.75        122.27        53.45 o                         
  11  10  10         88.21        125.64        50.93 o                         
  11  11   7        184.54        217.83        65.12 o                         
  -5   0  -4         25.60         23.21        12.25 o                         
  -4   2  -5       1556.87       1574.14        20.55 o                         
   3   1   8        217.74        160.53        14.38 o                         
   5  10  -2       1074.61        939.42        73.67 o                         
   5  11  -2        121.52        132.91        46.85 o                         
   7   8   1        544.58        550.14        66.50 o                         
   7  10   0        724.40        714.04        69.02 o                         
   9   7   9        132.69        107.46        36.31 o                         
   9   7  10         63.59         54.59        31.99 o                         
  10   9   7        207.93        159.63        51.74 o                         
   2   5  -3        306.43        309.86        39.59 o                         
   3   7  -3        382.08        346.32        42.15 o                         
   4   4   0       5779.58       6095.50       112.16 o                         
   4   5  -1        140.22        120.28        28.62 o                         
   9  11   3          0.26        -16.52        57.53 o                         
  10   9   8        214.67        232.59        51.36 o                         
  11  11   8        273.25        298.66        52.97 o                         
  -2   4  -5        685.66        632.54        34.65 o                         
  -1   6  -5        798.84        885.40        53.78 o                         
   0   4  -4        454.70        434.08        33.13 o                         
   1   6  -4        319.99        322.77        41.11 o                         
   3   8  -3        210.20        255.94        50.50 o                         
   3   9  -3         96.59        117.91        48.37 o                         
   6   8   0         73.68         83.87        47.99 o                         
   7   9   1        599.41        568.37        68.59 o                         
   8   6   8         12.67        -35.08        29.10 o                         
   8  10   2        140.11        218.25        61.52 o                         
  10   9   9         68.29         35.55        44.29 o                         
  11  11   9        399.84        457.82        71.20 o                         
   4  11  -2        252.46        238.09        61.28 o                         
   5   6   0        213.18        177.91        41.72 o                         
   8   6  10         13.66         27.25        24.78 o                         
   8  11   2         58.96         46.19        57.77 o                         
   9   8   7       1965.64       2025.55        91.18 o                         
  10   9  10          1.10        -18.70        38.78 o                         
  11  11  10        271.15        219.20        60.62 o                         
  -3   3  -5         48.73         54.44        15.24 o                         
  -1   3  -4         10.69          1.14        15.19 o                         
   1   4  -3       4806.27       4967.78        93.22 o                         
   2   6  -3        654.83        628.56        50.93 o                         
   3   3   0       6660.78       6517.91        96.69 o                         
   4   9  -2        390.30        356.29        59.95 o                         
   4  10  -2        243.81        235.29        59.19 o                         
   5   5   1         99.70         81.36        25.49 o                         
   5  12  -1          3.58         26.11        60.81 o                         
   6   9   0       1206.86       1213.63        77.51 o                         
   7   8   2        124.40        148.67        49.94 o                         
   7  10   1        697.66        691.73        64.84 o                         
   8  12   2        354.69        359.42        60.71 o                         
   2  11  -3        444.10        387.47        64.46 o                         
   4   3   2       6277.01       6256.13        93.79 o                         
   5  10  -1        771.62        816.00        68.78 o                         
   5  11  -1         22.20         35.65        41.96 o                         
   6   6   2       1992.68       1923.59        74.43 o                         
   6  12   0          0.91          4.32        41.68 o                         
   8  10   3        208.87        197.13        57.62 o                         
   9  12   4        174.31        119.28        63.61 o                         
  -3  -1  -2        144.02        135.95        14.57 o                         
  -2  -1  -1          0.03        -15.88        10.59 o                         
   2   2   0         91.12         78.70        19.94 o                         
   2   7  -3        364.03        372.14        48.23 o                         
   6   8   1          7.70          9.26        43.15 o                         
   7   9   2        827.25        867.74        75.90 o                         
   8  11   3         21.17         -7.21        54.63 o                         
   9   8   9        657.77        706.35        59.10 o                         
   2   8  -3        169.67        155.88        34.89 o                         
   3   2   2        143.86        145.30        19.32 o                         
   3   7  -2        210.32        175.06        44.33 o                         
   4   4   1        395.22        344.85        37.74 o                         
   4   5   0        638.69        602.83        47.51 o                         
   7  10   2        371.19        311.48        63.04 o                         
   8  12   3        217.55        140.45        63.37 o                         
   9   8  10        331.79        332.84        46.23 o                         
   0   3  -3         24.10         26.87        20.27 o                         
   0   8  -4        529.39        515.68        52.55 o                         
   1   5  -3        718.38        763.84        46.19 o                         
   2   0   7       1194.58       1153.30        29.38 o                         
   3   8  -2       1185.02       1150.12        72.91 o                         
   3   9  -2          5.07         35.65        44.67 o                         
   5   6   1        143.94        116.10        39.40 o                         
   6   7   2       1711.67       1767.43        80.69 o                         
   7   8   3         52.42        100.49        45.62 o                         
   9  12   5        508.61        427.63        73.38 o                         
   1   1   0       4418.47       4391.35        45.33 o                         
   1  10  -3         23.78        -15.81        43.38 o                         
   2   0   6       3943.37       3942.45        43.29 o                         
   4   9  -1         17.77         18.18        48.04 o                         
   4  10  -1        476.09        485.21        65.93 o                         
   4  11  -1        163.28        175.72        45.90 o                         
   5   5   2        964.85        934.48        54.44 o                         
   5  11   0         56.10         29.19        55.77 o                         
   5  12   0         67.68         68.87        43.76 o                         
   8  10   4        567.73        604.82        61.09 o                         
  -3   4  -5        459.22        444.57        28.29 o                         
   1   6  -3        854.86        877.71        53.40 o                         
   2   0   8        212.69        224.57        19.75 o                         
   7   9   3       2201.12       2155.66        99.68 o                         
   8  11   4         11.58        -13.43        35.46 o                         
   9  12   6        436.65        401.90        74.00 o                         
   1   9  -3        393.45        420.51        55.58 o                         
   2  11  -2        694.71        621.96        72.34 o                         
   3   4   0       1824.79       1753.57        60.05 o                         
   4   3   3       2100.56       2054.79        54.11 o                         
   6   8   2         19.98         15.47        43.24 o                         
   7  10   3        254.67        201.88        58.43 o                         
  -4   0  -4         12.08          7.26         8.02 o                         
  -1   2  -3          5.77        -21.55        15.09 o                         
   2   6  -2        460.57        453.83        45.62 o                         
   3   3   1      10229.09      10362.39       114.54 o                         
   8  10   5        229.64        217.02        45.71 o                         
  -1   7  -4        375.46        354.91        42.29 o                         
   0  -1   2       6926.76       6910.74        59.90 o                         
   0   4  -3       1696.82       1690.10        53.21 o                         
   2   7  -2        471.24        538.84        50.79 o                         
   2   8  -2        322.62        294.67        48.84 o                         
   4   5   1       1012.55       1041.23        54.68 o                         
   5   6   2       1171.30       1222.22        62.04 o                         
   5  12   1         41.30        -23.02        57.01 o                         
   6   7   3       1401.95       1347.96        65.79 o                         
   6  12   2         20.60         51.93        59.14 o                         
   7   9   4       4241.52       4205.85       130.77 o                         
   8  11   5         93.91        114.44        43.81 o                         
   8  12   5         66.74        124.55        60.00 o                         
  -6   0  -5          4.56         -8.02        11.68 o                         
  -1  -1   0       4418.47       4296.27        43.72 o                         
   0   2  -2        861.14        870.40        29.24 o                         
   1  -1   6       1675.89       1672.54        41.39 o                         
   3   8  -1        698.70        677.59        60.95 o                         
   3   9  -1         66.79         23.16        45.38 o                         
   4   4   2       1890.57       1874.80        60.43 o                         
   4  10   0        831.38        739.91        73.00 o                         
   4  11   0        143.59         86.48        41.58 o                         
   5   5   3       4286.49       4152.59        94.46 o                         
  -5  -1  -4       1732.02       1834.12        39.82 o                         
   0   9  -3        147.60        182.27        45.52 o                         
   2  12  -1         33.21         78.42        58.34 o                         
   6   8   3         60.42         57.53        42.53 o                         
   7  10   4        482.22        385.62        51.22 o                         
   9  12   8         81.37         78.70        59.71 o                         
  -4   3  -5          0.43         10.21        14.43 o                         
  -2  -2   0         91.12        106.99        19.65 o                         
   0   5  -3        261.62        256.04        31.57 o                         
   0   8  -3        924.94        954.23        63.23 o                         
   1  10  -2        193.54        141.02        49.51 o                         
   8  11   6        168.40        159.63        46.38 o                         
   8  12   6        287.46        296.81        67.97 o                         
  -2   7  -4        131.82        119.33        40.30 o                         
   1  -1   5       9167.52       9451.45        82.83 o                         
   2  11  -1       1011.09        856.82        69.63 o                         
   3   2   3          5.06          2.28        15.81 o                         
   6   7   4        679.84        703.51        55.30 o                         
   6  12   3        304.80        280.77        51.64 o                         
   7   9   5       4006.84       3930.35       125.50 o                         
   8  10   7        153.88        142.83        55.06 o                         
   9  11  10        268.66        274.07        59.62 o                         
   9  12   9        141.07        174.06        63.08 o                         
  -1   9  -3        196.60        132.95        42.53 o                         
   1   9  -2         41.42         40.63        40.68 o                         
   2   5  -1        247.79        255.28        29.67 o                         
   5   6   3       3373.98       3604.06        95.31 o                         
   5  11   2        144.67        174.44        58.76 o                         
   7  10   5        703.19        737.92        71.96 o                         
  -2   4  -4        723.48        615.93        32.18 o                         
  -2   6  -4        512.41        545.73        41.01 o                         
   1   6  -2        674.46        727.38        49.03 o                         
   2   2   1       3555.96       3498.64        53.12 o                         
   3   4   1       4233.44       4248.42        83.45 o                         
   4   5   2        517.42        467.22        42.01 o                         
   5   5   4       1301.61       1276.57        56.58 o                         
   5  10   2        829.06        865.18        65.84 o                         
   6   8   4        805.74        893.75        66.88 o                         
   8  10   8          0.45        -19.46        47.89 o                         
   8  12   7        396.67        494.18        61.66 o                         
   9  11  12        398.94        361.46        60.81 o                         
   9  12  10        231.09        182.23        49.08 o                         
   4   8   1       1222.51       1172.19        65.88 o                         
  -6  -8 -12        213.44        210.37        56.68 o                         
  -5  -4  -4        365.92        324.39        18.65 o                         
   0  -3  -4       2310.56       2312.82        71.15 o                         
   3  -4 -12          3.83          1.23        51.31 o                         
   4  -3 -10        179.40        174.58        72.05 o                         
   5  -1  -6        381.61        381.11        50.03 o                         
  -6  -7  -9         58.72         93.79        35.22 o                         
  -6  -6  -7        741.45        749.79        43.53 o                         
  -1  -4  -5         27.37         53.54        37.45 o                         
   1  -2  -3       1878.53       1904.32        60.57 o                         
   2  -5 -12        151.67        189.72        74.43 o                         
   4  -3  -9        342.68        366.25        74.48 o                         
   5   1  -2        626.71        598.65        40.92 o                         
   7   2  -3        312.73        219.06        43.53 o                         
  -7  -8 -11         17.08         26.53        49.37 o                         
  -5  -6  -7       3083.25       3067.31        80.88 o                         
  -4  -4  -4        164.53        157.54        19.18 o                         
  -3  -8 -14        442.68        537.18        87.43 o                         
   0   1   1          3.47         -9.40         6.27 o                         
   2  -5 -11        577.55        602.78        85.58 o                         
   4  -2  -6        190.07        189.54        40.82 o                         
   4  -1  -4          0.81        -37.31        24.87 o                         
   4   5   3       5810.29       5518.02        72.39 o                         
   6   1  -3        228.99        277.21        44.67 o                         
  -7  -9 -14         85.96         96.17        57.43 o                         
  -6  -8 -11        189.48        166.70        50.46 o                         
  -3  -8 -13        385.01        386.38        79.60 o                         
  -2  -5  -6        108.42        162.19        40.35 o                         
   3  -4  -9        469.20        422.03        71.25 o                         
   4  -3  -8        542.42        595.47        76.71 o                         
   7   5   1        533.25        547.29        18.46 o                         
   2  -5 -10        472.06        362.69        60.62 o                         
   2  -1  -2       5104.27       4984.97        84.54 o                         
   7   4   0        546.90        585.84        29.71 o                         
   9   2  -7        156.05         95.55        58.00 o                         
  -7  -9 -13         89.32         91.09        51.03 o                         
  -6  -2  -2       2781.60       2676.32        48.23 o                         
  -3  -8 -12        716.18        773.23        85.77 o                         
  -3  -7  -9        265.85        254.28        53.26 o                         
   0  -4  -5          7.18         27.20        37.31 o                         
   3  -4  -8        373.01        417.90        69.06 o                         
   3  -3  -6        943.87        843.06        61.23 o                         
   8   5   0        341.61        319.31        25.30 o                         
   8   6   1       2062.04       2210.72        30.14 o                         
  -6  -9 -13        173.68         83.73        55.92 o                         
  -6  -3  -3        800.36        751.26        17.71 o                         
  -4  -9 -14        214.89        253.33        73.81 o                         
  -1  -6  -8       1046.30       1080.06        76.61 o                         
  -1  -5  -6        374.71        490.00        51.07 o                         
   1  -3  -4       6153.48       6150.42       118.48 o                         
   2  -5  -9        858.64        810.78        73.43 o                         
   3  -2  -4          1.78         -2.94        25.44 o                         
   4  -2  -5         76.27        103.67        45.19 o                         
   7   3  -1        922.36        899.92        42.96 o                         
   8   4  -1        164.17        182.08        29.14 o                         
   9   2  -6        194.86        157.83        53.50 o                         
  -7  -8 -10         72.34         63.46        36.74 o                         
  -6  -8 -10        661.10        601.69        57.15 o                         
  -6  -7  -8        181.85        162.29        38.02 o                         
  -3  -8 -11        988.36       1119.08        88.91 o                         
  -2   1   1       8964.68       8824.51        99.11 o                         
  -1   1   1       7236.74       7180.88        75.42 o                         
   0  -1  -1          3.47         -5.36         7.12 o                         
   2  -6 -12        439.34        453.26        71.06 o                         
   3  -5 -10        170.99        197.37        67.97 o                         
   5   6   3       3373.98       3367.72        58.91 o                         
   6   3   0       3603.63       3510.69        58.43 o                         
   8   0  -8        307.93        331.51        73.29 o                         
  -7  -9 -12        216.73        244.64        51.83 o                         
  -6  -9 -12          2.15        -40.44        46.85 o                         
  -5  -7  -8         12.10         12.10        32.32 o                         
  -5  -5  -5       1624.52       1631.62        44.71 o                         
  -5  -1  -1          9.38         14.90        16.33 o                         
  -4  -9 -13         27.77        -10.02        59.19 o                         
  -4  -5  -5       1753.40       1775.21        53.16 o                         
  -3  -9 -14        143.25        137.65        77.18 o                         
  -2  -6  -7       1797.64       1884.53        83.30 o                         
   2  -6 -11        685.52        676.78        89.62 o                         
   2  -5  -8         63.67         54.63        54.49 o                         
   2  -4  -6       1281.99       1219.99        75.57 o                         
   2  -2  -3         17.85         22.17        23.35 o                         
   2   3   2       5534.84       5352.60        62.18 o                         
   4  -1  -3       1236.86       1287.21        63.04 o                         
   7   2  -2         18.25         37.78        32.09 o                         
   0  -2  -2       9100.10       9577.43        99.82 o                         
   1  -7 -12         37.15        107.28        71.06 o                         
   3  -4  -7        206.62        171.40        45.71 o                         
   3  -3  -5        663.53        670.90        59.57 o                         
   6   7   3       1401.95       1271.87        39.82 o                         
   8   0  -7        262.97        286.46        64.13 o                         
   9   2  -5         96.56        149.90        47.28 o                         
  -4  -9 -12         73.56         89.05        59.19 o                         
  -3  -9 -13        118.41        148.86        53.12 o                         
  -3  -8 -10       1315.63       1240.17        86.72 o                         
  -3  -7  -8        422.65        379.40        53.78 o                         
   0  -5  -6        616.19        650.11        50.17 o                         
   2  -6 -10       1329.39       1256.30       100.96 o                         
   3   0  -1       2216.33       2210.96        52.97 o                         
   4   4   2       1890.57       1824.20        29.95 o                         
   6   1  -2          1.24        -12.53        25.02 o                         
   7  -2  -9         14.99         17.71        63.94 o                         
   9   1  -7        266.14        345.04        66.07 o                         
  -3   0   0        331.06        330.04        22.55 o                         
  -2  -5  -5        468.72        457.06        44.90 o                         
   1  -7 -11        116.87         52.21        47.23 o                         
   4  -2  -4         21.49         45.66        39.16 o                         
  -7  -9 -11         17.22         40.25        40.11 o                         
  -6  -8  -9        193.66        174.96        45.19 o                         
  -5  -6  -6        686.99        675.36        37.83 o                         
  -3  -9 -12        760.03        732.03        85.77 o                         
   0  -8 -12        241.71        224.99        76.28 o                         
   1   3   2       6269.49       5931.88        78.08 o                         
   2  -6  -9       1494.66       1379.67       100.87 o                         
   2  -5  -7       1032.08       1076.45        80.74 o                         
   5   1  -1        115.16        129.01        24.83 o                         
   6   0  -3       2972.51       2965.49        91.47 o                         
   7  -2  -8         32.28          6.65        60.33 o                         
   8  -1  -8        203.42        159.77        67.07 o                         
   8   0  -6        159.88        138.08        54.02 o                         
   9   1  -6        100.49        140.12        53.12 o                         
  -8  -3  -4          2.58         12.86        16.57 o                         
  -7 -10 -13          7.46        -10.92        49.41 o                         
  -7  -8  -9        570.38        551.18        48.61 o                         
  -4 -10 -14          0.24        -22.59        63.42 o                         
  -4  -9 -11        389.88        374.42        63.46 o                         
   1  -7 -10        565.43        480.93        78.84 o                         
   3  -4  -6        658.25        591.20        57.01 o                         
   3  -2  -3        293.98        411.16        45.28 o                         
   5   0  -2       5025.73       5137.15       102.53 o                         
   9   2  -4        111.35        185.60        53.12 o                         
  -6  -6  -6        599.88        625.47        32.75 o                         
  -5  -2  -2       1639.75       1660.01        32.47 o                         
  -3  -9 -11       1112.13        987.83        88.24 o                         
  -3  -8  -9        800.08        799.82        70.30 o                         
  -2  -6  -6       1351.27       1337.00        68.30 o                         
  -2   0   0       2943.12       2977.12        44.43 o                         
  -1  -5  -5         55.06         45.76        26.82 o                         
   1  -2  -2        579.07        615.60        35.88 o                         
   4  -3  -5       1162.50       1086.66        73.15 o                         
  -5  -7  -7         14.33         -1.57        32.75 o                         
  -4 -10 -13         20.58         35.55        61.80 o                         
   1  -3  -3      10403.53      10472.42       140.55 o                         
   1  -1  -1       7236.74       7430.03        78.46 o                         
   8  -1  -7        144.36         82.45        59.29 o                         
   8   0  -5        211.77        280.86        54.63 o                         
   9   0  -7        118.62        122.32        59.10 o                         
  -3  -7  -7          8.84         -0.28        37.12 o                         
  -1  -6  -6       1008.86       1049.06        66.12 o                         
   1  -7  -9        735.22        735.26        80.69 o                         
   1  -6  -7         18.21         31.95        48.94 o                         
   2  -6  -8       2637.81       2520.54       112.21 o                         
   3  -3  -4       5719.03       5711.35       125.79 o                         
   6  -4  -9        135.37        148.33        70.49 o                         
   7  -3  -9        369.80        227.32        76.80 o                         
   9   1  -5         29.64         -8.02        42.86 o                         
  -7 -10 -12         96.91         89.10        47.18 o                         
  -7  -9 -10        357.76        332.60        52.31 o                         
  -6  -7  -7        126.57         99.44        29.43 o                         
  -4 -10 -12          0.99        -18.51        55.39 o                         
  -4  -9 -10        913.87        894.75        74.86 o                         
   0  -8 -10        104.94        109.13        49.37 o                         
   1  -8 -11         28.22         30.19        66.17 o                         
   2  -5  -6         90.43        115.96        37.36 o                         
  -4  -8  -8        628.00        624.28        56.72 o                         
  -3  -9 -10       1029.32        967.99        82.26 o                         
  -1   0   0       7356.34       7231.29        45.71 o                         
   3  -4  -5       1387.43       1521.83        81.55 o                         
   4  -1  -2       1633.35       1672.07        64.89 o                         
   7  -3  -8        523.19        527.64        80.74 o                         
   7  -2  -6        117.59         85.96        54.06 o                         
   8  -2  -8          3.34         78.89        67.12 o                         
   8  -1  -6        255.29        255.04        60.19 o                         
   8   3  -1        450.88        415.10        36.64 o                         
   9   0  -6        280.75        288.50        61.42 o                         
  -3  -8  -8        967.53        975.06        70.77 o                         
   1  -7  -8       1005.70       1019.40        85.49 o                         
   2  -6  -7       2301.29       2241.10       109.65 o                         
   4  -2  -3        897.18        976.06        54.87 o                         
   6  -4  -8        121.56         74.95        63.75 o                         
  -6  -8  -8         82.49         59.05        31.47 o                         
  -5 -11 -13        135.46        108.03        64.08 o                         
  -4 -10 -11         65.85         63.18        55.87 o                         
   0  -9 -11        449.12        483.45        83.83 o                         
   4  -3  -4        685.02        682.43        60.71 o                         
   5   5   2        964.85        829.39        24.07 o                         
   6   0  -2       2408.00       2448.05        78.08 o                         
   8  -2  -7          2.18         36.64        60.05 o                         
  -8  -4  -5       1082.08       1020.44        26.30 o                         
  -7 -10 -11         16.89         19.41        40.20 o                         
  -7  -7  -7        139.09        142.88        25.25 o                         
  -4 -11 -13        162.31        186.16        69.97 o                         
  -4  -9  -9        699.85        681.81        65.55 o                         
   1  -6  -6       1230.41       1272.59        79.46 o                         
   2  -4  -4       5037.94       5045.63       117.86 o                         
   2  -1  -1       8964.68       9096.83       100.01 o                         
   6   1  -1         95.41        120.95        25.25 o                         
   7  -3  -7        543.58        601.97        78.84 o                         
   7  -1  -4       1329.35       1346.35        73.00 o                         
   7   3   0       1500.57       1539.06        44.24 o                         
   8  -1  -5        653.66        732.46        69.78 o                         
   8   4   0        868.67        833.85        33.99 o                         
  -3  -9  -9        527.27        492.18        65.55 o                         
  -2  -5  -4       1783.38       1899.20        64.37 o                         
   2  -5  -5          6.53        -14.81        40.96 o                         
   6  -4  -7        105.82         91.33        65.22 o                         
   7  -2  -5          7.10        -17.04        47.09 o                         
   7   7   2       1033.68       1038.48        31.80 o                         
   9   0  -5        274.69        376.93        59.38 o                         
  -7  -8  -8       2301.81       2115.64        64.84 o                         
  -3  -1  -1        202.56        212.60        13.01 o                         
  -2  -6  -5       2275.96       2007.14        74.71 o                         
  -2  -4  -3       1831.91       1946.61        52.59 o                         
  -1  -5  -4        393.47        422.55        45.14 o                         
  -1  -4  -3       1115.67        987.45        45.62 o                         
   0  -9 -10        598.79        570.74        84.16 o                         
   3  -3  -3        650.62        639.62        52.74 o                         
   5  -6  -9        258.72        323.30        81.45 o                         
   6   6   2       1992.68       1935.27        38.26 o                         
   7  -4  -8        212.36        197.03        72.62 o                         
   8  -2  -6          6.07         -7.26        52.83 o                         
  -5 -10 -10        303.46        343.52        56.20 o                         
  -4 -10 -10          3.56         47.09        50.27 o                         
  -3  -7  -6         76.83        108.41        37.45 o                         
  -1  -6  -5       3925.98       3998.27       106.52 o                         
   1  -7  -7        191.89        168.84        44.48 o                         
   2  -6  -6       1989.54       1963.47        99.73 o                         
   3  -4  -4       5023.95       5019.86       128.45 o                         
   6  -5  -8          4.53        -45.81        62.80 o                         
   6   2   0       4302.21       4179.55        69.30 o                         
  -7  -9  -9        438.95        481.31        44.62 o                         
  -4  -8  -7        362.84        353.53        45.62 o                         
  -4  -5  -4       3687.08       3551.85        63.51 o                         
  -3  -8  -7       1320.13       1317.25        73.67 o                         
  -1  -9  -9       1019.72        793.46        73.05 o                         
   0  -5  -4          7.52         27.67        25.25 o                         
   0  -4  -3       5280.88       5478.95       101.39 o                         
   3  -5  -5        232.60        218.92        53.50 o                         
   5   0  -1       3856.05       3725.86        82.12 o                         
   6  -4  -6        687.56        783.01        82.02 o                         
  -5  -7  -6          1.50         15.43        22.97 o                         
  -1  -3  -2       6269.49       6103.14        79.89 o                         
   1  -8  -8          0.11        -16.52        55.58 o                         
   4   5   2        517.42        475.57        26.30 o                         
   5  -6  -8        212.76        187.07        74.67 o                         
   7  -1  -3       3135.76       2996.82       102.67 o                         
   8   0  -3        336.58        354.77        49.18 o                         
   9   0  -4        255.25        200.78        50.22 o                         
   9   1  -3          2.28         11.11        37.02 o                         
  -7 -10 -10         12.27         23.54        37.31 o                         
  -5 -11 -11         83.75         60.00        52.45 o                         
  -5  -6  -5       2203.06       2121.96        53.59 o                         
  -4  -9  -8        438.06        403.71        54.30 o                         
  -3  -9  -8        528.77        555.08        64.13 o                         
   1  -6  -5       1064.89       1000.32        70.30 o                         
   1   2   1       1631.29       1560.66        30.66 o                         
   4  -3  -3        390.00        398.82        49.89 o                         
   5  -5  -6        394.01        433.47        73.53 o                         
   7  -2  -4        123.65        176.01        51.45 o                         
   8  -2  -5         86.23         64.70        52.02 o                         
  -2  -3  -2       5534.84       5597.34        64.03 o                         
   0  -8  -7         33.78         13.43        52.83 o                         
   1  -3  -2       7287.39       7261.90       111.26 o                         
   2   0   0       2943.12       2974.70        43.81 o                         
   4  -2  -2         30.87         50.22        26.82 o                         
   6  -5  -7         33.90         20.32        44.57 o                         
   7  -3  -5        553.85        543.16        70.54 o                         
  -7  -3  -4        430.91        403.28        21.08 o                         
  -4 -10  -9          3.34        -23.35        44.33 o                         
  -2   1   0       5875.43       5977.59        78.27 o                         
   1  -7  -6        180.11        217.26        44.48 o                         
   2  -5  -4          0.04          8.88        39.87 o                         
   2  -4  -3       4363.19       4538.78       111.02 o                         
   5  -6  -7        128.76         69.16        68.73 o                         
  -6  -9  -8        404.62        438.59        45.38 o                         
  -6  -8  -7         10.48        -23.21        24.83 o                         
  -5 -12 -12        505.15        491.42        76.37 o                         
   0  -9  -8       1334.91       1480.59       102.15 o                         
   1  -8  -7        918.51        878.09        82.69 o                         
   2  -6  -5          2.66         16.38        34.70 o                         
   4  -1  -1        817.90        822.93        48.13 o                         
   6  -4  -5       1108.35       1075.17        86.72 o                         
   7  -4  -6        602.12        633.97        80.55 o                         
  -6  -7  -6        140.16        125.08        24.45 o                         
  -6  -2  -3       4106.94       3949.15        61.66 o                         
  -4  -2  -2        701.52        655.66        16.80 o                         
   2  -7  -6       3271.04       3238.38       128.35 o                         
   3  -4  -3       3845.49       3843.53       110.46 o                         
   5  -7  -8       1156.89       1086.99       106.28 o                         
   6  -5  -6        255.34        215.64        68.83 o                         
  -5 -11 -10         56.59         33.27        48.84 o                         
   3   0   0        331.06        319.97        23.59 o                         
   8  -2  -4        262.18        329.42        58.86 o                         
   8  -1  -3       1226.47       1162.32        73.76 o                         
   9   0  -3         52.83        117.58        44.33 o                         
  -5  -5  -4       1301.61       1220.66        31.09 o                         
  -4  -4  -3         72.89         76.23        14.29 o                         
  -3  -7  -5       1332.52       1347.25        62.47 o                         
  -2  -6  -4       4510.42       4413.32       100.16 o                         
   0 -10  -9        852.37        849.32        80.98 o                         
   0  -2  -1       1562.85       1585.87        40.44 o                         
   1  -2  -1        218.40        189.49        20.32 o                         
   3  -3  -2       3354.21       3364.07        90.42 o                         
   5  -6  -6        181.12        110.74        66.45 o                         
   7  -3  -4        825.81        831.62        74.95 o                         
   7   2   0       3720.00       3583.84        71.30 o                         
   8   0  -2        192.98        218.02        41.34 o                         
   8   3   0        116.70        115.30        23.07 o                         
   9   1  -2         50.90         74.62        36.41 o                         
  -7 -10  -9        225.09        177.34        45.28 o                         
  -7  -9  -8        357.60        336.11        40.30 o                         
  -5 -12 -11        673.14        674.08        76.80 o                         
  -4  -9  -7        923.39        929.64        64.74 o                         
  -4  -8  -6        446.05        393.69        44.33 o                         
   0  -8  -6        432.05        521.19        68.49 o                         
   0  -5  -3        251.01        200.07        39.97 o                         
   1  -7  -5        373.76        483.07        62.75 o                         
   1  -6  -4        454.37        484.64        55.49 o                         
   2  -2  -1        352.33        369.91        28.48 o                         
   4  -8  -8         32.94         32.80        48.89 o                         
   7  -4  -5        445.23        521.90        74.52 o                         
  -4 -10  -8         83.21         62.37        47.28 o                         
   0  -9  -7       1191.82       1243.92        94.22 o                         
   1  -8  -6       1054.61       1013.46        83.78 o                         
   4  -3  -2        156.75         91.14        40.16 o                         
   5  -7  -7        678.67        799.96        95.17 o                         
   6  -5  -5        272.08        383.39        72.67 o                         
   6  -4  -4        975.58        964.48        81.93 o                         
  -7  -8  -7       1752.94       1674.96        53.40 o                         
  -6  -6  -5        215.91        194.00        18.70 o                         
  -5 -10  -8        416.85        405.18        52.21 o                         
  -2  -5  -3        423.44        494.32        39.73 o                         
   1   3   1        566.43        539.37        28.34 o                         
   2  -6  -4         11.02        -43.10        42.58 o                         
   2  -5  -3         34.79          6.46        36.74 o                         
   3  -9  -8         34.07        -11.63        68.11 o                         
   3  -2  -1         17.91          9.68        22.17 o                         
  -5 -11  -9        291.87        295.43        56.39 o                         
   0  -4  -2       2897.95       2915.79        75.23 o                         
   4  -8  -7         58.97         29.62        66.98 o                         
   5  -5  -4        271.56        315.18        65.60 o                         
   6  -6  -6         28.37         55.96        49.46 o                         
   7   4   1         38.41         37.97         9.07 o                         
   8  -2  -3        198.66        143.59        49.89 o                         
  -2 -12 -10        363.24        351.25        79.93 o                         
  -1  -2  -1       1631.29       1595.88        32.23 o                         
  -1   1   0       5042.84       5204.07        61.80 o                         
   2  -4  -2       1029.15       1027.47        59.81 o                         
   3  -5  -3        489.56        432.14        55.87 o                         
   4  -2  -1       1106.14       1140.77        58.76 o                         
   5  -6  -5        215.55        157.35        50.46 o                         
   8  -1  -2       1073.52       1152.02        75.71 o                         
   9   0  -2         18.08         49.22        38.59 o                         
  -5 -12 -10        670.19        517.82        69.63 o                         
  -4  -6  -4       5474.30       5463.43        87.81 o                         
  -1  -4  -2       3164.90       3079.41        69.06 o                         
   5  -7  -6        398.40        409.64        66.26 o                         
   5   0   0       1367.30       1387.60        50.55 o                         
   6   3   1       1533.00       1525.82        28.34 o                         
   7  -3  -3        744.73        604.87        67.64 o                         
  -6 -12 -10        607.32        520.52        63.23 o                         
  -5  -7  -5         17.31         66.31        21.98 o                         
  -3  -9  -6       1528.89       1543.19        80.74 o                         
   0  -9  -6        562.91        514.40        72.58 o                         
   3  -4  -2       2464.69       2507.53        90.00 o                         
   4  -7  -5        779.22        840.64        85.96 o                         
   6  -5  -4        182.82        193.43        63.89 o                         
   6  -4  -3        472.59        508.32        67.69 o                         
   7  -2  -2        208.84        250.53        49.94 o                         
  -4 -10  -7        802.98        820.32        66.60 o                         
  -3  -8  -5         79.51        101.48        38.59 o                         
   0 -10  -7       1221.91       1217.95        99.06 o                         
   1  -8  -5        319.31        285.75        49.41 o                         
   1  -7  -4        533.52        548.29        63.89 o                         
   2   3   1       3998.68       3984.08        53.35 o                         
   4  -8  -6         58.43         30.00        63.46 o                         
   6  -6  -5          0.72         31.61        47.37 o                         
   8   0  -1        515.70        498.21        46.75 o                         
   9   1  -1        207.51        185.17        36.74 o                         
  -8  -5  -6        752.98        754.01        22.55 o                         
  -6 -13 -11         30.09         79.41        53.73 o                         
  -6  -8  -6        228.24        256.42        33.27 o                         
  -4 -11  -8         66.26         88.43        37.74 o                         
  -4  -9  -6       1286.00       1369.28        70.82 o                         
  -2 -12  -9        196.45        253.71        74.43 o                         
  -1  -6  -3       1141.72       1046.22        59.29 o                         
   1  -6  -3        661.89        730.42        60.24 o                         
   1  -3  -1       2949.13       2988.27        72.39 o                         
   2  -7  -4        204.86        223.24        59.14 o                         
   4  -4  -2        982.64       1034.11        69.59 o                         
  -7 -10  -8         19.69         11.01        36.07 o                         
  -5 -11  -8        397.10        366.73        55.82 o                         
  -5 -10  -7        519.39        435.60        50.27 o                         
  -3  -7  -4       2646.67       2574.03        79.08 o                         
  -2  -4  -2       5931.95       5778.00        81.36 o                         
  -1 -12  -9         89.12        103.05        56.11 o                         
   2  -6  -3        613.90        603.30        53.78 o                         
   2  -1   0       5875.43       5909.67        77.37 o                         
   3  -3  -1       2710.22       2686.72        83.49 o                         
   5  -7  -5        810.68        785.20        90.52 o                         
   5  -6  -4        349.83        402.85        60.14 o                         
   8  -3  -3        419.52        444.43        54.54 o                         
  -5 -12  -9        792.51        726.10        73.57 o                         
  -3 -13 -10        488.35        386.90        65.08 o                         
   0  -3  -1       2826.98       2833.77        63.13 o                         
   1  -5  -2         33.43         92.99        37.26 o                         
   4  -3  -1       1332.63       1401.41        68.73 o                         
   4  -1   0        102.11         97.97        31.23 o                         
   5  -8  -6        378.74        412.63        70.49 o                         
   5   2   1       4691.32       4691.15        53.64 o                         
   7  -4  -3        640.17        719.31        75.80 o                         
   8  -2  -2         81.09        131.10        47.23 o                         
  -5 -13 -10        207.83        173.21        62.66 o                         
  -1  -9  -5       1044.08       1069.76        81.22 o                         
   0  -5  -2        476.14        502.53        46.52 o                         
   2  -5  -2          8.92         12.72        26.25 o                         
   4  -8  -5         78.23         77.18        64.51 o                         
   6  -5  -3        624.06        674.84        78.79 o                         
   7  -3  -2        363.52        412.53        60.95 o                         
  -7  -9  -7       1382.72       1497.72        56.82 o                         
  -6 -13 -10          4.35         45.28        51.45 o                         
  -2 -12  -8         50.01         38.21        66.88 o                         
  -2 -11  -7        169.20        143.02        49.03 o                         
   0  -9  -5        573.21        470.40        58.62 o                         
   0  -8  -4         14.04        -12.72        48.32 o                         
   1  -8  -4         73.49         75.71        52.55 o                         
   3  -5  -2          4.81         13.81        28.81 o                         
   8  -1  -1       1253.00       1409.53        73.53 o                         
   9   0  -1         59.67         64.03        37.45 o                         
  -5  -6  -4        408.44        389.47        25.87 o                         
  -4 -11  -7         82.71         77.32        48.70 o                         
  -1 -12  -8         15.79         47.42        51.07 o                         
  -1  -5  -2        227.19        213.32        37.78 o                         
   2 -10  -6        720.47        698.85        89.19 o                         
   5  -7  -4       1370.81       1331.25       103.81 o                         
   6  -4  -2        379.66        342.24        50.55 o                         
   7  -2  -1        151.61        147.48        45.14 o                         
   7   3   1        247.81        255.70        17.85 o                         
   9   2   0        370.91        370.62        33.61 o                         
  -5  -2  -3       1793.48       1926.01        40.25 o                         
  -4 -10  -6       1686.22       1603.62        81.64 o                         
  -3 -13  -9        357.86        329.75        61.37 o                         
  -3  -9  -5        493.96        425.35        45.62 o                         
   3  -9  -5        117.52        113.97        66.31 o                         
   5  -8  -5        196.49        176.96        57.81 o                         
   5  -6  -3        278.48        304.03        68.35 o                         
   6   2   1       3666.81       3615.79        56.96 o                         
  -7  -4  -5        700.08        703.36        24.21 o                         
  -6  -7  -5          0.49         11.87        17.23 o                         
  -5 -12  -8       1136.39       1209.03        83.54 o                         
  -4  -5  -3       5810.29       5563.59        70.73 o                         
  -1  -7  -3       2184.69       2305.75        87.86 o                         
   3  -8  -4        334.25        344.32        58.76 o                         
   3  -4  -1       4239.27       4336.29       109.41 o                         
   3  -2   0        265.81        248.77        36.69 o                         
   4  -2   0        527.92        581.33        46.90 o                         
   5  -5  -2       1065.40       1050.16        82.31 o                         
  -6  -9  -6        143.56        284.85        40.06 o                         
  -6  -3  -4       1564.11       1504.13        35.08 o                         
  -5 -11  -7          7.80          8.54        40.63 o                         
  -4  -9  -5        476.39        486.11        49.89 o                         
  -3  -8  -4         45.60         20.65        34.98 o                         
  -2  -1  -1          0.03          1.23         5.89 o                         
  -1  -3  -1        566.43        541.79        26.30 o                         
   1  -6  -2        857.15        871.63        62.94 o                         
   2  -2   0         50.68         57.72        25.82 o                         
   4  -9  -5         33.36         80.69        68.97 o                         
   4  -8  -4        330.01        369.72        75.19 o                         
   4  -4  -1       5517.96       5335.46       128.59 o                         
   8  -2  -1        312.67        237.10        49.94 o                         
   8   0   0        212.23        196.51        35.79 o                         
  -5 -10  -6       1957.12       1918.51        80.88 o                         
  -2 -12  -7          2.69        -10.59        62.56 o                         
  -1 -12  -7          9.04        -65.79        64.74 o                         
   0 -10  -5       1605.58       1570.82       105.42 o                         
   0  -9  -4        814.11        726.29        77.09 o                         
   0  -4  -1        691.24        749.07        45.43 o                         
   0   2   0       5064.94       4966.50        66.79 o                         
   4  -7  -3       1251.66       1257.21        85.49 o                         
   5   5   1         99.70         87.67        16.52 o                         
   6  -5  -2       1312.49       1486.99        97.50 o                         
   7  -3  -1          5.85         -6.22        44.71 o                         
   7  -1   0       2466.37       2502.97        85.30 o                         
   7   2   1       1936.81       1966.12        49.65 o                         
   7   5   1        533.25        561.82        17.18 o                         
  10  -3  -3          0.09          8.73        56.34 o                         
  -7  -8  -6        928.21        869.50        37.45 o                         
  -6 -13  -9         37.64         24.49        48.89 o                         
  -6 -12  -8       1310.97       1407.58        80.69 o                         
  -2   0  -1         95.65         88.00        15.05 o                         
   1  -9  -4        544.86        501.82        60.00 o                         
   4   4   1        395.22        346.89        19.84 o                         
   5  -7  -3       1066.85        932.20        92.61 o                         
   8   4   1        129.90        146.25        12.29 o                         
  -7 -10  -7        108.30        109.08        35.55 o                         
  -1  -6  -2        568.66        467.88        47.28 o                         
   0  -8  -3         34.98         32.56        49.37 o                         
   0   1   0       2097.08       2135.63        31.28 o                         
   1  -8  -3        343.60        311.29        49.18 o                         
   1  -2   0        697.18        742.67        35.93 o                         
   2  -5  -1         45.60         68.54        37.69 o                         
   3  -9  -4         68.13        104.24        66.17 o                         
   3  -5  -1        254.83        203.30        46.38 o                         
   5  -6  -2         59.85         61.80        57.10 o                         
   6  -4  -1        452.88        452.64        63.18 o                         
   8   3   1       2132.87       2114.98        46.09 o                         
  -4 -11  -6        144.94        179.61        51.07 o                         
  -4  -8  -4          0.21         -4.94        28.76 o                         
   3  -3   0       3621.16       3583.84        94.36 o                         
   4  -3   0        144.86        124.22        39.16 o                         
   8  -1   0       2602.34       2513.99        91.04 o                         
   9   0   0         56.01         66.55        36.17 o                         
  -5 -12  -7        812.71        794.93        71.58 o                         
  -5  -7  -4        841.15        833.57        40.92 o                         
  -3  -9  -4        294.67        240.94        47.85 o                         
  -3  -7  -3       1035.12       1041.94        54.92 o                         
   1  -7  -2       2296.58       2262.93        98.07 o                         
   2  -7  -2        128.67        176.67        55.68 o                         
   2  -3   0       3493.11       3392.69        82.54 o                         
   4  -9  -4         23.05        -15.24        45.28 o                         
   4  -8  -3        344.69        361.98        74.43 o                         
   5  -5  -1       1938.07       1932.33        99.63 o                         
   5   0   1        942.27        905.62        42.39 o                         
   7  -4  -1        725.58        687.37        73.00 o                         
   7  -2   0        618.01        665.06        59.38 o                         
  -4 -10  -5       1968.52       1965.70        87.20 o                         
  -4  -6  -3       3694.86       3641.23        70.77 o                         
  -2 -13  -7        449.04        481.93        86.39 o                         
  -2 -12  -6        199.26        182.70        68.97 o                         
  -2  -6  -2       3791.08       3846.57        92.42 o                         
   0 -11  -5        141.83         99.44        50.79 o                         
   0 -10  -4       1319.64       1459.08       101.44 o                         
   0  -5  -1        811.47        931.44        55.54 o                         
   3   1   1        202.56        243.98        14.00 o                         
   4  -7  -2        962.30       1030.46        88.10 o                         
   6  -3   0         93.54         89.52        44.71 o                         
   6   0   1       1703.59       1746.11        59.19 o                         
  10  -3  -2          2.45          1.52        53.92 o                         
  -6 -13  -8        293.31        284.09        65.31 o                         
  -5 -11  -6         78.42         27.15        40.73 o                         
  -3 -13  -7        643.40        600.74        69.97 o                         
  -2 -11  -5        507.84        392.03        57.01 o                         
   0  -1   0       2097.08       2160.31        32.32 o                         
   2 -10  -4        572.15        544.78        70.35 o                         
   5  -8  -3        298.16        330.18        62.28 o                         
   6  -5  -1       1202.94       1219.38        90.61 o                         
   8  -2   0       1022.43       1086.90        71.77 o                         
  -1  -7  -2       3235.58       3130.87        96.45 o                         
   0  -9  -3        505.79        511.93        58.76 o                         
   1  -6  -1        158.94        114.25        42.82 o                         
   2  -6  -1         83.73         98.64        34.65 o                         
   3  -9  -3        313.03        398.77        75.76 o                         
   3  -6  -1        337.60        383.10        49.08 o                         
   3  -4   0       4526.96       4373.59       113.64 o                         
   3   0   1         89.29         86.29        18.65 o                         
   4  -1   1       3162.43       3287.79        78.23 o                         
   5  -7  -2        443.37        540.74        66.64 o                         
   5   4   1        869.11        900.49        22.31 o                         
   7  -3   0        360.02        358.28        56.11 o                         
  -7  -9  -6       2351.80       2287.43        62.18 o                         
  -6 -12  -7        987.80        998.32        69.87 o                         
  -4  -9  -4        214.33        215.12        41.20 o                         
  -3  -8  -3         11.25         -1.47        34.37 o                         
  -1  -9  -3        743.08        732.08        62.23 o                         
   1  -8  -2       1315.66       1383.18        88.24 o                         
   2  -4   0       3765.02       3707.44        96.07 o                         
   5  -6  -1         10.38         62.13        57.48 o                         
  -5 -10  -5       1094.20       1081.15        64.37 o                         
  -4 -11  -5         33.01         18.99        44.19 o                         
  -2 -13  -6        545.65        460.76        82.78 o                         
  -1  -5  -1        298.92        380.45        35.51 o                         
   0  -2   0       5064.94       5219.31        70.49 o                         
   4  -8  -2        585.76        611.85        81.83 o                         
   6  -4   0        406.62        370.57        60.57 o                         
   7  -1   1       2057.71       2154.14        79.27 o                         
   8   0   1        171.97        161.53        33.89 o                         
   9   2   1        149.94        192.95        29.33 o                         
  -2 -12  -5        101.20        171.64        66.79 o                         
  -2  -2  -1       3555.96       3482.02        30.14 o                         
   0 -11  -4        269.85        287.22        57.86 o                         
   3  -5   0       1548.74       1684.17        82.83 o                         
   4  -2   1        693.68        743.28        50.27 o                         
   8  -3   0          0.55         12.20        45.85 o                         
  10  -3  -1         67.89         36.22        53.92 o                         
  -5 -12  -6       1020.69        931.54        74.10 o                         
  -3 -13  -6        878.27        772.71        74.33 o                         
  -2 -11  -4        621.35        639.43        75.85 o                         
  -2  -3  -1       3998.68       3888.77        53.12 o                         
   0  -3   0        334.45        326.90        30.28 o                         
   1  -7  -1       2616.76       2785.92       107.23 o                         
   2 -10  -3        283.42        268.61        57.62 o                         
   2  -7  -1        396.66        382.58        51.60 o                         
   2  -5   0        875.87        870.40        62.09 o                         
   3  -2   1       1774.06       1935.93        66.41 o                         
   7  -4   0        119.71         97.21        40.63 o                         
   8  -1   1       1515.84       1511.25        72.62 o                         
  -4 -10  -4       1016.21        998.46        67.69 o                         
  -3  -9  -3        575.44        574.44        56.53 o                         
  -2  -4  -1       5438.44       5287.19        79.32 o                         
  -1  -6  -1       1211.88       1093.68        60.52 o                         
   3  -9  -2        256.26        246.83        71.15 o                         
   4  -3   1        675.81        720.40        55.01 o                         
   6  -5   0        753.80        709.77        77.04 o                         
   7  -2   1       1325.18       1330.97        73.19 o                         
   9   0   1          8.87         35.70        33.32 o                         
  -7 -10  -6        147.15        165.09        33.99 o                         
  -6 -13  -7        321.84        303.08        55.68 o                         
  -5 -11  -5         34.29         21.98        39.07 o                         
  -3  -1  -2        144.02        154.88        15.81 o                         
  -1   1  -1       1843.27       1923.83        42.67 o                         
   0  -9  -2        151.77        212.65        62.04 o                         
   2  -1   1       3088.64       3100.72        60.66 o                         
   4  -9  -2        106.42         93.65        65.74 o                         
   6  -3   1        222.14        244.12        49.56 o                         
   9  -5  -1        243.02        267.33        73.62 o                         
  -2 -13  -5        663.01        564.86        86.53 o                         
  -1 -12  -4        147.76        147.67        70.16 o                         
  -1  -9  -2         85.89        156.69        55.20 o                         
   2  -6   0        119.73        106.42        45.85 o                         
   4  -6   0          6.56         11.39        37.21 o                         
   5  -6   0          8.46         69.59        58.00 o                         
   7  -3   1        234.91        207.62        51.41 o                         
   8  -2   1       1194.13       1156.39        72.58 o                         
   9  -1   1        568.64        648.44        57.62 o                         
  -5 -13  -6        189.37        221.39        57.43 o                         
  -3  -7  -2         94.01         97.97        25.11 o                         
  -2 -12  -4         33.22         62.80        61.75 o                         
  -2  -5  -1        280.91        292.30        29.62 o                         
   1  -8  -1       1139.03       1104.93        74.10 o                         
   2   0   1         95.65         86.96        15.57 o                         
   4  -4   1       2448.33       2519.92        95.69 o                         
  10  -3   0        132.69        116.96        55.39 o                         
  -4 -11  -4         16.97         16.47        43.48 o                         
   0 -10  -2         60.04        125.41        62.42 o                         
   0  -8  -1       1970.93       1893.31        95.27 o                         
   0  -5   0       2073.22       2191.12        73.67 o                         
   1  -6   0        104.35        154.79        35.03 o                         
   2 -10  -2        477.39        454.92        64.70 o                         
   6  -4   1        349.48        349.55        59.86 o                         
  -5 -10  -4       1597.00       1491.55        70.73 o                         
  -4  -9  -3        248.64        287.03        43.19 o                         
  -3  -8  -2         13.04          8.12        35.08 o                         
  -2 -11  -3        637.68        650.39        75.99 o                         
  -2  -6  -1       3889.67       3978.24        94.70 o                         
   2  -7   0        543.42        565.71        69.11 o                         
   2  -4   1       3436.18       3469.26        97.69 o                         
   4  -7   0       1156.34       1143.00        90.66 o                         
   5  -7   0        680.14        749.07        84.92 o                         
   7  -4   1         10.99         -6.08        48.99 o                         
   1  -9  -1          1.09         24.40        53.40 o                         
   1  -7   0       1298.95       1342.98        81.41 o                         
   3  -5   1       1319.75       1332.87        77.51 o                         
   4  -9  -1        164.63        160.25        70.25 o                         
   5  -5   1        238.48        250.29        47.80 o                         
   6  -5   1        748.36        687.46        75.61 o                         
  -6 -13  -6        342.02        342.66        55.01 o                         
  -2 -13  -4        301.69        257.51        75.47 o                         
  -1  -4   0        613.53        637.34        39.59 o                         
   0  -9  -1        232.15        243.17        60.85 o                         
   2  -5   1       1743.17       1755.32        80.55 o                         
   5   0   2         91.97         61.14        24.78 o                         
   8   0   2          1.22         -7.59        26.68 o                         
   1  -3   1       3268.65       3146.62        75.71 o                         
   3  -8   0       1307.69       1104.79        81.41 o                         
  -1   0   1       8117.46       8265.83        40.77 o                         
   0   2   8       1614.10       1630.58        73.15 o                         
   0   2   9        495.03        470.44        53.83 o                         
   0   2  10        779.17        744.71        67.26 o                         
   3   3   6       1084.07       1011.33        58.76 o                         
   4   3   5       3165.13       3107.08        86.63 o                         
   5   1   0         98.62        107.32        13.67 o                         
   7   4   8        186.11        190.63        53.87 o                         
   7   4  13        194.55        208.62        74.14 o                         
   8   4   8        250.52        209.28        56.39 o                         
  11   3   7         41.96         53.07        47.47 o                         
  -2   0  12          4.28         32.23        47.56 o                         
  -1   1  11        729.32        756.76        67.59 o                         
   3   3  12          2.80         27.34        58.15 o                         
   7   4   9        465.77        470.21        68.07 o                         
   7   4  10       1061.80        977.44        87.10 o                         
   7   4  11        938.81        994.15        89.66 o                         
   7   4  12        350.03        412.77        62.47 o                         
   8   4  11        403.26        463.89        78.18 o                         
   8   4  12        142.02        122.80        52.78 o                         
  10   3   6          0.62        -17.52        40.20 o                         
  11   3   8        409.84        404.94        67.07 o                         
   0  -1  -2        147.13        138.65        16.80 o                         
   3   3  11          6.80        -63.32        51.55 o                         
   4   3  13         45.49         38.16        46.14 o                         
  10   2   4         76.51         60.09        41.77 o                         
  11   3   9        114.01        121.52        63.70 o                         
  11   3  10         96.40        136.94        71.06 o                         
  -2   0  11         72.09         93.75        46.38 o                         
  -1   0  13         68.02         65.69        57.86 o                         
  -1   1  10        340.28        373.04        52.59 o                         
   3   2   3          5.06         29.86        21.74 o                         
   3   3   8          1.51         -0.19        38.92 o                         
   3   3   9         83.68        140.50        48.94 o                         
   3   3  10        128.90         37.97        38.97 o                         
   4   3   6       2077.51       2041.41        77.94 o                         
   4   3  12        190.70        144.96        66.26 o                         
   7   3   5         36.22          5.74        33.13 o                         
  10   3   7          9.20         23.83        45.09 o                         
  -3  -1  11        285.57        325.34        54.11 o                         
  -1   1   9        168.27        116.58        41.77 o                         
   4   3  11         87.41        124.93        56.82 o                         
  10   3   8         77.12        113.68        53.31 o                         
  10   3   9        286.48        243.46        65.41 o                         
  10   3  10        107.56        106.09        64.65 o                         
  -7  -4   1        205.79        189.82        16.23 o                         
  -2   0  10         18.90         11.72        40.01 o                         
  -1   0  12         53.57         68.21        51.74 o                         
  -1   1   7         20.40         19.79        30.57 o                         
  -1   1   8          2.96         15.09        34.13 o                         
   2   1   1          0.03         23.69        12.63 o                         
   4   3   8          6.46        -66.29        44.19 o                         
   4   3   9         10.69        -66.43        44.29 o                         
   4   3  10        174.18        158.82        55.39 o                         
   7   3   6         16.19         30.90        40.68 o                         
   7   3  12          4.82         -8.40        60.71 o                         
  -3  -1  10       1190.08       1158.43        72.20 o                         
  -2  -1  12        144.59        166.70        56.20 o                         
   3   2  12        164.92        139.84        67.07 o                         
   7   3  11          0.57         33.46        58.72 o                         
   9   2   4        263.77        227.56        39.26 o                         
  10   2   5         13.24         37.40        39.21 o                         
  -2   0   9         17.68         -0.90        36.07 o                         
   2   1  13        103.26         82.31        64.79 o                         
   7   2   3       3249.31       3212.70        79.08 o                         
   7   3   8         58.72         51.88        51.36 o                         
   7   3   9          6.47         55.58        54.30 o                         
   7   3  10         21.35          4.60        57.72 o                         
  -2   0   8          2.66         -1.61        31.66 o                         
  -1   0  11         57.42         63.13        47.32 o                         
   1   1   2       7175.97       6833.90        71.01 o                         
   3   2   4       2323.76       2311.73        65.98 o                         
   3   2  11        328.93        313.47        66.60 o                         
   6   2   3       4106.94       3984.60        84.40 o                         
   9   1   2       1676.72       1750.62        62.66 o                         
  10   2   6         47.83         37.17        45.14 o                         
  -3  -1   9       1031.17       1004.83        64.22 o                         
  -2  -1  11        202.28        207.62        54.68 o                         
   1   0  13          5.33         11.11        61.99 o                         
   2   1  12        218.10        219.01        68.54 o                         
   3   2  10       1137.51       1273.68        87.53 o                         
   6   2  12          2.47        -12.48        61.04 o                         
   7   2  12        167.41        130.82        69.30 o                         
   9   2   5        138.00        114.06        41.63 o                         
  10   2   7         59.22         59.48        51.07 o                         
  10   2   8          0.64          1.71        52.74 o                         
  10   2   9        120.10         91.42        60.99 o                         
  -3  -2  11        175.12        133.38        52.12 o                         
  -2   0   4        256.52        223.52        24.35 o                         
  -2   0   7        475.24        422.50        40.25 o                         
  -1   0  10        124.28        129.01        47.13 o                         
   3   2   9        690.15        756.34        68.83 o                         
   9   2   6       1268.93       1092.59        75.33 o                         
   9   2  10         32.05         36.79        64.41 o                         
  -2  -2  12         61.55         20.55        53.35 o                         
  -2   0   5       2257.63       2124.52        57.67 o                         
   1  -1  -3        856.63        818.38        29.43 o                         
   2   0  13         21.92          9.54        63.84 o                         
   3   1  12         62.71        -43.91        65.36 o                         
   3   2   8        528.01        585.60        57.67 o                         
   6   2  11         14.85         39.68        60.28 o                         
   7   2   4       4370.85       4427.71       103.10 o                         
   7   2  11        115.87        147.43        51.45 o                         
   9   2   8        298.27        310.77        64.46 o                         
   9   2   9          0.20          6.60        58.81 o                         
  10   1   4        638.45        565.47        54.54 o                         
  -7  -4   0        546.90        522.51        24.64 o                         
  -2  -1  10        870.71       1084.14        74.29 o                         
  -1   0   9        173.17        162.72        45.90 o                         
   3   2   7        115.60        152.23        40.06 o                         
   6   2   4       5157.31       5000.92       105.14 o                         
   6   2  10        239.01        210.42        60.90 o                         
   7   2  10         55.21         66.60        62.70 o                         
   9   1   3       1224.70       1182.59        62.99 o                         
  -3  -2  10        251.71        265.05        51.12 o                         
   2   1  10       1122.80       1205.94        86.67 o                         
   3   1  11        692.08        786.86        85.25 o                         
   6   1  12        206.28        269.66        75.38 o                         
   7   2   9        303.21        377.84        68.54 o                         
  10   1   5        912.98        883.74        67.31 o                         
  10   1   6        396.06        407.74        61.09 o                         
  10   1   8         15.81         68.35        60.57 o                         
  10   1   9        102.93        111.31        65.31 o                         
  -3  -1   7       1116.97       1117.23        55.87 o                         
  -2  -2  11        100.02        106.47        53.12 o                         
  -1   0   8         80.88         41.06        37.36 o                         
   1   0  11         45.01         11.77        55.25 o                         
   2   0  12          7.65         32.28        44.38 o                         
   6   1   1          0.39          4.89        17.75 o                         
   6   2   6        849.54        805.42        61.14 o                         
   6   2   8       1122.20       1184.82        83.11 o                         
   7   2   6       1039.18       1030.55        69.25 o                         
   7   2   8        866.71        873.67        68.68 o                         
   9   1  10        271.02        225.09        72.34 o                         
  10   1   7        138.28        214.22        58.91 o                         
  -3  -3  11          4.37         16.71        37.50 o                         
  -2  -1   9       1105.83       1289.63        73.10 o                         
   2   1   9        351.52        409.83        60.95 o                         
   6   1  11        168.03        195.56        68.02 o                         
   8   0   0        212.23        230.50        26.87 o                         
   9   0   1          8.87          9.11        25.35 o                         
   9   1   4         53.30         78.13        37.26 o                         
   9   1   9        565.44        591.15        80.12 o                         
  -3  -1   6       2522.22       2557.42        69.78 o                         
   1  -1  12         33.25         56.30        63.27 o                         
   2   1   2         19.91         27.58        18.27 o                         
   9   1   5        128.10        158.02        44.86 o                         
   9   1   6        438.60        462.47        59.95 o                         
   9   1   7       1145.54       1117.08        84.11 o                         
   9   1   8       1100.13       1092.45        90.28 o                         
  -4  -3   9         10.23         -5.17        47.42 o                         
  -3  -2   9        187.80        194.14        46.42 o                         
  -2  -1  -1          0.03         -7.45        11.72 o                         
   0  -2  12        192.00        228.65        68.45 o                         
   2  -1  12          1.55        -34.03        61.56 o                         
   3   1   9       2048.04       2148.49       102.15 o                         
   6   1  10        133.09        142.73        60.24 o                         
  -3  -1   5       4070.72       4074.74        76.61 o                         
  -2  -1   8        976.16        992.91        61.99 o                         
   0  -1  -3        256.45        268.28        23.02 o                         
   2   1   7        485.60        488.43        51.03 o                         
   6   1   9        542.47        580.42        74.00 o                         
   9   0   9         90.79         66.79        67.45 o                         
  -3  -3  10          6.57         41.30        46.47 o                         
  -1   0   2        943.20        937.28        24.97 o                         
   1  -2  12        129.90        182.04        73.43 o                         
   1  -1  11         11.57         43.29        60.57 o                         
   5   0  11          9.98         11.58        43.62 o                         
   6   0  11        120.34        159.06        53.59 o                         
   6   1   2         79.09         60.14        26.44 o                         
  -3  -2   8         49.22         50.60        36.41 o                         
   1   0  -1       8117.46       7875.22        38.31 o                         
   3   1   2        144.02        146.39        22.59 o                         
   4  -1  -4          0.81         -7.12        12.77 o                         
   6   1   8       1008.82       1135.83        84.49 o                         
   8   0   9         35.36        -31.14        62.61 o                         
   9   0   8         23.75        -16.09        57.58 o                         
  -4  -3   8        117.86        125.74        48.18 o                         
  -3  -1   2        544.76        511.46        15.85 o                         
  -3  -1   3        388.57        344.51        22.50 o                         
  -2  -1   7        468.41        555.65        47.23 o                         
   0  -2  11        140.20        188.54        49.32 o                         
   2   0   9        167.48        181.70        57.01 o                         
   2   1   4         11.13         37.40        25.54 o                         
   2   1   5          1.82         25.54        23.92 o                         
   5   0  10         94.60         49.03        60.14 o                         
   5   1   2        159.03        177.29        27.06 o                         
   6   0  -1       2163.35       2249.64        36.79 o                         
   6   0  10         60.59         67.69        45.43 o                         
   8   0   1        171.97        115.20        29.86 o                         
   9   0   7        199.90        143.30        59.00 o                         
   1  -2  11        175.99        223.28        68.35 o                         
   1  -1  10         33.28         79.46        57.91 o                         
   4  -1  11         67.40         50.03        62.75 o                         
   5  -1  11         47.74         45.28        63.08 o                         
   6   1   3       1812.96       1786.70        63.32 o                         
   6   1   6        199.53        187.64        48.13 o                         
   8   0   8        118.99         97.12        62.32 o                         
   9   0   4          0.54         21.17        40.20 o                         
   9   0   5         65.77         74.71        45.62 o                         
   9   0   6         67.08        126.40        40.30 o                         
  -7  -4   3        764.46        788.38        23.88 o                         
  -4  -4   9        187.09        239.71        50.65 o                         
  -3  -3   9         30.77         29.10        43.53 o                         
   3   1   4        146.74        130.34        33.37 o                         
   3   1   5       1316.08       1288.82        62.28 o                         
   5   0   9        381.25        433.28        67.64 o                         
   6   0   9        339.16        303.93        54.30 o                         
   8  -1   9         71.70         52.17        64.32 o                         
   8   0   7        414.21        388.71        67.83 o                         
   9  -1   8         38.40         77.32        64.08 o                         
  -3  -2   7         31.08         23.07        31.04 o                         
  -2  -1   6       1492.88       1522.74        60.47 o                         
   0  -3  11          7.99         17.42        58.72 o                         
   0  -2  10        175.29        146.48        60.24 o                         
   5  -1  10         91.01        180.99        65.46 o                         
   8   0   2          1.22          8.59        33.51 o                         
   8   0   6         62.89         96.83        52.07 o                         
   9  -1   7         13.77        -67.40        54.40 o                         
  -1  -4  11         60.33         18.42        64.13 o                         
   4  -1  10         40.32         89.90        45.33 o                         
   5   0   8        424.54        401.90        63.18 o                         
   6   0   8        485.61        504.24        60.09 o                         
   8  -1   8          0.23        -30.85        59.62 o                         
   8   0   4         41.48         10.16        46.99 o                         
   8   0   5        119.46         71.49        46.75 o                         
  -4  -3   7        287.45        245.55        40.73 o                         
   1  -2  10         54.55         53.12        61.80 o                         
   2  -1   9        642.27        617.97        73.05 o                         
   2   0   7       1194.58       1212.11        69.59 o                         
   5  -1  -4        538.58        501.06        18.89 o                         
   9  -1   6         36.90         29.29        52.50 o                         
  -3  -3   8        304.37        356.48        50.03 o                         
  -2  -1  -2         19.91         27.86        13.15 o                         
  -2  -1   5       3135.68       3209.71        75.23 o                         
   5  -1   9         31.66         18.94        57.29 o                         
   6   0   7        264.65        266.76        48.23 o                         
   7  -2   9         92.21         88.24        71.30 o                         
   8  -1   7          0.43         23.88        55.30 o                         
   9  -1   2        585.51        532.82        56.15 o                         
   9  -1   4        554.68        457.20        59.71 o                         
   9  -1   5        299.32        321.59        59.76 o                         
  -4  -5   9        265.13        279.58        57.48 o                         
  -4  -4   8        573.84        690.74        60.62 o                         
  -3  -2   6         19.15         30.85        27.91 o                         
   0  -3  10          0.10         42.67        57.96 o                         
   0  -2   9        733.40        795.88        66.36 o                         
   1  -1   8        178.85        215.26        53.73 o                         
   4  -2  10        385.44        382.91        61.28 o                         
   5   0   7        140.25        113.26        39.73 o                         
   8  -2   8        100.63         70.01        64.03 o                         
   9  -1   3        913.37        927.83        65.79 o                         
  -1  -4  10        245.06        227.84        65.93 o                         
   8  -1   6         39.51         38.45        36.69 o                         
   0  -4  10         89.62         64.03        65.69 o                         
   3  -3  10        149.20        103.62        67.02 o                         
   4  -1   8        361.36        385.95        66.41 o                         
   5  -1   8         12.79         15.28        35.74 o                         
   5   0   6         46.19         65.98        32.70 o                         
   6   0   0       1316.04       1266.23        40.01 o                         
   8  -2   7        156.50        120.52        63.37 o                         
   8  -1   5        290.08        255.94        54.92 o                         
  -4  -3   6        344.76        346.75        37.97 o                         
  -1  -5  10        192.70        164.99        67.40 o                         
   1  -1   7        768.94        765.36        62.13 o                         
   4  -2   9        220.61        231.73        51.74 o                         
   5   0   5         31.74         70.20        40.63 o                         
   8  -1   0       2602.34       2450.48        68.87 o                         
   8  -1   4        762.98        817.19        66.22 o                         
  -3  -3   7        566.81        557.17        52.74 o                         
   0  -3   9        156.41        161.05        46.71 o                         
   2   0   5       3896.43       3716.94        91.75 o                         
   5  -1   7        305.46        228.46        58.81 o                         
   7  -2   7        376.74        437.64        73.95 o                         
   8  -2   6        235.37        259.03        64.03 o                         
   8  -1   3        902.70        827.82        60.76 o                         
  -5  -5   7        253.35        325.53        48.75 o                         
  -4  -5   8        363.26        306.59        54.97 o                         
  -4  -4   7        339.93        422.88        50.65 o                         
  -3  -2   5          0.23        -23.16        22.69 o                         
  -1  -4   9        288.07        352.49        67.21 o                         
   1  -2   8       1602.58       1774.64        95.31 o                         
   3  -3   9          2.54         47.32        58.19 o                         
   4  -3   9         11.75         28.10        60.24 o                         
   4  -1   7       1249.67       1271.49        82.17 o                         
   5   0   4         25.60         37.02        36.31 o                         
   8  -1   2       1560.10       1435.59        67.93 o                         
  -2  -5   9        132.68        122.18        59.05 o                         
   2   0   4       3197.18       3215.40        80.55 o                         
   4  -2   8        398.26        356.43        54.73 o                         
   4  -1  -5         86.07         81.12        16.57 o                         
   7  -3   7         74.56         50.17        62.89 o                         
   7  -2   6        355.26        307.73        64.41 o                         
   8  -2   5        577.37        580.19        67.88 o                         
  -3  -1  -1        202.56        193.05        17.23 o                         
   0  -4   9        206.14        165.28        50.03 o                         
   1   0   3      45663.37      46350.23       237.33 o                         
   3  -4   9         44.34         79.70        64.22 o                         
   5  -1   6       1009.46        966.28        73.86 o                         
   8  -2   4        754.39        811.59        69.63 o                         
  -2  -6   9         39.07         94.89        64.13 o                         
  -1  -5   9        166.82        135.66        48.18 o                         
   1   0  -2        943.20        887.11        23.92 o                         
   4  -3   8         51.40        115.06        60.76 o                         
   4  -1   6       1251.68       1291.76        75.99 o                         
   5   0   0       1367.30       1333.34        38.12 o                         
   5   0   2         91.97         74.14        27.91 o                         
   9  -4   4          4.78         18.89        58.29 o                         
  -8  -4  -1        129.90        112.73        18.51 o                         
  -4  -3   5       1442.43       1408.06        55.20 o                         
  -1  -6   9         30.43         63.70        66.93 o                         
   1  -2   7       1220.86       1179.12        77.37 o                         
   2   0   3       3351.94       3326.48        71.49 o                         
   4  -2   7       1369.02       1435.44        89.10 o                         
   5   0   1        942.27        908.56        38.97 o                         
   7  -3   6        381.53        392.84        71.77 o                         
   7  -2   5        765.21        734.69        72.10 o                         
   8  -2   3        409.89        394.07        53.54 o                         
  -5  -6   7          3.84         11.63        41.44 o                         
  -4  -5   7        248.16        341.52        53.02 o                         
  -4  -4   6        173.17        213.98        45.52 o                         
   6  -4   7         94.92        134.33        70.16 o                         
   8  -2   2        648.17        558.87        54.78 o                         
  -7  -4   2        284.05        307.16        16.23 o                         
  -5  -5   6        143.70        117.62        39.30 o                         
  -3  -2   4         23.95         12.39        20.65 o                         
   1  -1   5       9167.52       9311.47       147.10 o                         
   3  -4   8         37.51         20.22        60.24 o                         
   4  -1   5        491.84        497.40        53.16 o                         
   7  -4   6          9.73          7.40        45.57 o                         
   7  -3   5        846.73        842.63        80.31 o                         
   7  -2   4        495.56        591.53        62.89 o                         
   8  -2   1       1194.13       1136.40        66.45 o                         
  -1  -5   8         40.94         40.49        56.77 o                         
   0  -2   6        105.29         86.58        30.24 o                         
   4  -3   7        390.69        332.27        52.21 o                         
   4  -2   6       1779.67       1819.83        91.04 o                         
   5  -1   4        601.62        624.57        55.73 o                         
  -3  -7   8         38.88          0.71        42.39 o                         
  -2  -6   8         58.96         46.71        42.63 o                         
   1  -2   6        331.69        373.52        51.98 o                         
   2  -5   8        169.23        160.25        67.40 o                         
   2   0   2        776.83        772.95        34.32 o                         
   3  -5   8        317.42        280.20        59.57 o                         
   5  -5   7        308.70        359.70        81.22 o                         
   5  -1  -5        239.13        229.45        17.99 o                         
   7  -4   5          0.32         -4.65        58.48 o                         
   7  -2   3        267.78        234.34        47.70 o                         
  -2  -7   8         82.74         86.91        64.60 o                         
  -1  -4   7        735.21        740.15        71.15 o                         
   0  -1   4       4816.42       4372.27        86.91 o                         
   4  -1   4       1122.11       1103.98        61.66 o                         
   7  -3   4        282.25        285.13        59.00 o                         
  -8  -4   0        868.67        806.08        21.22 o                         
  -7  -3  -1        247.81        228.08        19.41 o                         
  -3  -3   5        538.54        512.55        42.82 o                         
   1  -1   4      11717.78      12191.76       152.27 o                         
   3  -4   7          4.99         46.38        56.96 o                         
   4  -3   6        410.12        428.63        63.08 o                         
   7  -2   2        679.18        670.42        55.11 o                         
  -5  -6   6         99.42         84.87        43.05 o                         
  -4  -5   6         72.04         47.85        38.45 o                         
  -4  -3   4       3571.76       3452.98        74.24 o                         
  -2  -1   2         13.75         18.84        13.86 o                         
   1   0   1       7260.33       7397.28        62.89 o                         
   4  -2   5       1556.87       1497.53        73.91 o                         
   6  -4   5        178.93        212.75        66.50 o                         
   7  -4   4          4.02        -11.91        54.49 o                         
   7  -3   3         45.16          2.33        43.48 o                         
  -4  -4   5        183.10        138.46        34.08 o                         
  -1  -5   7        698.90        754.11        76.28 o                         
   0  -3   6         58.67         26.39        30.38 o                         
   2  -5   7        420.84        466.98        73.67 o                         
   2   0  -4        256.52        253.71        23.78 o                         
   2   0   1         95.65         98.30        17.89 o                         
   5  -5   6        246.41        224.71        55.44 o                         
   7  -2   1       1325.18       1328.83        62.66 o                         
  -5  -5   5         99.55         64.74        34.75 o                         
  -3  -7   7         30.66         28.43        39.68 o                         
  -2  -6   7        114.63        114.92        43.72 o                         
  -1  -6   7        201.40        169.22        63.94 o                         
   1  -2   5         10.91         24.35        25.20 o                         
   2  -6   7        166.57        172.49        68.54 o                         
   4  -1   3       4892.78       5037.85       104.28 o                         
   5  -1   2       1176.61       1129.09        54.78 o                         
  -3  -8   7        284.36        303.60        58.72 o                         
  -3  -2   3         10.68         -8.88        17.89 o                         
  -2  -8   7        138.76        205.29        74.33 o                         
  -2  -7   7          9.19         23.83        58.05 o                         
  -1   0  -2       6906.72       6917.53        77.99 o                         
   1  -6   7          5.11         -5.17        43.10 o                         
   3  -4   6          7.14        -33.46        36.17 o                         
   4  -3   5          0.43        -52.64        46.19 o                         
   6  -4   4         98.17        120.23        59.48 o                         
   7  -4   3         48.12          1.85        48.51 o                         
   7  -3   2         26.54         35.41        40.16 o                         
   7  -2   0        618.01        648.40        44.81 o                         
   0  -4   6       1273.43       1272.25        80.93 o                         
   2  -4   6         58.41         27.96        35.98 o                         
   5  -5   5        337.15        207.24        69.97 o                         
  -6  -7   5        202.01        232.16        46.80 o                         
  -2  -5   6        675.31        665.25        65.65 o                         
   1  -1   3       8927.88       9102.71       118.19 o                         
   3  -3   5         48.73         63.37        33.27 o                         
   5  -1   1       1756.99       1669.22        56.53 o                         
   6  -6   4        303.86        300.28        74.38 o                         
   6  -5   4        139.79        149.14        48.32 o                         
   7  -4   2         39.83         44.86        45.66 o                         
   7  -3   1        234.91        241.94        50.17 o                         
   7  -2  -1        151.61        129.16        26.77 o                         
   8  -6   1        346.08        302.74        64.98 o                         
  -5  -6   5         93.30         99.92        40.63 o                         
  -4  -5   5         49.58         78.75        37.31 o                         
  -1   0  -1       7260.33       7186.19        60.62 o                         
   0  -2   4       1700.97       1870.24        69.06 o                         
   2  -6   6        236.42        250.39        67.93 o                         
   4  -1   2       6109.68       6171.97       105.09 o                         
   6  -4   3        299.15        310.96        60.52 o                         
   7  -2  -2        208.84        167.56        26.44 o                         
  -6  -8   5         82.12         80.22        55.11 o                         
  -6  -2  -1       3666.81       3610.23        56.96 o                         
  -4  -9   6         42.88          7.69        62.66 o                         
  -3  -7   6         62.99         34.51        54.02 o                         
  -2  -6   6         23.76         33.61        51.98 o                         
   1  -2   4       1577.46       1564.93        66.50 o                         
   2  -7   6         84.08         86.53        48.80 o                         
   3  -4   5        459.22        496.03        63.94 o                         
   4  -3   4        403.82        364.31        55.39 o                         
   4  -2   3       2907.35       2942.80        90.14 o                         
  -4  -4   4        737.20        644.31        46.99 o                         
  -3  -9   6         18.51         19.08        63.84 o                         
  -3  -8   6        405.65        402.80        72.43 o                         
  -2  -8   6        259.86        308.72        73.81 o                         
  -2  -7   6         72.94        104.71        60.24 o                         
   1  -7   6         46.22         -7.12        41.63 o                         
   6  -6   3        291.73        352.20        71.06 o                         
   6  -5   3       1358.60       1396.47        94.98 o                         
   7  -4   1         10.99          8.12        41.58 o                         
   7  -3   0        360.02        310.53        41.87 o                         
  -7  -3   0       1500.57       1472.18        24.54 o                         
  -6  -6   4        157.18        196.47        43.29 o                         
  -5  -7   5        753.38        689.74        64.60 o                         
  -5  -5   4        244.10        279.25        40.92 o                         
  -4  -3   3       2833.69       2839.37        62.23 o                         
  -2   0  -2        776.83        743.19        33.75 o                         
   0  -4   5        948.28        939.08        67.36 o                         
   3  -3   4        214.62        230.02        45.47 o                         
   2  -5   5       1724.37       1716.12        91.18 o                         
   6  -4   2        509.20        504.81        60.47 o                         
   7  -3  -1          5.85         -0.76        34.13 o                         
   2  -7   5         19.70         34.79        44.57 o                         
   2  -6   5        736.11        706.21        69.02 o                         
   3  -4   4       1262.31       1303.77        80.31 o                         
   4  -7   4        364.20        388.61        64.60 o                         
   4  -3   3        300.18        280.29        47.61 o                         
   5  -7   3         17.01        -21.22        62.23 o                         
   6  -5   2       1155.62       1210.31        85.35 o                         
   7  -4   0        119.71        180.85        45.05 o                         
  -5  -4   3        672.84        634.58        37.83 o                         
  -4  -9   5          0.57         14.90        56.63 o                         
  -3  -4   4       3342.47       3169.27        87.20 o                         
  -2  -6   5          6.13         29.10        49.22 o                         
   0  -1   2       6926.76       6876.24        83.02 o                         
   1  -8   5        204.38        197.13        70.63 o                         
   1  -7   5         64.52         48.84        58.34 o                         
   1  -6   5        798.84        740.06        66.83 o                         
   1  -3   4         10.69         26.30        25.44 o                         
   1  -1   2        631.14        652.05        34.13 o                         
   4  -2   2       2171.65       2224.82        74.48 o                         
   5  -6   3        315.04        276.16        55.16 o                         
  -6  -7   4        678.64        643.22        55.68 o                         
  -5  -6   4         92.08         90.42        43.48 o                         
  -3  -9   5         28.85         50.93        60.14 o                         
  -3  -8   5        459.85        569.98        74.00 o                         
  -2  -7   5         58.50         69.49        57.10 o                         
   0  -8   5        175.62        165.42        68.35 o                         
   0  -2   3        917.34        961.82        47.99 o                         
   1  -2   3          5.77        -12.72        30.28 o                         
   3  -5   4        829.46        778.36        64.41 o                         
   5  -1  -1        317.88        349.40        24.87 o                         
   6  -4   1        349.48        375.27        52.36 o                         
   7  -4  -1        725.58        761.51        61.90 o                         
   7  -3  -2        363.52        299.04        33.42 o                         
  -6  -8   4         28.62          3.80        41.39 o                         
  -2  -8   5        785.33        815.43        73.67 o                         
  -2   0  -1         95.65         98.78        16.09 o                         
   2  -5   4        932.59        832.43        73.86 o                         
   3  -3   3         78.95        100.11        39.78 o                         
   6  -5   1        748.36        735.36        68.64 o                         
  -6  -9   4         54.99         85.68        49.84 o                         
  -3  -3   3       5152.73       4988.91        86.77 o                         
  -3  -2   2          1.74          1.61        17.71 o                         
   2  -6   4        512.41        574.25        73.19 o                         
   5  -7   2         80.86         33.80        62.23 o                         
   5  -6   2         44.54          7.31        55.39 o                         
  -5  -7   4        622.56        646.74        59.29 o                         
   1  -8   4        369.82        452.83        75.61 o                         
   3  -4   3       1321.92       1235.66        73.76 o                         
   4  -3   2         52.20         56.25        28.43 o                         
   4  -1   0        102.11        175.11        23.45 o                         
   7  -4  -2        897.23        834.66        58.57 o                         
  -7  -5   2        365.00        288.74        26.58 o                         
  -5  -1  -1          9.38         19.56        16.80 o                         
  -4 -10   4        235.86        309.63        70.63 o                         
  -1  -5   4        343.73        327.95        51.69 o                         
   0  -9   4        150.09        207.67        53.26 o                         
   1  -7   4        375.46        368.72        56.44 o                         
   1  -6   4        240.02        209.57        45.62 o                         
   6  -4   0        406.62        453.69        50.50 o                         
  -7  -8   3          0.33         -5.13        44.76 o                         
  -6  -6   3        736.67        792.22        49.27 o                         
  -6  -3   1       2540.69       2433.24        27.96 o                         
  -4  -9   4        167.94        158.68        60.28 o                         
  -4  -4   3       1382.08       1269.98        50.79 o                         
  -3 -10   4         29.67         21.27        46.90 o                         
  -3  -9   4        336.37        290.16        68.83 o                         
  -1  -9   4        381.75        374.09        61.71 o                         
  -1  -6   4        319.99        275.64        57.67 o                         
   0  -8   4        529.39        489.10        62.94 o                         
   5  -7   1        456.07        372.66        70.49 o                         
   6  -5   0        753.80        711.05        63.70 o                         
  -7 -10   3        179.29        174.77        54.21 o                         
  -7  -9   3         93.69        113.30        45.00 o                         
  -5  -5   3        125.37        116.96        28.53 o                         
  -3  -8   4        466.29        572.50        71.44 o                         
  -3  -7   4        490.99        489.76        62.13 o                         
  -1  -3   3       1119.25       1028.04        53.26 o                         
   0  -3   3         24.10         -9.40        33.80 o                         
   2  -7   3        303.59        320.50        64.13 o                         
   2  -5   3        557.51        597.28        62.70 o                         
   2  -1   1       3088.64       3053.35        57.96 o                         
   3  -3   2        409.99        425.16        45.33 o                         
   5  -6   1         38.73         65.79        52.64 o                         
   5  -1  -2       2396.94       2473.97        43.86 o                         
  -6  -7   3       1196.52       1276.72        71.20 o                         
   1  -9   3        196.60        220.72        53.73 o                         
   2  -6   3         30.92         99.82        52.59 o                         
   6  -4  -1        452.88        488.24        52.93 o                         
  -8  -5   1        428.31        390.41        21.41 o                         
  -6  -8   3          0.74        -42.44        48.61 o
[truncated: 4,697,272 more chars]
